# Supplementary material for: LncRNA evolution and DNA methylation variation participate in photosynthesis pathways of distinct lineages of Populus
Source: For Res (Fayettev). 2023 Feb 6;3:3. doi: 10.48130/FR-2023-0003 (PMC11524286; doi:10.48130/FR-2023-0003)
Supplement: Supplementary file 1 — Supplementary data to this article can be found online. [file FR-2023-0003-S1.zip]

Archive with 28 entries (28 files):
- 10.48130_FR-2023-0003-Suppl-FigureS1.pdf
- 10.48130_FR-2023-0003-Suppl-FigureS2.pdf
- 10.48130_FR-2023-0003-Suppl-FigureS3.pdf
- 10.48130_FR-2023-0003-Suppl-FigureS4.pdf
- 10.48130_FR-2023-0003-Suppl-FigureS5.pdf
- 10.48130_FR-2023-0003-Suppl-FigureS6.pdf
- 10.48130_FR-2023-0003-Suppl-FigureS7.xlsx
- 10.48130_FR-2023-0003-Suppl-TableS1.pdf
- 10.48130_FR-2023-0003-Suppl-TableS10.pdf
- 10.48130_FR-2023-0003-Suppl-TableS11.pdf
- 10.48130_FR-2023-0003-Suppl-TableS12.xlsx
- 10.48130_FR-2023-0003-Suppl-TableS13.xlsx
- 10.48130_FR-2023-0003-Suppl-TableS14.xlsx
- 10.48130_FR-2023-0003-Suppl-TableS15.xlsx
- 10.48130_FR-2023-0003-Suppl-TableS17.xlsx
- 10.48130_FR-2023-0003-Suppl-TableS18.xlsx
- 10.48130_FR-2023-0003-Suppl-TableS19.xlsx
- 10.48130_FR-2023-0003-Suppl-TableS2.pdf
- 10.48130_FR-2023-0003-Suppl-TableS20.xlsx
- 10.48130_FR-2023-0003-Suppl-TableS21.xlsx
- 10.48130_FR-2023-0003-Suppl-TableS22.xlsx
- 10.48130_FR-2023-0003-Suppl-TableS3.pdf
- 10.48130_FR-2023-0003-Suppl-TableS4.pdf
- 10.48130_FR-2023-0003-Suppl-TableS5.pdf
- 10.48130_FR-2023-0003-Suppl-TableS6.pdf
- 10.48130_FR-2023-0003-Suppl-TableS7.pdf
- 10.48130_FR-2023-0003-Suppl-TableS8.pdf
- 10.48130_FR-2023-0003-Suppl-TableS9.pdf
