# Supplementary material for: LncRNA evolution and DNA methylation variation participate in photosynthesis pathways of distinct lineages of Populus
Source: For Res (Fayettev). 2023 Feb 6;3:3. doi: 10.48130/FR-2023-0003 (PMC11524286; doi:10.48130/FR-2023-0003)
Supplement: Supplementary file 1 — Supplementary data to this article can be found online. [file FR-2023-0003-S1.zip › 10.48130_FR-2023-0003-Suppl-FigureS7.xlsx]

## Sheet: Data S1
Data S1 The original information of lncRNAs of Populus tomentosa
lncRNA_id	Length	Log10 of Length	exon	GC content	Chr	start	end	strand
Pto_XLOC_000004	2677	3.42765	2	0.37	Chr1	69610	72287	+
Pto_XLOC_000026	1183	3.07298	1	0.34	Chr1	626844	628027	+
Pto_XLOC_000033	4439	3.64729	2	0.33	Chr1	728128	732567	+
Pto_XLOC_000040	2914	3.46449	1	0.36	Chr1	902696	905610	+
Pto_XLOC_000043	534	2.72754	1	0.38	Chr1	959928	960462	+
Pto_XLOC_000050	505	2.70329	1	0.4	Chr1	1028549	1029054	+
Pto_XLOC_000072	6915	3.83979	6	0.36	Chr1	1638853	1645768	+
Pto_XLOC_000073	918	2.96284	1	0.41	Chr1	1646542	1647460	+
Pto_XLOC_000090	4368	3.64028	2	0.38	Chr1	2067363	2071731	+
Pto_XLOC_000129	1259	3.10003	1	0.38	Chr1	2688787	2690046	+
Pto_XLOC_000132	2457	3.39041	1	0.36	Chr1	2711813	2714270	+
Pto_XLOC_000134	2693	3.43024	2	0.38	Chr1	2763694	2766387	+
Pto_XLOC_000135	2328	3.36698	1	0.37	Chr1	2796923	2799251	+
Pto_XLOC_000152	4076	3.61023	2	0.33	Chr1	3180610	3184686	+
Pto_XLOC_000153	1935	3.28668	1	0.36	Chr1	3206331	3208266	+
Pto_XLOC_000156	4677	3.66997	3	0.36	Chr1	3343074	3347751	+
Pto_XLOC_000170	756	2.87852	1	0.36	Chr1	3858420	3859176	+
Pto_XLOC_000184	1331	3.12418	1	0.54	Chr1	4241010	4242341	+
Pto_XLOC_000279	322	2.50786	1	0.33	Chr1	6367198	6367520	+
Pto_XLOC_000293	1075	3.03141	1	0.4	Chr1	6887232	6888307	+
Pto_XLOC_000313	830	2.91908	1	0.39	Chr1	7178815	7179645	+
Pto_XLOC_000338	3860	3.58659	10	0.35	Chr1	7796755	7800615	+
Pto_XLOC_000360	521	2.71684	1	0.39	Chr1	8310664	8311185	+
Pto_XLOC_000373	4253	3.6287	1	0.36	Chr1	8526243	8530496	+
Pto_XLOC_000383	2875	3.45864	1	0.38	Chr1	8818189	8821064	+
Pto_XLOC_000394	572	2.7574	1	0.37	Chr1	8980086	8980658	+
Pto_XLOC_000414	1433	3.15625	1	0.38	Chr1	9460911	9462344	+
Pto_XLOC_000462	6226	3.79421	5	0.34	Chr1	10663830	10670056	+
Pto_XLOC_000488	4144	3.61742	1	0.34	Chr1	11236826	11240970	+
Pto_XLOC_000507	3627	3.55955	2	0.36	Chr1	11789735	11793362	+
Pto_XLOC_000546	1636	3.21378	1	0.37	Chr1	12819377	12821013	+
Pto_XLOC_000549	5507	3.74092	1	0.36	Chr1	12908607	12914114	+
Pto_XLOC_000550	4055	3.60799	1	0.34	Chr1	12921123	12925178	+
Pto_XLOC_000561	1289	3.11025	1	0.37	Chr1	13160561	13161850	+
Pto_XLOC_000591	2315	3.36455	1	0.36	Chr1	13929367	13931682	+
Pto_XLOC_000604	1262	3.10106	1	0.39	Chr1	14236294	14237556	+
Pto_XLOC_000610	944	2.97497	1	0.37	Chr1	14381861	14382805	+
Pto_XLOC_000615	389	2.58995	1	0.41	Chr1	14491729	14492118	+
Pto_XLOC_000644	308	2.48855	1	0.42	Chr1	15315902	15316210	+
Pto_XLOC_000661	2397	3.37967	2	0.34	Chr1	16011178	16013575	+
Pto_XLOC_000708	2677	3.42765	2	0.38	Chr1	17961633	17964310	+
Pto_XLOC_000714	4378	3.64128	1	0.47	Chr1	18213421	18217799	+
Pto_XLOC_000732	1279	3.10687	1	0.38	Chr1	19000889	19002168	+
Pto_XLOC_000748	1273	3.10483	1	0.38	Chr1	20165635	20166908	+
Pto_XLOC_000755	891	2.94988	1	0.41	Chr1	20588559	20589450	+
Pto_XLOC_000757	3795	3.57921	1	0.37	Chr1	20731276	20735071	+
Pto_XLOC_000761	960	2.98227	2	0.38	Chr1	20886054	20887014	+
Pto_XLOC_000768	769	2.88593	1	0.47	Chr1	21239566	21240335	+
Pto_XLOC_000796	6574	3.81783	4	0.39	Chr1	22274109	22280683	+
Pto_XLOC_000802	2113	3.3249	2	0.36	Chr1	22704200	22706313	+
Pto_XLOC_000825	982	2.99211	1	0.36	Chr1	23584062	23585044	+
Pto_XLOC_000873	815	2.91116	1	0.36	Chr1	25253886	25254701	+
Pto_XLOC_000874	1193	3.07664	1	0.35	Chr1	25258749	25259942	+
Pto_XLOC_000878	2568	3.4096	2	0.39	Chr1	25360236	25362804	+
Pto_XLOC_000920	455	2.65801	1	0.37	Chr1	26252885	26253340	+
Pto_XLOC_000980	903	2.95569	1	0.47	Chr1	27660909	27661812	+
Pto_XLOC_001043	3328	3.52218	1	0.35	Chr1	29241324	29244652	+
Pto_XLOC_001065	1790	3.25285	1	0.38	Chr1	29774140	29775930	+
Pto_XLOC_001118	1508	3.1784	1	0.4	Chr1	31175202	31176710	+
Pto_XLOC_001126	3283	3.51627	1	0.46	Chr1	31438181	31441464	+
Pto_XLOC_001156	5440	3.7356	1	0.35	Chr1	32268536	32273976	+
Pto_XLOC_001159	539	2.73159	1	0.37	Chr1	32308287	32308826	+
Pto_XLOC_001167	1180	3.07188	1	0.4	Chr1	32593477	32594657	+
Pto_XLOC_001174	2290	3.35984	1	0.37	Chr1	32923849	32926139	+
Pto_XLOC_001211	856	2.93247	1	0.4	Chr1	33700015	33700871	+
Pto_XLOC_001227	2599	3.41481	3	0.38	Chr1	34147202	34149801	+
Pto_XLOC_001241	2081	3.31827	1	0.39	Chr1	34521359	34523440	+
Pto_XLOC_001290	1862	3.26998	2	0.34	Chr1	36348462	36350324	+
Pto_XLOC_001309	685	2.83569	2	0.35	Chr1	36803142	36803827	+
Pto_XLOC_001318	2779	3.44389	1	0.35	Chr1	37114291	37117070	+
Pto_XLOC_001338	403	2.60531	1	0.5	Chr1	37908326	37908729	+
Pto_XLOC_001353	802	2.90417	1	0.42	Chr1	38641046	38641848	+
Pto_XLOC_001370	3132	3.49582	6	0.36	Chr1	39096667	39099799	+
Pto_XLOC_001376	3957	3.59737	1	0.33	Chr1	39325731	39329688	+
Pto_XLOC_001437	2914	3.46449	3	0.37	Chr1	42099114	42102028	+
Pto_XLOC_001444	637	2.80414	1	0.33	Chr1	42392683	42393320	+
Pto_XLOC_001464	2431	3.38578	1	0.36	Chr1	43112040	43114471	+
Pto_XLOC_001471	2285	3.35889	3	0.37	Chr1	43255439	43257724	+
Pto_XLOC_001484	2577	3.41111	1	0.41	Chr1	43603479	43606056	+
Pto_XLOC_001503	4811	3.68224	1	0.35	Chr1	44443770	44448581	+
Pto_XLOC_001544	2202	3.34282	1	0.32	Chr1	45538899	45541101	+
Pto_XLOC_001548	948	2.97681	1	0.27	Chr1	45734077	45735025	+
Pto_XLOC_001550	346	2.53908	1	0.41	Chr1	45866201	45866547	+
Pto_XLOC_001556	3333	3.52284	1	0.33	Chr1	46038360	46041693	+
Pto_XLOC_001566	5089	3.70663	2	0.32	Chr1	46646454	46651543	+
Pto_XLOC_001594	1133	3.05423	1	0.36	Chr1	47783631	47784764	+
Pto_XLOC_001596	1301	3.11428	1	0.37	Chr1	47910708	47912009	+
Pto_XLOC_001600	1294	3.11193	1	0.31	Chr1	48004601	48005895	+
Pto_XLOC_001611	1463	3.16524	1	0.38	Chr1	48360627	48362090	+
Pto_XLOC_001633	1062	3.02612	1	0.34	Chr1	48945693	48946755	+
Pto_XLOC_001640	1449	3.16107	1	0.33	Chr1	49402125	49403574	+
Pto_XLOC_001641	855	2.93197	1	0.34	Chr1	49436592	49437447	+
Pto_XLOC_001670	358	2.55388	1	0.4	Chr1	50625307	50625665	+
Pto_XLOC_001708	1330	3.12385	3	0.4	Chr1	963427	964757	-
Pto_XLOC_001709	732	2.86451	1	0.34	Chr1	970609	971341	-
Pto_XLOC_001717	758	2.87967	1	0.45	Chr1	1246976	1247734	-
Pto_XLOC_001725	576	2.76042	1	0.38	Chr1	1333638	1334214	-
Pto_XLOC_001744	4925	3.69241	2	0.36	Chr1	1776782	1781707	-
Pto_XLOC_001756	295	2.46982	1	0.38	Chr1	1880389	1880684	-
Pto_XLOC_001782	1060	3.02531	1	0.34	Chr1	2548395	2549455	-
Pto_XLOC_001790	2653	3.42374	1	0.39	Chr1	2593972	2596625	-
Pto_XLOC_001811	1042	3.01787	1	0.39	Chr1	3112509	3113551	-
Pto_XLOC_001813	1787	3.25212	1	0.32	Chr1	3145726	3147513	-
Pto_XLOC_001815	3013	3.479	1	0.33	Chr1	3181446	3184459	-
Pto_XLOC_001831	446	2.64933	1	0.5	Chr1	3573056	3573502	-
Pto_XLOC_001834	3905	3.59162	5	0.37	Chr1	3722450	3726355	-
Pto_XLOC_001840	982	2.99211	1	0.31	Chr1	3859185	3860167	-
Pto_XLOC_001855	664	2.82217	1	0.41	Chr1	4203133	4203797	-
Pto_XLOC_001876	3764	3.57565	1	0.36	Chr1	4560562	4564326	-
Pto_XLOC_001901	787	2.89597	1	0.38	Chr1	5167466	5168253	-
Pto_XLOC_001950	610	2.78533	1	0.44	Chr1	6294991	6295601	-
Pto_XLOC_002006	1414	3.15045	1	0.33	Chr1	7550046	7551460	-
Pto_XLOC_002041	1555	3.19173	1	0.36	Chr1	8025526	8027081	-
Pto_XLOC_002063	766	2.88423	1	0.4	Chr1	8620782	8621548	-
Pto_XLOC_002124	4118	3.61469	2	0.31	Chr1	10103005	10107123	-
Pto_XLOC_002206	3202	3.50542	1	0.37	Chr1	11887465	11890667	-
Pto_XLOC_002212	2475	3.39358	2	0.36	Chr1	12013485	12015960	-
Pto_XLOC_002250	1760	3.24551	1	0.39	Chr1	12908513	12910273	-
Pto_XLOC_002295	1164	3.06595	1	0.37	Chr1	14089260	14090424	-
Pto_XLOC_002298	554	2.74351	1	0.43	Chr1	14166935	14167489	-
Pto_XLOC_002302	930	2.96848	1	0.4	Chr1	14290171	14291101	-
Pto_XLOC_002307	230	2.36173	1	0.48	Chr1	14381629	14381859	-
Pto_XLOC_002313	3369	3.5275	1	0.37	Chr1	14544358	14547727	-
Pto_XLOC_002356	312	2.49415	1	0.34	Chr1	15862760	15863072	-
Pto_XLOC_002384	730	2.86332	1	0.41	Chr1	17006816	17007546	-
Pto_XLOC_002409	1719	3.23528	1	0.41	Chr1	17823570	17825289	-
Pto_XLOC_002412	2081	3.31827	1	0.39	Chr1	17869981	17872062	-
Pto_XLOC_002423	1219	3.086	1	0.49	Chr1	18213435	18214654	-
Pto_XLOC_002462	1861	3.26975	1	0.43	Chr1	19916864	19918725	-
Pto_XLOC_002497	679	2.83187	1	0.36	Chr1	21719153	21719832	-
Pto_XLOC_002499	1928	3.28511	1	0.35	Chr1	21755972	21757900	-
Pto_XLOC_002503	394	2.5955	1	0.38	Chr1	21896729	21897123	-
Pto_XLOC_002520	1508	3.1784	1	0.37	Chr1	22252245	22253753	-
Pto_XLOC_002571	823	2.9154	2	0.35	Chr1	24616766	24617589	-
Pto_XLOC_002577	4033	3.60563	2	0.36	Chr1	24860549	24864582	-
Pto_XLOC_002595	4405	3.64395	1	0.36	Chr1	25281219	25285624	-
Pto_XLOC_002617	6328	3.80127	2	0.35	Chr1	25773772	25780100	-
Pto_XLOC_002662	740	2.86923	1	0.37	Chr1	27041988	27042728	-
Pto_XLOC_002664	2033	3.30814	1	0.38	Chr1	27090738	27092771	-
Pto_XLOC_002669	1932	3.28601	1	0.32	Chr1	27158380	27160312	-
Pto_XLOC_002677	1565	3.19451	1	0.39	Chr1	27293577	27295142	-
Pto_XLOC_002683	3922	3.59351	1	0.37	Chr1	27461711	27465633	-
Pto_XLOC_002685	1916	3.2824	3	0.4	Chr1	27489249	27491165	-
Pto_XLOC_002704	2649	3.42308	3	0.39	Chr1	28027618	28030267	-
Pto_XLOC_002715	1107	3.04415	2	0.36	Chr1	28302226	28303333	-
Pto_XLOC_002716	411	2.61384	1	0.32	Chr1	28304227	28304638	-
Pto_XLOC_002737	271	2.43297	1	0.4	Chr1	29012792	29013063	-
Pto_XLOC_002767	1340	3.1271	2	0.36	Chr1	30177995	30179335	-
Pto_XLOC_002776	462	2.66464	1	0.27	Chr1	30392580	30393042	-
Pto_XLOC_002796	1819	3.25983	1	0.33	Chr1	30943342	30945161	-
Pto_XLOC_002801	1096	3.03981	1	0.35	Chr1	31096871	31097967	-
Pto_XLOC_002808	424	2.62737	2	0.58	Chr1	31174594	31175018	-
Pto_XLOC_002810	822	2.91487	1	0.4	Chr1	31223067	31223889	-
Pto_XLOC_002848	2916	3.46479	1	0.35	Chr1	32539404	32542320	-
Pto_XLOC_002874	1106	3.04376	1	0.36	Chr1	33609872	33610978	-
Pto_XLOC_002875	2796	3.44654	1	0.35	Chr1	33616036	33618832	-
Pto_XLOC_002951	1937	3.28713	3	0.39	Chr1	35739714	35741651	-
Pto_XLOC_002954	1780	3.25042	1	0.32	Chr1	35821947	35823727	-
Pto_XLOC_003015	2952	3.47012	1	0.35	Chr1	37876655	37879607	-
Pto_XLOC_003047	728	2.86213	1	0.43	Chr1	38826086	38826814	-
Pto_XLOC_003061	3031	3.48159	1	0.39	Chr1	39263851	39266882	-
Pto_XLOC_003109	657	2.81757	1	0.4	Chr1	40979344	40980001	-
Pto_XLOC_003110	4836	3.68449	1	0.27	Chr1	41051938	41056774	-
Pto_XLOC_003129	3889	3.58984	1	0.36	Chr1	41885505	41889394	-
Pto_XLOC_003135	1105	3.04336	1	0.36	Chr1	42118360	42119465	-
Pto_XLOC_003146	878	2.94349	1	0.36	Chr1	42567204	42568082	-
Pto_XLOC_003147	3911	3.59229	1	0.34	Chr1	42606226	42610137	-
Pto_XLOC_003155	2412	3.38238	1	0.34	Chr1	42834155	42836567	-
Pto_XLOC_003179	556	2.74507	1	0.4	Chr1	43593154	43593710	-
Pto_XLOC_003187	1070	3.02938	1	0.38	Chr1	43782233	43783303	-
Pto_XLOC_003193	2174	3.33726	1	0.39	Chr1	44072818	44074992	-
Pto_XLOC_003240	3547	3.54986	1	0.37	Chr1	45513114	45516661	-
Pto_XLOC_003250	1518	3.18127	2	0.34	Chr1	45659155	45660673	-
Pto_XLOC_003254	332	2.52114	1	0.37	Chr1	45917016	45917348	-
Pto_XLOC_003255	560	2.74819	1	0.39	Chr1	45937354	45937914	-
Pto_XLOC_003281	1913	3.28171	2	0.35	Chr1	46612461	46614374	-
Pto_XLOC_003294	4964	3.69583	1	0.35	Chr1	47107309	47112273	-
Pto_XLOC_003299	560	2.74819	1	0.41	Chr1	47194117	47194677	-
Pto_XLOC_003306	5098	3.7074	6	0.35	Chr1	47394639	47399737	-
Pto_XLOC_003310	1831	3.26269	3	0.37	Chr1	47589191	47591022	-
Pto_XLOC_003313	2409	3.38184	2	0.35	Chr1	47711373	47713782	-
Pto_XLOC_003315	2420	3.38382	2	0.37	Chr1	47766199	47768619	-
Pto_XLOC_003316	232	2.36549	1	0.4	Chr1	47807800	47808032	-
Pto_XLOC_003319	2318	3.36511	1	0.41	Chr1	47966291	47968609	-
Pto_XLOC_003320	1229	3.08955	1	0.37	Chr1	47987038	47988267	-
Pto_XLOC_003322	380	2.57978	1	0.39	Chr1	48021346	48021726	-
Pto_XLOC_003327	1324	3.12189	1	0.32	Chr1	48114634	48115958	-
Pto_XLOC_003375	322	2.50786	1	0.37	Chr1	49779151	49779473	-
Pto_XLOC_003377	5766	3.76087	2	0.33	Chr1	49813204	49818970	-
Pto_XLOC_003404	586	2.7679	1	0.4	Chr1	50448271	50448857	-
Pto_XLOC_003409	467	2.66932	1	0.36	Chr1	50630759	50631226	-
Pto_XLOC_003437	4264	3.62982	2	0.39	Chr10	1884149	1888413	+
Pto_XLOC_003445	1110	3.04532	1	0.39	Chr10	2247403	2248513	+
Pto_XLOC_003458	1163	3.06558	1	0.41	Chr10	3068662	3069825	+
Pto_XLOC_003480	6056	3.78219	1	0.37	Chr10	4146566	4152622	+
Pto_XLOC_003484	1795	3.25406	1	0.35	Chr10	4248359	4250154	+
Pto_XLOC_003486	1217	3.08529	1	0.38	Chr10	4303521	4304738	+
Pto_XLOC_003491	1465	3.16584	1	0.4	Chr10	4417907	4419372	+
Pto_XLOC_003506	1313	3.11826	1	0.39	Chr10	4769618	4770931	+
Pto_XLOC_003526	938	2.9722	1	0.35	Chr10	5284480	5285418	+
Pto_XLOC_003550	1354	3.13162	1	0.34	Chr10	5662147	5663501	+
Pto_XLOC_003553	5464	3.73751	5	0.35	Chr10	5718784	5724248	+
Pto_XLOC_003554	345	2.53782	1	0.37	Chr10	5779290	5779635	+
Pto_XLOC_003562	583	2.76567	1	0.4	Chr10	5928448	5929031	+
Pto_XLOC_003572	434	2.63749	1	0.36	Chr10	6066769	6067203	+
Pto_XLOC_003589	1770	3.24797	1	0.35	Chr10	6444332	6446102	+
Pto_XLOC_003608	2605	3.41581	1	0.38	Chr10	7173082	7175687	+
Pto_XLOC_003634	2775	3.44326	4	0.37	Chr10	7643469	7646244	+
Pto_XLOC_003652	1307	3.11628	1	0.35	Chr10	8103678	8104985	+
Pto_XLOC_003671	4608	3.66351	2	0.36	Chr10	8565514	8570122	+
Pto_XLOC_003681	1506	3.17782	1	0.38	Chr10	8754646	8756152	+
Pto_XLOC_003687	4620	3.66464	1	0.37	Chr10	8968249	8972869	+
Pto_XLOC_003688	2077	3.31744	2	0.37	Chr10	8972921	8974998	+
Pto_XLOC_003711	2388	3.37803	1	0.36	Chr10	9464333	9466721	+
Pto_XLOC_003716	1939	3.28758	2	0.32	Chr10	9526184	9528123	+
Pto_XLOC_003744	719	2.85673	1	0.45	Chr10	10147546	10148265	+
Pto_XLOC_003760	5479	3.7387	1	0.36	Chr10	10527088	10532567	+
Pto_XLOC_003766	2753	3.43981	1	0.35	Chr10	10662219	10664972	+
Pto_XLOC_003794	2545	3.40569	1	0.35	Chr10	11263766	11266311	+
Pto_XLOC_003822	4498	3.65302	1	0.38	Chr10	11840071	11844569	+
Pto_XLOC_003833	488	2.68842	1	0.42	Chr10	11969688	11970176	+
Pto_XLOC_003875	2357	3.37236	1	0.37	Chr10	12910042	12912399	+
Pto_XLOC_003939	498	2.69723	1	0.41	Chr10	14006032	14006530	+
Pto_XLOC_003962	1620	3.20952	1	0.33	Chr10	14265385	14267005	+
Pto_XLOC_003984	1791	3.2531	1	0.38	Chr10	14638604	14640395	+
Pto_XLOC_004019	631	2.80003	1	0.39	Chr10	15264836	15265467	+
Pto_XLOC_004029	2168	3.33606	1	0.38	Chr10	15414548	15416716	+
Pto_XLOC_004053	497	2.69636	1	0.37	Chr10	15676279	15676776	+
Pto_XLOC_004084	2700	3.43136	2	0.36	Chr10	16232020	16234720	+
Pto_XLOC_004160	6086	3.78433	1	0.35	Chr10	17544844	17550930	+
Pto_XLOC_004178	848	2.9284	1	0.44	Chr10	17844042	17844890	+
Pto_XLOC_004182	2085	3.31911	3	0.37	Chr10	17897840	17899925	+
Pto_XLOC_004196	2206	3.34361	1	0.38	Chr10	18154963	18157169	+
Pto_XLOC_004198	2462	3.39129	1	0.36	Chr10	18214366	18216828	+
Pto_XLOC_004226	472	2.67394	1	0.45	Chr10	18672307	18672779	+
Pto_XLOC_004229	3622	3.55895	1	0.37	Chr10	18700963	18704585	+
Pto_XLOC_004262	3796	3.57933	2	0.35	Chr10	19210483	19214279	+
Pto_XLOC_004298	2494	3.3969	1	0.36	Chr10	19742775	19745269	+
Pto_XLOC_004315	1202	3.0799	1	0.37	Chr10	106044	107246	-
Pto_XLOC_004337	708	2.85003	1	0.37	Chr10	1147878	1148586	-
Pto_XLOC_004340	580	2.76343	1	0.41	Chr10	1291206	1291786	-
Pto_XLOC_004361	1184	3.07335	1	0.37	Chr10	2098930	2100114	-
Pto_XLOC_004411	2381	3.37676	4	0.36	Chr10	3824726	3827107	-
Pto_XLOC_004423	255	2.40654	1	0.38	Chr10	4207302	4207557	-
Pto_XLOC_004562	3132	3.49582	1	0.38	Chr10	7406381	7409513	-
Pto_XLOC_004579	732	2.86451	1	0.38	Chr10	7793908	7794640	-
Pto_XLOC_004622	3836	3.58388	1	0.35	Chr10	8496410	8500246	-
Pto_XLOC_004631	2006	3.30233	1	0.37	Chr10	8602235	8604241	-
Pto_XLOC_004637	3474	3.54083	1	0.37	Chr10	8750423	8753897	-
Pto_XLOC_004638	1487	3.17231	1	0.36	Chr10	8757575	8759062	-
Pto_XLOC_004683	4134	3.61637	1	0.35	Chr10	9658911	9663045	-
Pto_XLOC_004712	2759	3.44075	1	0.34	Chr10	10225569	10228328	-
Pto_XLOC_004766	871	2.94002	1	0.41	Chr10	11331616	11332487	-
Pto_XLOC_004767	938	2.9722	1	0.43	Chr10	11346027	11346965	-
Pto_XLOC_004816	2020	3.30535	2	0.32	Chr10	12427034	12429054	-
Pto_XLOC_004841	2379	3.37639	2	0.4	Chr10	12791170	12793549	-
Pto_XLOC_004842	4685	3.67071	4	0.34	Chr10	12795737	12800422	-
Pto_XLOC_004850	1009	3.00389	1	0.39	Chr10	12962535	12963544	-
Pto_XLOC_004853	3520	3.54654	1	0.37	Chr10	12980272	12983792	-
Pto_XLOC_004859	4541	3.65715	4	0.37	Chr10	13111115	13115656	-
Pto_XLOC_004871	979	2.99078	1	0.35	Chr10	13397695	13398674	-
Pto_XLOC_004875	1753	3.24378	1	0.36	Chr10	13443212	13444965	-
Pto_XLOC_004901	2585	3.41246	1	0.37	Chr10	13846327	13848912	-
Pto_XLOC_004914	1132	3.05385	1	0.42	Chr10	14175839	14176971	-
Pto_XLOC_004937	319	2.50379	1	0.34	Chr10	14562764	14563083	-
Pto_XLOC_004954	1830	3.26245	1	0.32	Chr10	14942423	14944253	-
Pto_XLOC_004958	5539	3.74343	2	0.35	Chr10	15021196	15026735	-
Pto_XLOC_004966	1463	3.16524	1	0.37	Chr10	15206684	15208147	-
Pto_XLOC_004968	1409	3.14891	1	0.38	Chr10	15239771	15241180	-
Pto_XLOC_004969	4231	3.62644	1	0.34	Chr10	15245755	15249986	-
Pto_XLOC_004971	4254	3.6288	1	0.38	Chr10	15264827	15269081	-
Pto_XLOC_004974	1785	3.25164	1	0.36	Chr10	15340753	15342538	-
Pto_XLOC_004982	2064	3.31471	4	0.35	Chr10	15488680	15490744	-
Pto_XLOC_004989	4466	3.64992	1	0.38	Chr10	15645333	15649799	-
Pto_XLOC_005019	3995	3.60152	1	0.46	Chr10	16026870	16030865	-
Pto_XLOC_005022	3271	3.51468	1	0.41	Chr10	16106679	16109950	-
Pto_XLOC_005031	3423	3.53441	1	0.38	Chr10	16243436	16246859	-
Pto_XLOC_005036	4692	3.67136	1	0.35	Chr10	16336704	16341396	-
Pto_XLOC_005039	270	2.43136	1	0.43	Chr10	16370849	16371119	-
Pto_XLOC_005079	1876	3.27323	2	0.39	Chr10	17050867	17052743	-
Pto_XLOC_005086	3342	3.52401	2	0.34	Chr10	17205094	17208436	-
Pto_XLOC_005097	1986	3.29798	1	0.28	Chr10	17292549	17294535	-
Pto_XLOC_005102	3093	3.49038	1	0.32	Chr10	17413124	17416217	-
Pto_XLOC_005107	6090	3.78462	2	0.35	Chr10	17544840	17550930	-
Pto_XLOC_005126	790	2.89763	1	0.4	Chr10	17909440	17910230	-
Pto_XLOC_005132	444	2.64738	1	0.38	Chr10	18004907	18005351	-
Pto_XLOC_005147	693	2.84073	1	0.4	Chr10	18216393	18217086	-
Pto_XLOC_005154	2841	3.45347	1	0.36	Chr10	18368097	18370938	-
Pto_XLOC_005158	549	2.73957	1	0.38	Chr10	18471386	18471935	-
Pto_XLOC_005187	3729	3.57159	2	0.35	Chr10	19045112	19048841	-
Pto_XLOC_005192	3246	3.51135	1	0.37	Chr10	19152223	19155469	-
Pto_XLOC_005198	2132	3.32879	1	0.37	Chr10	19181471	19183603	-
Pto_XLOC_005218	2444	3.3881	1	0.36	Chr10	19421711	19424155	-
Pto_XLOC_005219	2396	3.37949	2	0.36	Chr10	19421829	19424225	-
Pto_XLOC_005234	1893	3.27715	1	0.34	Chr10	19607985	19609878	-
Pto_XLOC_005259	3320	3.52114	1	0.38	Chr11	647001	650321	+
Pto_XLOC_005263	1857	3.26881	1	0.36	Chr11	1019874	1021731	+
Pto_XLOC_005264	3161	3.49982	1	0.34	Chr11	1038518	1041679	+
Pto_XLOC_005274	466	2.66839	1	0.45	Chr11	1133912	1134378	+
Pto_XLOC_005276	2539	3.40466	1	0.37	Chr11	1146444	1148983	+
Pto_XLOC_005278	724	2.85974	1	0.38	Chr11	1156776	1157500	+
Pto_XLOC_005282	657	2.81757	1	0.38	Chr11	1218170	1218827	+
Pto_XLOC_005302	714	2.8537	1	0.38	Chr11	1920286	1921000	+
Pto_XLOC_005306	1031	3.01326	1	0.33	Chr11	2012851	2013882	+
Pto_XLOC_005318	4208	3.62408	1	0.37	Chr11	2247002	2251210	+
Pto_XLOC_005349	2966	3.47217	1	0.37	Chr11	2939069	2942035	+
Pto_XLOC_005357	2805	3.44793	2	0.35	Chr11	3035394	3038199	+
Pto_XLOC_005368	444	2.64738	1	0.25	Chr11	3623126	3623570	+
Pto_XLOC_005388	4476	3.65089	1	0.37	Chr11	4401743	4406219	+
Pto_XLOC_005389	4377	3.64118	1	0.38	Chr11	4404058	4408435	+
Pto_XLOC_005390	701	2.84572	1	0.38	Chr11	4595945	4596646	+
Pto_XLOC_005392	1021	3.00903	1	0.28	Chr11	4687314	4688335	+
Pto_XLOC_005393	1101	3.04179	1	0.31	Chr11	4773186	4774287	+
Pto_XLOC_005394	1713	3.23376	1	0.33	Chr11	4897367	4899080	+
Pto_XLOC_005471	423	2.62634	1	0.42	Chr11	7395801	7396224	+
Pto_XLOC_005486	1588	3.20085	1	0.37	Chr11	7864090	7865678	+
Pto_XLOC_005507	1191	3.07591	3	0.38	Chr11	8431491	8432682	+
Pto_XLOC_005538	1341	3.12743	3	0.34	Chr11	9967248	9968589	+
Pto_XLOC_005547	591	2.77159	1	0.45	Chr11	10729994	10730585	+
Pto_XLOC_005553	1092	3.03822	1	0.37	Chr11	11070521	11071613	+
Pto_XLOC_005554	343	2.53529	1	0.31	Chr11	11085290	11085633	+
Pto_XLOC_005569	5350	3.72835	1	0.36	Chr11	11477340	11482690	+
Pto_XLOC_005584	3233	3.50961	1	0.39	Chr11	12045124	12048357	+
Pto_XLOC_005633	1042	3.01787	1	0.39	Chr11	13432134	13433176	+
Pto_XLOC_005657	5312	3.72526	1	0.33	Chr11	14067082	14072394	+
Pto_XLOC_005663	698	2.84386	1	0.4	Chr11	14307224	14307922	+
Pto_XLOC_005679	2170	3.33646	1	0.37	Chr11	14559466	14561636	+
Pto_XLOC_005686	5570	3.74586	3	0.36	Chr11	14667510	14673080	+
Pto_XLOC_005694	1408	3.1486	1	0.36	Chr11	14747950	14749358	+
Pto_XLOC_005702	1866	3.27091	1	0.33	Chr11	14953094	14954960	+
Pto_XLOC_005730	1039	3.01662	1	0.39	Chr11	15499281	15500320	+
Pto_XLOC_005743	1058	3.02449	1	0.39	Chr11	15729071	15730129	+
Pto_XLOC_005745	1767	3.24724	3	0.33	Chr11	15781095	15782862	+
Pto_XLOC_005765	1236	3.09202	1	0.36	Chr11	16243054	16244290	+
Pto_XLOC_005797	926	2.96661	1	0.32	Chr11	148255	149181	-
Pto_XLOC_005799	3253	3.51228	1	0.32	Chr11	375814	379067	-
Pto_XLOC_005804	403	2.60531	1	0.38	Chr11	566278	566681	-
Pto_XLOC_005806	1812	3.25816	1	0.35	Chr11	584671	586483	-
Pto_XLOC_005807	631	2.80003	1	0.35	Chr11	607857	608488	-
Pto_XLOC_005809	418	2.62118	1	0.4	Chr11	695952	696370	-
Pto_XLOC_005810	914	2.96095	1	0.34	Chr11	725636	726550	-
Pto_XLOC_005824	447	2.65031	1	0.36	Chr11	1338992	1339439	-
Pto_XLOC_005830	793	2.89927	1	0.39	Chr11	1442150	1442943	-
Pto_XLOC_005842	240	2.38021	1	0.3	Chr11	1951259	1951499	-
Pto_XLOC_005856	2508	3.39933	1	0.35	Chr11	2392305	2394813	-
Pto_XLOC_005866	2948	3.46953	2	0.28	Chr11	2630445	2633393	-
Pto_XLOC_005891	1007	3.00303	2	0.38	Chr11	3231041	3232048	-
Pto_XLOC_005896	1091	3.03782	1	0.36	Chr11	3350498	3351589	-
Pto_XLOC_005899	434	2.63749	1	0.38	Chr11	3422218	3422652	-
Pto_XLOC_005902	422	2.62531	1	0.35	Chr11	3485249	3485671	-
Pto_XLOC_005903	3257	3.51282	1	0.34	Chr11	3695635	3698892	-
Pto_XLOC_005924	637	2.80414	1	0.39	Chr11	4203957	4204594	-
Pto_XLOC_005927	399	2.60097	1	0.36	Chr11	4270214	4270613	-
Pto_XLOC_005931	1496	3.17493	1	0.37	Chr11	4311147	4312643	-
Pto_XLOC_005934	1035	3.01494	2	0.36	Chr11	4379497	4380532	-
Pto_XLOC_005935	717	2.85552	1	0.37	Chr11	4392854	4393571	-
Pto_XLOC_005937	889	2.9489	1	0.37	Chr11	4406151	4407040	-
Pto_XLOC_005939	449	2.65225	1	0.36	Chr11	4453446	4453895	-
Pto_XLOC_005958	429	2.63246	1	0.4	Chr11	4774254	4774683	-
Pto_XLOC_005960	687	2.83696	1	0.37	Chr11	4877316	4878003	-
Pto_XLOC_005962	700	2.8451	1	0.37	Chr11	4915046	4915746	-
Pto_XLOC_006035	2469	3.39252	4	0.37	Chr11	6765192	6767661	-
Pto_XLOC_006039	1548	3.18977	2	0.37	Chr11	6830630	6832178	-
Pto_XLOC_006042	2718	3.43425	1	0.35	Chr11	6922512	6925230	-
Pto_XLOC_006087	3940	3.5955	1	0.36	Chr11	8750632	8754572	-
Pto_XLOC_006093	2353	3.37162	4	0.39	Chr11	8851641	8853994	-
Pto_XLOC_006115	4484	3.65167	1	0.35	Chr11	9575786	9580270	-
Pto_XLOC_006119	4113	3.61416	1	0.36	Chr11	10276924	10281037	-
Pto_XLOC_006136	729	2.86273	1	0.35	Chr11	10921463	10922192	-
Pto_XLOC_006139	3003	3.47756	1	0.36	Chr11	11047542	11050545	-
Pto_XLOC_006158	1017	3.00732	1	0.37	Chr11	11646587	11647604	-
Pto_XLOC_006179	694	2.84136	1	0.44	Chr11	12249148	12249842	-
Pto_XLOC_006184	1167	3.06707	1	0.36	Chr11	12389088	12390255	-
Pto_XLOC_006204	1898	3.2783	1	0.36	Chr11	13044657	13046555	-
Pto_XLOC_006243	354	2.549	1	0.42	Chr11	14135743	14136097	-
Pto_XLOC_006245	2564	3.40892	1	0.32	Chr11	14183861	14186425	-
Pto_XLOC_006274	822	2.91487	1	0.31	Chr11	14805917	14806739	-
Pto_XLOC_006296	3731	3.57183	1	0.43	Chr11	15172877	15176608	-
Pto_XLOC_006304	1119	3.04883	1	0.36	Chr11	15261361	15262480	-
Pto_XLOC_006307	1628	3.21165	1	0.37	Chr11	15293911	15295539	-
Pto_XLOC_006323	381	2.58092	1	0.35	Chr11	15497295	15497676	-
Pto_XLOC_006337	3844	3.58478	2	0.37	Chr11	15782030	15785874	-
Pto_XLOC_006351	791	2.89818	1	0.37	Chr11	16124495	16125286	-
Pto_XLOC_006363	431	2.63448	1	0.38	Chr11	16322399	16322830	-
Pto_XLOC_006370	1958	3.29181	1	0.32	Chr11	16681319	16683277	-
Pto_XLOC_006381	4128	3.61574	1	0.47	Chr11	16882220	16886348	-
Pto_XLOC_006384	1340	3.1271	1	0.34	Chr11	16928777	16930117	-
Pto_XLOC_006401	3161	3.49982	1	0.37	Chr12	367832	370993	+
Pto_XLOC_006402	486	2.68664	1	0.43	Chr12	510509	510995	+
Pto_XLOC_006403	682	2.83378	1	0.37	Chr12	518441	519123	+
Pto_XLOC_006404	3188	3.50352	1	0.34	Chr12	559160	562348	+
Pto_XLOC_006405	774	2.88874	1	0.36	Chr12	562559	563333	+
Pto_XLOC_006418	4027	3.60498	1	0.45	Chr12	790711	794738	+
Pto_XLOC_006431	2563	3.40875	1	0.38	Chr12	962253	964816	+
Pto_XLOC_006451	1674	3.22376	1	0.38	Chr12	1431758	1433432	+
Pto_XLOC_006472	3114	3.49332	1	0.32	Chr12	1749595	1752709	+
Pto_XLOC_006482	425	2.62839	1	0.58	Chr12	2162017	2162442	+
Pto_XLOC_006491	3678	3.56561	1	0.37	Chr12	2411607	2415285	+
Pto_XLOC_006543	4750	3.67669	2	0.35	Chr12	3412833	3417583	+
Pto_XLOC_006565	4141	3.61711	1	0.35	Chr12	3906525	3910666	+
Pto_XLOC_006582	912	2.95999	1	0.45	Chr12	4293472	4294384	+
Pto_XLOC_006591	876	2.9425	1	0.39	Chr12	4529303	4530179	+
Pto_XLOC_006592	3585	3.55449	1	0.39	Chr12	4535247	4538832	+
Pto_XLOC_006600	1166	3.0667	1	0.34	Chr12	4778033	4779199	+
Pto_XLOC_006617	829	2.91855	1	0.39	Chr12	5429965	5430794	+
Pto_XLOC_006628	3191	3.50393	1	0.33	Chr12	5850407	5853598	+
Pto_XLOC_006635	318	2.50243	1	0.34	Chr12	6086639	6086957	+
Pto_XLOC_006638	1132	3.05385	1	0.35	Chr12	6155303	6156435	+
Pto_XLOC_006641	3690	3.56703	1	0.36	Chr12	6215909	6219599	+
Pto_XLOC_006649	689	2.83822	1	0.36	Chr12	6338853	6339542	+
Pto_XLOC_006655	955	2.98	1	0.43	Chr12	6432960	6433915	+
Pto_XLOC_006668	4211	3.62439	2	0.35	Chr12	7410948	7415159	+
Pto_XLOC_006669	4609	3.66361	1	0.29	Chr12	7482547	7487156	+
Pto_XLOC_006678	5361	3.72925	1	0.32	Chr12	7773060	7778421	+
Pto_XLOC_006702	3215	3.50718	1	0.34	Chr12	8255898	8259113	+
Pto_XLOC_006706	2259	3.35392	1	0.35	Chr12	8323616	8325875	+
Pto_XLOC_006712	926	2.96661	1	0.45	Chr12	8560136	8561062	+
Pto_XLOC_006758	1403	3.14706	2	0.38	Chr12	9689458	9690861	+
Pto_XLOC_006760	410	2.61278	1	0.38	Chr12	9743465	9743875	+
Pto_XLOC_006772	3169	3.50092	1	0.36	Chr12	10013065	10016234	+
Pto_XLOC_006860	2275	3.35698	3	0.35	Chr12	11635353	11637628	+
Pto_XLOC_006881	4950	3.69461	1	0.44	Chr12	12174748	12179698	+
Pto_XLOC_006882	572	2.7574	1	0.4	Chr12	12180315	12180887	+
Pto_XLOC_006889	1305	3.11561	1	0.38	Chr12	12322711	12324016	+
Pto_XLOC_006916	2322	3.36586	3	0.35	Chr12	12839366	12841688	+
Pto_XLOC_006921	1959	3.29203	1	0.37	Chr12	12975078	12977037	+
Pto_XLOC_006937	1182	3.07262	2	0.45	Chr12	53054	54236	-
Pto_XLOC_006939	2710	3.43297	6	0.41	Chr12	58433	61143	-
Pto_XLOC_006948	1639	3.21458	1	0.32	Chr12	254634	256273	-
Pto_XLOC_006959	381	2.58092	1	0.34	Chr12	580875	581256	-
Pto_XLOC_006969	533	2.72673	1	0.41	Chr12	885615	886148	-
Pto_XLOC_006971	644	2.80889	1	0.36	Chr12	956610	957254	-
Pto_XLOC_006972	3104	3.49192	1	0.37	Chr12	961712	964816	-
Pto_XLOC_007003	5178	3.71416	2	0.37	Chr12	1593981	1599159	-
Pto_XLOC_007015	1677	3.22453	1	0.4	Chr12	2230910	2232587	-
Pto_XLOC_007040	966	2.98498	2	0.39	Chr12	2863921	2864887	-
Pto_XLOC_007043	1976	3.29579	1	0.37	Chr12	2948009	2949985	-
Pto_XLOC_007084	1769	3.24773	2	0.35	Chr12	4195171	4196940	-
Pto_XLOC_007089	1486	3.17202	1	0.35	Chr12	4389797	4391283	-
Pto_XLOC_007099	2305	3.36267	1	0.36	Chr12	4765852	4768157	-
Pto_XLOC_007100	710	2.85126	1	0.45	Chr12	4777298	4778008	-
Pto_XLOC_007101	3762	3.57542	1	0.35	Chr12	4889695	4893457	-
Pto_XLOC_007103	5431	3.73488	5	0.36	Chr12	4957952	4963383	-
Pto_XLOC_007135	3634	3.56038	1	0.36	Chr12	6054677	6058311	-
Pto_XLOC_007172	1884	3.27508	1	0.33	Chr12	7623056	7624940	-
Pto_XLOC_007235	2982	3.47451	1	0.4	Chr12	9472662	9475644	-
Pto_XLOC_007255	3189	3.50365	5	0.37	Chr12	9924219	9927408	-
Pto_XLOC_007290	1682	3.22583	1	0.39	Chr12	10562159	10563841	-
Pto_XLOC_007311	3505	3.54469	2	0.38	Chr12	11063198	11066703	-
Pto_XLOC_007316	1512	3.17955	1	0.4	Chr12	11180727	11182239	-
Pto_XLOC_007323	1121	3.04961	1	0.38	Chr12	11317067	11318188	-
Pto_XLOC_007324	1697	3.22968	1	0.38	Chr12	11342918	11344615	-
Pto_XLOC_007348	741	2.86982	1	0.36	Chr12	11723643	11724384	-
Pto_XLOC_007368	3312	3.52009	1	0.38	Chr12	12046464	12049776	-
Pto_XLOC_007369	952	2.97864	1	0.42	Chr12	12081156	12082108	-
Pto_XLOC_007371	1705	3.23172	1	0.32	Chr12	12132256	12133961	-
Pto_XLOC_007395	559	2.74741	1	0.39	Chr12	12611262	12611821	-
Pto_XLOC_007416	2348	3.3707	1	0.34	Chr12	13048682	13051030	-
Pto_XLOC_007426	1199	3.07882	1	0.38	Chr13	118517	119716	+
Pto_XLOC_007519	1504	3.17725	1	0.46	Chr13	1554435	1555939	+
Pto_XLOC_007520	5406	3.73288	1	0.34	Chr13	1573662	1579068	+
Pto_XLOC_007535	1705	3.23172	1	0.34	Chr13	1868510	1870215	+
Pto_XLOC_007539	3050	3.4843	1	0.41	Chr13	1965536	1968586	+
Pto_XLOC_007626	2796	3.44654	1	0.39	Chr13	4241769	4244565	+
Pto_XLOC_007627	8323	3.92028	4	0.4	Chr13	4248286	4256609	+
Pto_XLOC_007650	1668	3.2222	1	0.37	Chr13	4814365	4816033	+
Pto_XLOC_007653	2505	3.39881	2	0.35	Chr13	4835727	4838232	+
Pto_XLOC_007654	2906	3.4633	2	0.33	Chr13	4851789	4854695	+
Pto_XLOC_007660	2980	3.47422	1	0.37	Chr13	4949815	4952795	+
Pto_XLOC_007667	4919	3.69188	1	0.36	Chr13	5050652	5055571	+
Pto_XLOC_007718	4558	3.65877	1	0.34	Chr13	6598965	6603523	+
Pto_XLOC_007731	2833	3.45225	1	0.36	Chr13	7105866	7108699	+
Pto_XLOC_007732	5384	3.73111	1	0.35	Chr13	7121128	7126512	+
Pto_XLOC_007738	3278	3.51561	2	0.37	Chr13	7243086	7246364	+
Pto_XLOC_007745	1758	3.24502	1	0.37	Chr13	7417584	7419342	+
Pto_XLOC_007770	1688	3.22737	1	0.34	Chr13	8601526	8603214	+
Pto_XLOC_007778	504	2.70243	1	0.37	Chr13	9016328	9016832	+
Pto_XLOC_007823	2888	3.4606	1	0.29	Chr13	10593703	10596591	+
Pto_XLOC_007832	1406	3.14799	1	0.38	Chr13	10768207	10769613	+
Pto_XLOC_007834	645	2.80956	1	0.35	Chr13	10834495	10835140	+
Pto_XLOC_007835	3012	3.47885	1	0.4	Chr13	10926559	10929571	+
Pto_XLOC_007886	434	2.63749	1	0.38	Chr13	12331175	12331609	+
Pto_XLOC_007907	4584	3.66124	3	0.36	Chr13	12959694	12964278	+
Pto_XLOC_007908	3557	3.55108	1	0.37	Chr13	12966378	12969935	+
Pto_XLOC_007918	3325	3.52179	2	0.35	Chr13	13325736	13329061	+
Pto_XLOC_007946	2669	3.42635	1	0.34	Chr13	13906498	13909167	+
Pto_XLOC_007976	3428	3.53504	1	0.38	Chr13	14575697	14579125	+
Pto_XLOC_008053	2717	3.43409	1	0.35	Chr13	1199569	1202286	-
Pto_XLOC_008103	3597	3.55594	2	0.41	Chr13	1965394	1968991	-
Pto_XLOC_008126	585	2.76716	1	0.35	Chr13	2283275	2283860	-
Pto_XLOC_008152	400	2.60206	1	0.36	Chr13	2809674	2810074	-
Pto_XLOC_008181	6524	3.81451	3	0.36	Chr13	3776712	3783236	-
Pto_XLOC_008196	1442	3.15897	1	0.38	Chr13	4268426	4269868	-
Pto_XLOC_008203	769	2.88593	1	0.41	Chr13	4472635	4473404	-
Pto_XLOC_008207	476	2.67761	1	0.33	Chr13	4579946	4580422	-
Pto_XLOC_008217	574	2.75891	1	0.41	Chr13	4857346	4857920	-
Pto_XLOC_008219	3226	3.50866	1	0.37	Chr13	4908743	4911969	-
Pto_XLOC_008227	4624	3.66502	1	0.36	Chr13	5015836	5020460	-
Pto_XLOC_008246	3028	3.48116	4	0.33	Chr13	5595986	5599014	-
Pto_XLOC_008269	2238	3.34986	1	0.36	Chr13	6497948	6500186	-
Pto_XLOC_008303	2593	3.4138	1	0.36	Chr13	8020450	8023043	-
Pto_XLOC_008316	3488	3.54258	1	0.35	Chr13	8490228	8493716	-
Pto_XLOC_008317	730	2.86332	1	0.43	Chr13	8600753	8601483	-
Pto_XLOC_008331	2955	3.47056	1	0.37	Chr13	9250172	9253127	-
Pto_XLOC_008338	4415	3.64493	1	0.33	Chr13	9409749	9414164	-
Pto_XLOC_008366	2387	3.37785	1	0.35	Chr13	10388947	10391334	-
Pto_XLOC_008382	1041	3.01745	1	0.36	Chr13	10768153	10769194	-
Pto_XLOC_008384	2440	3.38739	1	0.35	Chr13	10782828	10785268	-
Pto_XLOC_008385	1580	3.19866	1	0.41	Chr13	10815310	10816890	-
Pto_XLOC_008424	810	2.90849	3	0.43	Chr13	11569792	11570602	-
Pto_XLOC_008437	788	2.89653	1	0.47	Chr13	11938466	11939254	-
Pto_XLOC_008492	1803	3.256	1	0.35	Chr13	13327237	13329040	-
Pto_XLOC_008512	263	2.41996	1	0.38	Chr13	13906289	13906552	-
Pto_XLOC_008523	1217	3.08529	1	0.42	Chr13	14154083	14155300	-
Pto_XLOC_008524	1829	3.26221	1	0.32	Chr13	14155518	14157347	-
Pto_XLOC_008535	4103	3.6131	3	0.36	Chr13	14286111	14290214	-
Pto_XLOC_008537	1395	3.14457	1	0.37	Chr13	14307616	14309011	-
Pto_XLOC_008561	4074	3.61002	1	0.46	Chr14	386400	390474	+
Pto_XLOC_008567	3465	3.5397	2	0.37	Chr14	523042	526507	+
Pto_XLOC_008630	2962	3.47159	1	0.39	Chr14	1764832	1767794	+
Pto_XLOC_008696	3543	3.54937	1	0.38	Chr14	3377426	3380969	+
Pto_XLOC_008697	1228	3.0892	7	0.39	Chr14	3436845	3438073	+
Pto_XLOC_008703	663	2.82151	1	0.37	Chr14	3495261	3495924	+
Pto_XLOC_008710	2769	3.44232	2	0.36	Chr14	3657527	3660296	+
Pto_XLOC_008713	1332	3.1245	1	0.38	Chr14	3682811	3684143	+
Pto_XLOC_008727	1815	3.25888	1	0.46	Chr14	4058235	4060050	+
Pto_XLOC_008737	710	2.85126	1	0.38	Chr14	4340782	4341492	+
Pto_XLOC_008763	1056	3.02366	1	0.39	Chr14	4825818	4826874	+
Pto_XLOC_008771	7361	3.86694	1	0.38	Chr14	4935632	4942993	+
Pto_XLOC_008807	2946	3.46923	1	0.31	Chr14	5553085	5556031	+
Pto_XLOC_008815	2323	3.36605	1	0.31	Chr14	5724650	5726973	+
Pto_XLOC_008841	2254	3.35295	11	0.38	Chr14	6305271	6307525	+
Pto_XLOC_008848	1782	3.25091	1	0.37	Chr14	6435735	6437517	+
Pto_XLOC_008854	3080	3.48855	1	0.37	Chr14	6530756	6533836	+
Pto_XLOC_008867	1129	3.05269	1	0.4	Chr14	6726756	6727885	+
Pto_XLOC_008878	447	2.65031	1	0.43	Chr14	6881880	6882327	+
Pto_XLOC_008907	1144	3.05843	1	0.38	Chr14	7328004	7329148	+
Pto_XLOC_008909	4296	3.63306	1	0.37	Chr14	7374185	7378481	+
Pto_XLOC_008930	2276	3.35717	1	0.37	Chr14	7680742	7683018	+
Pto_XLOC_008952	895	2.95182	1	0.4	Chr14	8048494	8049389	+
Pto_XLOC_009019	1651	3.21775	1	0.43	Chr14	9734149	9735800	+
Pto_XLOC_009025	1860	3.26951	1	0.32	Chr14	9812386	9814246	+
Pto_XLOC_009037	1861	3.26975	1	0.38	Chr14	10126812	10128673	+
Pto_XLOC_009046	1164	3.06595	1	0.39	Chr14	10560800	10561964	+
Pto_XLOC_009053	320	2.50515	1	0.4	Chr14	10756481	10756801	+
Pto_XLOC_009097	1232	3.09061	3	0.4	Chr14	12350777	12352009	+
Pto_XLOC_009118	1311	3.1176	1	0.42	Chr14	14538356	14539667	+
Pto_XLOC_009125	2851	3.455	1	0.34	Chr14	14995217	14998068	+
Pto_XLOC_009135	465	2.66745	1	0.47	Chr14	15706378	15706843	+
Pto_XLOC_009173	1984	3.29754	2	0.33	Chr14	14056	16040	-
Pto_XLOC_009178	2085	3.31911	2	0.38	Chr14	96331	98416	-
Pto_XLOC_009179	2528	3.40278	1	0.38	Chr14	118802	121330	-
Pto_XLOC_009203	349	2.54283	1	0.38	Chr14	536639	536988	-
Pto_XLOC_009213	1403	3.14706	1	0.36	Chr14	679385	680788	-
Pto_XLOC_009267	8586	3.93379	3	0.34	Chr14	2373794	2382380	-
Pto_XLOC_009268	935	2.97081	1	0.39	Chr14	2384670	2385605	-
Pto_XLOC_009298	2923	3.46583	2	0.36	Chr14	2928356	2931279	-
Pto_XLOC_009325	482	2.68305	1	0.53	Chr14	3462073	3462555	-
Pto_XLOC_009332	293	2.46687	1	0.46	Chr14	3609300	3609593	-
Pto_XLOC_009371	3379	3.52879	2	0.39	Chr14	4398687	4402066	-
Pto_XLOC_009375	2324	3.36624	1	0.37	Chr14	4522009	4524333	-
Pto_XLOC_009411	1839	3.26458	1	0.37	Chr14	5168636	5170475	-
Pto_XLOC_009419	1961	3.29248	3	0.37	Chr14	5360107	5362068	-
Pto_XLOC_009426	819	2.91328	1	0.39	Chr14	5532587	5533406	-
Pto_XLOC_009440	1010	3.00432	1	0.42	Chr14	5663065	5664075	-
Pto_XLOC_009512	2667	3.42602	1	0.37	Chr14	7118221	7120888	-
Pto_XLOC_009537	1357	3.13258	1	0.28	Chr14	7628344	7629701	-
Pto_XLOC_009559	1787	3.25212	1	0.36	Chr14	8015043	8016830	-
Pto_XLOC_009581	2932	3.46716	1	0.37	Chr14	8514911	8517843	-
Pto_XLOC_009627	406	2.60853	1	0.31	Chr14	9643431	9643837	-
Pto_XLOC_009628	10215	4.00924	2	0.31	Chr14	9649395	9659610	-
Pto_XLOC_009636	3474	3.54083	2	0.33	Chr14	9824715	9828189	-
Pto_XLOC_009669	296	2.47129	1	0.3	Chr14	10739262	10739558	-
Pto_XLOC_009673	592	2.77232	1	0.39	Chr14	10797457	10798049	-
Pto_XLOC_009715	603	2.78032	1	0.43	Chr14	12316012	12316615	-
Pto_XLOC_009720	372	2.57054	1	0.34	Chr14	12900557	12900929	-
Pto_XLOC_009721	8295	3.91882	3	0.34	Chr14	13539175	13547470	-
Pto_XLOC_009746	326	2.51322	1	0.32	Chr14	15499255	15499581	-
Pto_XLOC_009747	515	2.71181	1	0.34	Chr14	15499697	15500212	-
Pto_XLOC_009748	4058	3.60831	2	0.29	Chr14	15501390	15505448	-
Pto_XLOC_009787	3812	3.58115	1	0.37	Chr15	43548	47360	+
Pto_XLOC_009790	3365	3.52699	2	0.36	Chr15	98694	102059	+
Pto_XLOC_009794	3200	3.50515	2	0.34	Chr15	192127	195327	+
Pto_XLOC_009802	3089	3.48982	1	0.36	Chr15	322794	325883	+
Pto_XLOC_009816	1927	3.28488	1	0.35	Chr15	598042	599969	+
Pto_XLOC_009820	2506	3.39898	1	0.35	Chr15	666200	668706	+
Pto_XLOC_009829	2604	3.41564	2	0.34	Chr15	749019	751623	+
Pto_XLOC_009846	3593	3.55546	4	0.35	Chr15	1144066	1147659	+
Pto_XLOC_009848	5016	3.70036	1	0.35	Chr15	1292981	1297997	+
Pto_XLOC_009861	4113	3.61416	2	0.33	Chr15	1656850	1660963	+
Pto_XLOC_009862	1435	3.15685	1	0.37	Chr15	1723298	1724733	+
Pto_XLOC_009879	1350	3.13033	1	0.41	Chr15	2119093	2120443	+
Pto_XLOC_009880	985	2.99344	1	0.41	Chr15	2120608	2121593	+
Pto_XLOC_009885	1220	3.08636	1	0.36	Chr15	2225417	2226637	+
Pto_XLOC_009896	653	2.81491	1	0.44	Chr15	2435267	2435920	+
Pto_XLOC_009963	341	2.53275	1	0.38	Chr15	4557247	4557588	+
Pto_XLOC_009964	848	2.9284	1	0.34	Chr15	4623481	4624329	+
Pto_XLOC_009971	2140	3.33041	1	0.39	Chr15	4781993	4784133	+
Pto_XLOC_010062	589	2.77012	1	0.45	Chr15	8073139	8073728	+
Pto_XLOC_010093	2073	3.3166	2	0.37	Chr15	9061969	9064042	+
Pto_XLOC_010096	1182	3.07262	1	0.41	Chr15	9093691	9094873	+
Pto_XLOC_010195	766	2.88423	1	0.37	Chr15	10860991	10861757	+
Pto_XLOC_010232	1691	3.22814	3	0.37	Chr15	11619535	11621226	+
Pto_XLOC_010257	2119	3.32613	1	0.38	Chr15	12136835	12138954	+
Pto_XLOC_010260	359	2.55509	1	0.34	Chr15	12195370	12195729	+
Pto_XLOC_010264	1768	3.24748	1	0.33	Chr15	12293495	12295263	+
Pto_XLOC_010269	6561	3.81697	2	0.28	Chr15	12372881	12379442	+
Pto_XLOC_010270	3143	3.49734	1	0.31	Chr15	12379683	12382826	+
Pto_XLOC_010273	4662	3.66857	5	0.36	Chr15	12413056	12417718	+
Pto_XLOC_010287	2413	3.38256	1	0.36	Chr15	12687272	12689685	+
Pto_XLOC_010299	756	2.87852	1	0.36	Chr15	13172365	13173121	+
Pto_XLOC_010300	2553	3.40705	1	0.33	Chr15	13190474	13193027	+
Pto_XLOC_010312	778	2.89098	1	0.39	Chr15	13450318	13451096	+
Pto_XLOC_010408	5295	3.72387	2	0.37	Chr15	742206	747501	-
Pto_XLOC_010418	3703	3.56855	1	0.37	Chr15	1127946	1131649	-
Pto_XLOC_010438	919	2.96332	1	0.35	Chr15	1993450	1994369	-
Pto_XLOC_010439	862	2.93551	1	0.35	Chr15	2047740	2048602	-
Pto_XLOC_010440	978	2.99034	1	0.35	Chr15	2159445	2160423	-
Pto_XLOC_010441	920	2.96379	1	0.35	Chr15	2201952	2202872	-
Pto_XLOC_010445	1208	3.08207	1	0.36	Chr15	2247238	2248446	-
Pto_XLOC_010446	1656	3.21906	1	0.37	Chr15	2273432	2275088	-
Pto_XLOC_010463	6212	3.79323	1	0.34	Chr15	2905815	2912027	-
Pto_XLOC_010486	1721	3.23578	4	0.36	Chr15	3730890	3732611	-
Pto_XLOC_010524	4540	3.65706	2	0.35	Chr15	5465623	5470163	-
Pto_XLOC_010529	1986	3.29798	1	0.44	Chr15	5839305	5841291	-
Pto_XLOC_010560	1379	3.13956	1	0.4	Chr15	7271863	7273242	-
Pto_XLOC_010572	1544	3.18865	2	0.37	Chr15	7576984	7578528	-
Pto_XLOC_010602	1066	3.02776	1	0.4	Chr15	8434049	8435115	-
Pto_XLOC_010642	2463	3.39146	1	0.34	Chr15	9772492	9774955	-
Pto_XLOC_010655	2423	3.38435	1	0.37	Chr15	9996642	9999065	-
Pto_XLOC_010689	1929	3.28533	1	0.33	Chr15	10700255	10702184	-
Pto_XLOC_010714	2274	3.35679	1	0.35	Chr15	11112895	11115169	-
Pto_XLOC_010783	3558	3.55121	3	0.36	Chr15	12356748	12360306	-
Pto_XLOC_010875	4816	3.68269	3	0.35	Chr15	14271982	14276798	-
Pto_XLOC_010903	3001	3.47727	1	0.38	Chr16	379796	382797	+
Pto_XLOC_010925	4050	3.60746	1	0.36	Chr16	983255	987305	+
Pto_XLOC_010929	2383	3.37712	1	0.36	Chr16	1037615	1039998	+
Pto_XLOC_010931	986	2.99388	1	0.36	Chr16	1060913	1061899	+
Pto_XLOC_010933	439	2.64246	1	0.38	Chr16	1083873	1084312	+
Pto_XLOC_010939	672	2.82737	1	0.38	Chr16	1132076	1132748	+
Pto_XLOC_010993	1977	3.29601	1	0.3	Chr16	2254917	2256894	+
Pto_XLOC_011054	1112	3.0461	1	0.37	Chr16	3858323	3859435	+
Pto_XLOC_011059	2340	3.36922	1	0.29	Chr16	3953299	3955639	+
Pto_XLOC_011063	4141	3.61711	1	0.36	Chr16	4022373	4026514	+
Pto_XLOC_011105	530	2.72428	1	0.4	Chr16	4887706	4888236	+
Pto_XLOC_011149	2458	3.39058	1	0.34	Chr16	5939923	5942381	+
Pto_XLOC_011168	4388	3.64227	1	0.36	Chr16	6648179	6652567	+
Pto_XLOC_011181	1037	3.01578	1	0.34	Chr16	7029886	7030923	+
Pto_XLOC_011203	2210	3.34439	2	0.33	Chr16	7661713	7663923	+
Pto_XLOC_011212	1299	3.11361	2	0.37	Chr16	7923852	7925151	+
Pto_XLOC_011222	4025	3.60477	1	0.36	Chr16	8214290	8218315	+
Pto_XLOC_011252	1424	3.15351	1	0.36	Chr16	10217925	10219349	+
Pto_XLOC_011302	2463	3.39146	1	0.34	Chr16	12264381	12266844	+
Pto_XLOC_011307	776	2.88986	1	0.43	Chr16	12356002	12356778	+
Pto_XLOC_011341	2429	3.38543	1	0.36	Chr16	13163541	13165970	+
Pto_XLOC_011343	559	2.74741	1	0.3	Chr16	13272425	13272984	+
Pto_XLOC_011351	5261	3.72107	2	0.3	Chr16	13730624	13735885	+
Pto_XLOC_011352	714	2.8537	1	0.39	Chr16	13779674	13780388	+
Pto_XLOC_011355	4671	3.66941	4	0.35	Chr16	13892036	13896707	+
Pto_XLOC_011359	679	2.83187	1	0.32	Chr16	14010396	14011075	+
Pto_XLOC_011391	1960	3.29226	1	0.33	Chr16	14683220	14685180	+
Pto_XLOC_011395	1760	3.24551	1	0.37	Chr16	14740898	14742658	+
Pto_XLOC_011415	4263	3.62972	1	0.37	Chr16	15099419	15103682	+
Pto_XLOC_011435	3735	3.57229	1	0.4	Chr16	15413837	15417572	+
Pto_XLOC_011437	769	2.88593	1	0.37	Chr16	15429237	15430006	+
Pto_XLOC_011438	1889	3.27623	2	0.44	Chr16	15432167	15434056	+
Pto_XLOC_011439	937	2.97174	1	0.37	Chr16	15436791	15437728	+
Pto_XLOC_011464	497	2.69636	1	0.4	Chr16	501470	501967	-
Pto_XLOC_011465	4439	3.64729	1	0.35	Chr16	502650	507089	-
Pto_XLOC_011466	1322	3.12123	1	0.47	Chr16	530485	531807	-
Pto_XLOC_011482	1499	3.1758	1	0.35	Chr16	959106	960605	-
Pto_XLOC_011537	1991	3.29907	1	0.35	Chr16	2015564	2017555	-
Pto_XLOC_011549	549	2.73957	1	0.44	Chr16	2274114	2274663	-
Pto_XLOC_011590	3714	3.56984	3	0.39	Chr16	3168008	3171722	-
Pto_XLOC_011604	466	2.66839	1	0.38	Chr16	3510863	3511329	-
Pto_XLOC_011615	3134	3.4961	1	0.34	Chr16	3789912	3793046	-
Pto_XLOC_011625	3144	3.49748	1	0.38	Chr16	4004667	4007811	-
Pto_XLOC_011630	2032	3.30792	1	0.3	Chr16	4102597	4104629	-
Pto_XLOC_011640	1838	3.26435	1	0.35	Chr16	4265743	4267581	-
Pto_XLOC_011692	4603	3.66304	5	0.34	Chr16	5737545	5742148	-
Pto_XLOC_011711	4133	3.61627	1	0.35	Chr16	6471068	6475201	-
Pto_XLOC_011723	2129	3.32818	1	0.37	Chr16	6671396	6673525	-
Pto_XLOC_011726	1033	3.0141	1	0.38	Chr16	6729770	6730803	-
Pto_XLOC_011748	3131	3.49568	1	0.37	Chr16	7427696	7430827	-
Pto_XLOC_011753	2887	3.46045	3	0.39	Chr16	7486181	7489068	-
Pto_XLOC_011754	1150	3.0607	1	0.39	Chr16	7498254	7499404	-
Pto_XLOC_011869	454	2.65706	1	0.45	Chr16	12356317	12356771	-
Pto_XLOC_011878	1170	3.06819	1	0.36	Chr16	12619684	12620854	-
Pto_XLOC_011885	487	2.68753	1	0.36	Chr16	12771172	12771659	-
Pto_XLOC_011886	1461	3.16465	2	0.39	Chr16	12779360	12780821	-
Pto_XLOC_011892	650	2.81291	1	0.35	Chr16	12991049	12991699	-
Pto_XLOC_011901	3495	3.54345	1	0.38	Chr16	13142020	13145515	-
Pto_XLOC_011921	1370	3.13672	1	0.35	Chr16	13675257	13676627	-
Pto_XLOC_011925	319	2.50379	1	0.43	Chr16	13753068	13753387	-
Pto_XLOC_011927	735	2.86629	1	0.33	Chr16	13780711	13781446	-
Pto_XLOC_011928	2124	3.32715	1	0.35	Chr16	13784598	13786722	-
Pto_XLOC_011965	3346	3.52453	1	0.36	Chr16	14950450	14953796	-
Pto_XLOC_011995	812	2.90956	2	0.42	Chr16	15322453	15323265	-
Pto_XLOC_012013	621	2.79309	1	0.35	Chr16	15547468	15548089	-
Pto_XLOC_012014	6502	3.81305	3	0.32	Chr16	15548199	15554701	-
Pto_XLOC_012018	940	2.97313	1	0.38	Chr16	15606300	15607240	-
Pto_XLOC_012020	573	2.75815	1	0.37	Chr17	4284	4857	+
Pto_XLOC_012031	556	2.74507	1	0.38	Chr17	347279	347835	+
Pto_XLOC_012048	675	2.8293	1	0.33	Chr17	624866	625541	+
Pto_XLOC_012052	879	2.94399	1	0.3	Chr17	659302	660181	+
Pto_XLOC_012061	519	2.71517	1	0.37	Chr17	859419	859938	+
Pto_XLOC_012063	414	2.617	1	0.44	Chr17	911581	911995	+
Pto_XLOC_012064	1561	3.1934	1	0.35	Chr17	955270	956831	+
Pto_XLOC_012069	2780	3.44404	3	0.36	Chr17	1128627	1131407	+
Pto_XLOC_012072	3555	3.55084	2	0.37	Chr17	1271196	1274751	+
Pto_XLOC_012073	407	2.60959	1	0.35	Chr17	1322812	1323219	+
Pto_XLOC_012074	746	2.87274	1	0.35	Chr17	1373405	1374151	+
Pto_XLOC_012091	1474	3.1685	1	0.36	Chr17	1670749	1672223	+
Pto_XLOC_012095	4687	3.67089	1	0.33	Chr17	1717924	1722611	+
Pto_XLOC_012160	1076	3.03181	1	0.36	Chr17	3407038	3408114	+
Pto_XLOC_012180	661	2.8202	1	0.4	Chr17	4033485	4034146	+
Pto_XLOC_012197	2896	3.4618	1	0.37	Chr17	4375016	4377912	+
Pto_XLOC_012203	2093	3.32077	2	0.33	Chr17	4462650	4464743	+
Pto_XLOC_012204	1991	3.29907	2	0.33	Chr17	4468582	4470573	+
Pto_XLOC_012223	997	2.9987	1	0.45	Chr17	5152769	5153766	+
Pto_XLOC_012229	6439	3.80882	1	0.34	Chr17	5461441	5467880	+
Pto_XLOC_012234	2684	3.42878	1	0.36	Chr17	5616559	5619243	+
Pto_XLOC_012245	3963	3.59802	1	0.36	Chr17	6463913	6467876	+
Pto_XLOC_012246	10938	4.03894	1	0.34	Chr17	6468313	6479251	+
Pto_XLOC_012251	877	2.943	1	0.33	Chr17	6652708	6653585	+
Pto_XLOC_012252	2400	3.38021	1	0.34	Chr17	6736284	6738684	+
Pto_XLOC_012256	1735	3.2393	5	0.33	Chr17	7002065	7003800	+
Pto_XLOC_012304	1556	3.19201	1	0.43	Chr17	8611175	8612731	+
Pto_XLOC_012312	689	2.83822	1	0.37	Chr17	8877292	8877981	+
Pto_XLOC_012338	1493	3.17406	1	0.4	Chr17	9558495	9559988	+
Pto_XLOC_012341	2582	3.41196	1	0.4	Chr17	9639462	9642044	+
Pto_XLOC_012348	2221	3.34655	1	0.39	Chr17	9871181	9873402	+
Pto_XLOC_012350	4178	3.62097	1	0.3	Chr17	9933731	9937909	+
Pto_XLOC_012374	5064	3.70449	1	0.32	Chr17	10562152	10567216	+
Pto_XLOC_012377	353	2.54777	1	0.4	Chr17	10673572	10673925	+
Pto_XLOC_012381	848	2.9284	1	0.38	Chr17	10725349	10726197	+
Pto_XLOC_012400	1397	3.1452	1	0.38	Chr17	11195419	11196816	+
Pto_XLOC_012412	622	2.79379	1	0.42	Chr17	11329757	11330379	+
Pto_XLOC_012413	743	2.87099	1	0.4	Chr17	11339032	11339775	+
Pto_XLOC_012414	755	2.87795	1	0.37	Chr17	11346180	11346935	+
Pto_XLOC_012416	689	2.83822	1	0.33	Chr17	11365365	11366054	+
Pto_XLOC_012471	2210	3.34439	1	0.36	Chr17	12522683	12524893	+
Pto_XLOC_012474	715	2.85431	1	0.51	Chr17	12553890	12554605	+
Pto_XLOC_012479	2366	3.37401	1	0.39	Chr17	12631627	12633993	+
Pto_XLOC_012494	1656	3.21906	1	0.39	Chr17	13152823	13154479	+
Pto_XLOC_012500	2770	3.44248	1	0.35	Chr17	13317415	13320185	+
Pto_XLOC_012504	2571	3.4101	1	0.38	Chr17	13500463	13503034	+
Pto_XLOC_012505	3786	3.57818	2	0.37	Chr17	13519823	13523609	+
Pto_XLOC_012518	883	2.94596	3	0.31	Chr17	13759700	13760583	+
Pto_XLOC_012521	1704	3.23147	1	0.41	Chr17	13870921	13872625	+
Pto_XLOC_012529	622	2.79379	1	0.37	Chr17	13982660	13983282	+
Pto_XLOC_012574	3514	3.5458	6	0.36	Chr17	464373	467887	-
Pto_XLOC_012592	877	2.943	2	0.37	Chr17	884829	885706	-
Pto_XLOC_012595	1696	3.22943	2	0.38	Chr17	966205	967901	-
Pto_XLOC_012597	764	2.88309	1	0.36	Chr17	1067577	1068341	-
Pto_XLOC_012599	3356	3.52582	1	0.34	Chr17	1092210	1095566	-
Pto_XLOC_012601	1112	3.0461	1	0.36	Chr17	1382527	1383639	-
Pto_XLOC_012608	332	2.52114	1	0.38	Chr17	1628069	1628401	-
Pto_XLOC_012612	595	2.77452	1	0.38	Chr17	1756296	1756891	-
Pto_XLOC_012615	4247	3.62808	1	0.47	Chr17	1922972	1927219	-
Pto_XLOC_012618	828	2.91803	1	0.28	Chr17	2156280	2157108	-
Pto_XLOC_012624	4038	3.60617	1	0.34	Chr17	2264376	2268414	-
Pto_XLOC_012655	4487	3.65196	1	0.35	Chr17	3036765	3041252	-
Pto_XLOC_012662	285	2.45484	1	0.41	Chr17	3288777	3289062	-
Pto_XLOC_012676	1820	3.26007	1	0.3	Chr17	3506365	3508185	-
Pto_XLOC_012677	3006	3.47799	3	0.35	Chr17	3508438	3511444	-
Pto_XLOC_012683	3034	3.48202	1	0.38	Chr17	3595194	3598228	-
Pto_XLOC_012705	768	2.88536	1	0.35	Chr17	4439643	4440411	-
Pto_XLOC_012714	1711	3.23325	1	0.45	Chr17	4678440	4680151	-
Pto_XLOC_012758	754	2.87737	1	0.42	Chr17	6725588	6726342	-
Pto_XLOC_012759	754	2.87737	1	0.42	Chr17	6732357	6733111	-
Pto_XLOC_012795	4285	3.63195	1	0.3	Chr17	8266146	8270431	-
Pto_XLOC_012861	541	2.7332	1	0.39	Chr17	10165204	10165745	-
Pto_XLOC_012883	513	2.71012	1	0.38	Chr17	11138194	11138707	-
Pto_XLOC_012890	820	2.91381	2	0.37	Chr17	11216033	11216853	-
Pto_XLOC_012891	1282	3.10789	1	0.39	Chr17	11219354	11220636	-
Pto_XLOC_012918	1357	3.13258	1	0.34	Chr17	11917345	11918702	-
Pto_XLOC_012955	341	2.53275	1	0.38	Chr17	12672310	12672651	-
Pto_XLOC_012956	433	2.63649	1	0.35	Chr17	12675983	12676416	-
Pto_XLOC_012958	3358	3.52608	1	0.42	Chr17	12686616	12689974	-
Pto_XLOC_012991	5137	3.71071	4	0.36	Chr17	13519449	13524586	-
Pto_XLOC_013031	3328	3.52218	1	0.33	Chr17	14489431	14492759	-
Pto_XLOC_013032	3717	3.57019	1	0.33	Chr17	14489564	14493281	-
Pto_XLOC_013088	794	2.89982	1	0.35	Chr18	988842	989636	+
Pto_XLOC_013090	939	2.97267	1	0.4	Chr18	1069098	1070037	+
Pto_XLOC_013097	2345	3.37014	1	0.36	Chr18	1227106	1229451	+
Pto_XLOC_013099	3004	3.4777	1	0.35	Chr18	1274907	1277911	+
Pto_XLOC_013105	3249	3.51175	1	0.38	Chr18	1399210	1402459	+
Pto_XLOC_013122	417	2.62014	1	0.42	Chr18	1759863	1760280	+
Pto_XLOC_013151	4475	3.65079	4	0.36	Chr18	2268396	2272871	+
Pto_XLOC_013170	391	2.59218	1	0.36	Chr18	2694105	2694496	+
Pto_XLOC_013180	753	2.87679	1	0.33	Chr18	2876500	2877253	+
Pto_XLOC_013185	970	2.98677	1	0.32	Chr18	2980800	2981770	+
Pto_XLOC_013201	3265	3.51388	2	0.36	Chr18	3317488	3320753	+
Pto_XLOC_013215	3254	3.51242	1	0.36	Chr18	3713796	3717050	+
Pto_XLOC_013248	585	2.76716	1	0.41	Chr18	5269775	5270360	+
Pto_XLOC_013277	4520	3.65514	3	0.36	Chr18	6459495	6464015	+
Pto_XLOC_013310	457	2.65992	1	0.26	Chr18	7773661	7774118	+
Pto_XLOC_013318	815	2.91116	1	0.36	Chr18	7933414	7934229	+
Pto_XLOC_013336	840	2.92428	1	0.41	Chr18	8698653	8699493	+
Pto_XLOC_013364	1025	3.01072	1	0.39	Chr18	9535025	9536050	+
Pto_XLOC_013372	442	2.64542	1	0.37	Chr18	9745455	9745897	+
Pto_XLOC_013373	512	2.70927	1	0.39	Chr18	9839307	9839819	+
Pto_XLOC_013438	1521	3.18213	1	0.41	Chr18	11672886	11674407	+
Pto_XLOC_013451	761	2.88138	1	0.43	Chr18	11855544	11856305	+
Pto_XLOC_013484	3403	3.53186	3	0.34	Chr18	12484239	12487642	+
Pto_XLOC_013486	3244	3.51108	1	0.35	Chr18	12534674	12537918	+
Pto_XLOC_013503	1644	3.2159	1	0.38	Chr18	12873125	12874769	+
Pto_XLOC_013548	435	2.63849	1	0.37	Chr18	13941485	13941920	+
Pto_XLOC_013570	853	2.93095	1	0.38	Chr18	14533054	14533907	+
Pto_XLOC_013580	2899	3.46225	1	0.35	Chr18	133729	136628	-
Pto_XLOC_013636	1016	3.00689	1	0.38	Chr18	1243618	1244634	-
Pto_XLOC_013659	8227	3.91524	1	0.32	Chr18	1711569	1719796	-
Pto_XLOC_013681	1738	3.24005	2	0.34	Chr18	2298558	2300296	-
Pto_XLOC_013703	2989	3.47553	1	0.35	Chr18	2652603	2655592	-
Pto_XLOC_013735	3033	3.48187	1	0.33	Chr18	3436851	3439884	-
Pto_XLOC_013755	395	2.5966	1	0.42	Chr18	4220613	4221008	-
Pto_XLOC_013776	835	2.92169	1	0.47	Chr18	4946804	4947639	-
Pto_XLOC_013792	435	2.63849	1	0.42	Chr18	5646511	5646946	-
Pto_XLOC_013823	1273	3.10483	1	0.37	Chr18	7300992	7302265	-
Pto_XLOC_013868	758	2.87967	1	0.38	Chr18	8699099	8699857	-
Pto_XLOC_013893	2512	3.40002	1	0.38	Chr18	9227050	9229562	-
Pto_XLOC_013910	594	2.77379	1	0.36	Chr18	9710163	9710757	-
Pto_XLOC_013929	6349	3.80271	5	0.33	Chr18	10294758	10301107	-
Pto_XLOC_013997	4312	3.63468	1	0.43	Chr18	11686944	11691256	-
Pto_XLOC_014017	464	2.66652	1	0.42	Chr18	12090203	12090667	-
Pto_XLOC_014025	1855	3.26834	1	0.38	Chr18	12297571	12299426	-
Pto_XLOC_014032	2265	3.35507	3	0.35	Chr18	12434791	12437056	-
Pto_XLOC_014061	1889	3.27623	1	0.37	Chr18	13044496	13046385	-
Pto_XLOC_014085	2682	3.42846	1	0.37	Chr18	13496694	13499376	-
Pto_XLOC_014117	4708	3.67284	1	0.33	Chr18	14186161	14190869	-
Pto_XLOC_014118	504	2.70243	1	0.36	Chr18	14238924	14239428	-
Pto_XLOC_014119	686	2.83632	1	0.37	Chr18	14241725	14242411	-
Pto_XLOC_014133	647	2.8109	1	0.39	Chr19	552635	553282	+
Pto_XLOC_014151	620	2.79239	1	0.34	Chr19	1659352	1659972	+
Pto_XLOC_014152	601	2.77887	1	0.34	Chr19	1670663	1671264	+
Pto_XLOC_014171	3707	3.56902	1	0.37	Chr19	2459575	2463282	+
Pto_XLOC_014176	1746	3.24204	4	0.38	Chr19	2594306	2596052	+
Pto_XLOC_014185	839	2.92376	2	0.37	Chr19	2986040	2986879	+
Pto_XLOC_014189	961	2.98272	1	0.39	Chr19	3470575	3471536	+
Pto_XLOC_014192	2370	3.37475	2	0.36	Chr19	3781358	3783728	+
Pto_XLOC_014193	3591	3.55522	1	0.35	Chr19	3788974	3792565	+
Pto_XLOC_014217	3490	3.54283	1	0.35	Chr19	4757279	4760769	+
Pto_XLOC_014221	5299	3.72419	1	0.28	Chr19	4813509	4818808	+
Pto_XLOC_014253	1307	3.11628	1	0.4	Chr19	5698604	5699911	+
Pto_XLOC_014261	1400	3.14613	1	0.34	Chr19	5982771	5984171	+
Pto_XLOC_014265	377	2.57634	1	0.37	Chr19	6155328	6155705	+
Pto_XLOC_014278	4288	3.63225	1	0.34	Chr19	6772522	6776810	+
Pto_XLOC_014325	1060	3.02531	1	0.31	Chr19	9148996	9150056	+
Pto_XLOC_014336	2370	3.37475	1	0.37	Chr19	9433960	9436330	+
Pto_XLOC_014344	2213	3.34498	1	0.38	Chr19	9624421	9626634	+
Pto_XLOC_014368	5125	3.70969	2	0.34	Chr19	10533781	10538906	+
Pto_XLOC_014377	2073	3.3166	3	0.36	Chr19	10801662	10803735	+
Pto_XLOC_014378	622	2.79379	1	0.38	Chr19	10806062	10806684	+
Pto_XLOC_014390	391	2.59218	1	0.41	Chr19	11572197	11572588	+
Pto_XLOC_014391	779	2.89154	1	0.41	Chr19	11572839	11573618	+
Pto_XLOC_014394	5763	3.76065	1	0.34	Chr19	11683616	11689379	+
Pto_XLOC_014407	649	2.81224	1	0.33	Chr19	12054269	12054918	+
Pto_XLOC_014417	1857	3.26881	1	0.3	Chr19	12448388	12450245	+
Pto_XLOC_014419	373	2.57171	1	0.32	Chr19	12541010	12541383	+
Pto_XLOC_014429	1291	3.11093	1	0.37	Chr19	12926561	12927852	+
Pto_XLOC_014430	1972	3.29491	1	0.23	Chr19	12933781	12935753	+
Pto_XLOC_014450	701	2.84572	1	0.38	Chr19	13543892	13544593	+
Pto_XLOC_014453	1667	3.22194	2	0.32	Chr19	13625565	13627232	+
Pto_XLOC_014458	581	2.76418	1	0.35	Chr19	13904225	13904806	+
Pto_XLOC_014459	1140	3.0569	1	0.39	Chr19	13907056	13908196	+
Pto_XLOC_014466	340	2.53148	1	0.4	Chr19	13979931	13980271	+
Pto_XLOC_014473	4159	3.61899	2	0.37	Chr19	14226118	14230277	+
Pto_XLOC_014474	2621	3.41847	1	0.36	Chr19	14236892	14239513	+
Pto_XLOC_014480	4472	3.6505	1	0.41	Chr19	14437836	14442308	+
Pto_XLOC_014483	2908	3.46359	1	0.37	Chr19	14567983	14570891	+
Pto_XLOC_014490	1395	3.14457	1	0.35	Chr19	14786756	14788151	+
Pto_XLOC_014512	1100	3.04139	1	0.39	Chr19	15464891	15465991	+
Pto_XLOC_014516	957	2.98091	1	0.37	Chr19	15506601	15507558	+
Pto_XLOC_014534	2447	3.38863	1	0.35	Chr19	15963876	15966323	+
Pto_XLOC_014535	1529	3.18441	1	0.36	Chr19	15974766	15976295	+
Pto_XLOC_014538	1411	3.14953	1	0.35	Chr19	16125466	16126877	+
Pto_XLOC_014540	1345	3.12872	1	0.26	Chr19	16162298	16163643	+
Pto_XLOC_014625	941	2.97359	1	0.4	Chr19	18240074	18241015	+
Pto_XLOC_014629	2992	3.47596	1	0.33	Chr19	18405013	18408005	+
Pto_XLOC_014630	3606	3.55703	2	0.33	Chr19	18442677	18446283	+
Pto_XLOC_014638	304	2.48287	1	0.29	Chr19	18732338	18732642	+
Pto_XLOC_014639	272	2.43457	1	0.42	Chr19	18734250	18734522	+
Pto_XLOC_014653	378	2.57749	1	0.36	Chr19	198580	198958	-
Pto_XLOC_014659	619	2.79169	1	0.4	Chr19	552655	553274	-
Pto_XLOC_014660	5528	3.74257	1	0.27	Chr19	556454	561982	-
Pto_XLOC_014661	1180	3.07188	1	0.37	Chr19	576194	577374	-
Pto_XLOC_014674	1191	3.07591	1	0.29	Chr19	1435276	1436467	-
Pto_XLOC_014677	2618	3.41797	1	0.34	Chr19	1490401	1493019	-
Pto_XLOC_014679	5367	3.72973	4	0.31	Chr19	1516718	1522085	-
Pto_XLOC_014680	547	2.73799	1	0.41	Chr19	1659997	1660544	-
Pto_XLOC_014681	427	2.63043	1	0.39	Chr19	1666214	1666641	-
Pto_XLOC_014682	2301	3.36192	1	0.36	Chr19	1667141	1669442	-
Pto_XLOC_014683	4840	3.68485	2	0.41	Chr19	1671601	1676441	-
Pto_XLOC_014701	338	2.52892	1	0.4	Chr19	2225943	2226281	-
Pto_XLOC_014702	522	2.71767	2	0.4	Chr19	2229074	2229596	-
Pto_XLOC_014739	498	2.69723	1	0.41	Chr19	3980314	3980812	-
Pto_XLOC_014762	454	2.65706	3	0.48	Chr19	4850224	4850678	-
Pto_XLOC_014764	1410	3.14922	1	0.37	Chr19	4964764	4966174	-
Pto_XLOC_014791	969	2.98632	1	0.38	Chr19	5691666	5692635	-
Pto_XLOC_014801	4942	3.6939	2	0.35	Chr19	6134677	6139619	-
Pto_XLOC_014804	7287	3.86255	2	0.35	Chr19	6230830	6238117	-
Pto_XLOC_014806	1367	3.13577	1	0.45	Chr19	6270997	6272364	-
Pto_XLOC_014816	3533	3.54814	1	0.32	Chr19	6733779	6737312	-
Pto_XLOC_014826	7796	3.89187	3	0.33	Chr19	7065346	7073142	-
Pto_XLOC_014827	1960	3.29226	1	0.35	Chr19	7086529	7088489	-
Pto_XLOC_014870	1503	3.17696	1	0.33	Chr19	8940465	8941968	-
Pto_XLOC_014884	2136	3.3296	2	0.37	Chr19	9397181	9399317	-
Pto_XLOC_014906	1515	3.18041	1	0.38	Chr19	10230367	10231882	-
Pto_XLOC_014930	13266	4.12274	1	0.32	Chr19	11089776	11103042	-
Pto_XLOC_014932	6758	3.82982	1	0.33	Chr19	11167619	11174377	-
Pto_XLOC_014933	4693	3.67145	1	0.36	Chr19	11232620	11237313	-
Pto_XLOC_014949	1935	3.28668	1	0.33	Chr19	12185670	12187605	-
Pto_XLOC_014952	1737	3.2398	1	0.38	Chr19	12392457	12394194	-
Pto_XLOC_014954	871	2.94002	1	0.38	Chr19	12587462	12588333	-
Pto_XLOC_014955	2346	3.37033	2	0.44	Chr19	12903723	12906069	-
Pto_XLOC_014965	3508	3.54506	1	0.33	Chr19	13324386	13327894	-
Pto_XLOC_014977	1245	3.09517	1	0.39	Chr19	13960250	13961495	-
Pto_XLOC_014994	2386	3.37767	3	0.32	Chr19	14564550	14566936	-
Pto_XLOC_014996	861	2.935	1	0.34	Chr19	14601062	14601923	-
Pto_XLOC_015008	1915	3.28217	1	0.35	Chr19	14922417	14924332	-
Pto_XLOC_015040	1324	3.12189	2	0.36	Chr19	15557719	15559043	-
Pto_XLOC_015059	2065	3.31492	1	0.33	Chr19	16024080	16026145	-
Pto_XLOC_015062	2450	3.38917	1	0.35	Chr19	16172917	16175367	-
Pto_XLOC_015087	810	2.90849	1	0.45	Chr19	16952829	16953639	-
Pto_XLOC_015090	3741	3.57299	1	0.35	Chr19	17052750	17056491	-
Pto_XLOC_015098	1485	3.17173	1	0.33	Chr19	17330728	17332213	-
Pto_XLOC_015099	2567	3.40943	1	0.33	Chr19	17408902	17411469	-
Pto_XLOC_015102	1439	3.15806	1	0.39	Chr19	17564375	17565814	-
Pto_XLOC_015103	956	2.98046	1	0.37	Chr19	17577347	17578303	-
Pto_XLOC_015113	832	2.92012	1	0.37	Chr19	17762276	17763108	-
Pto_XLOC_015134	2019	3.30514	1	0.35	Chr19	18132629	18134648	-
Pto_XLOC_015140	1710	3.233	1	0.32	Chr19	18288697	18290407	-
Pto_XLOC_015141	1635	3.21352	1	0.33	Chr19	18295861	18297496	-
Pto_XLOC_015142	1181	3.07225	1	0.31	Chr19	18306059	18307240	-
Pto_XLOC_015143	1458	3.16376	1	0.33	Chr19	18312855	18314313	-
Pto_XLOC_015181	4505	3.65369	1	0.4	Chr2	253897	258402	+
Pto_XLOC_015307	1728	3.23754	1	0.35	Chr2	2311758	2313486	+
Pto_XLOC_015309	641	2.80686	1	0.38	Chr2	2325194	2325835	+
Pto_XLOC_015328	627	2.79727	1	0.36	Chr2	2725147	2725774	+
Pto_XLOC_015344	1881	3.27439	1	0.35	Chr2	2993668	2995549	+
Pto_XLOC_015349	2778	3.44373	1	0.42	Chr2	3045223	3048001	+
Pto_XLOC_015384	633	2.8014	1	0.4	Chr2	3679396	3680029	+
Pto_XLOC_015412	403	2.60531	1	0.4	Chr2	4137519	4137922	+
Pto_XLOC_015458	1726	3.23704	1	0.37	Chr2	4997051	4998777	+
Pto_XLOC_015460	3318	3.52088	1	0.38	Chr2	5005626	5008944	+
Pto_XLOC_015468	1852	3.26764	1	0.37	Chr2	5112783	5114635	+
Pto_XLOC_015470	1210	3.08279	1	0.4	Chr2	5143172	5144382	+
Pto_XLOC_015484	628	2.79796	1	0.37	Chr2	5493075	5493703	+
Pto_XLOC_015495	1824	3.26102	1	0.36	Chr2	5696453	5698277	+
Pto_XLOC_015510	789	2.89708	1	0.32	Chr2	5904018	5904807	+
Pto_XLOC_015518	1441	3.15866	1	0.37	Chr2	6073963	6075404	+
Pto_XLOC_015533	415	2.61805	2	0.4	Chr2	6335400	6335815	+
Pto_XLOC_015616	756	2.87852	1	0.36	Chr2	8038326	8039082	+
Pto_XLOC_015617	1512	3.17955	1	0.35	Chr2	8053073	8054585	+
Pto_XLOC_015645	1079	3.03302	1	0.43	Chr2	8667477	8668556	+
Pto_XLOC_015660	682	2.83378	2	0.35	Chr2	8995322	8996004	+
Pto_XLOC_015683	3824	3.58252	3	0.36	Chr2	9303138	9306962	+
Pto_XLOC_015709	1780	3.25042	1	0.37	Chr2	9785496	9787276	+
Pto_XLOC_015750	1869	3.27161	1	0.36	Chr2	10667848	10669717	+
Pto_XLOC_015820	821	2.91434	1	0.42	Chr2	11967896	11968717	+
Pto_XLOC_015870	437	2.64048	1	0.39	Chr2	12820207	12820644	+
Pto_XLOC_015882	2964	3.47188	2	0.28	Chr2	13068687	13071651	+
Pto_XLOC_015886	855	2.93197	1	0.35	Chr2	13110018	13110873	+
Pto_XLOC_015925	2995	3.4764	4	0.39	Chr2	14087225	14090220	+
Pto_XLOC_015930	1184	3.07335	1	0.36	Chr2	14465902	14467086	+
Pto_XLOC_015950	655	2.81624	1	0.36	Chr2	14850964	14851619	+
Pto_XLOC_015978	2942	3.46864	3	0.35	Chr2	15602666	15605608	+
Pto_XLOC_015983	770	2.88649	2	0.36	Chr2	15875989	15876759	+
Pto_XLOC_016018	896	2.95231	1	0.47	Chr2	16647261	16648157	+
Pto_XLOC_016030	2404	3.38093	2	0.31	Chr2	16946485	16948889	+
Pto_XLOC_016101	1359	3.13322	1	0.42	Chr2	20116611	20117970	+
Pto_XLOC_016108	1012	3.00518	1	0.46	Chr2	20410036	20411048	+
Pto_XLOC_016117	1181	3.07225	4	0.51	Chr2	20634064	20635245	+
Pto_XLOC_016119	5282	3.7228	1	0.37	Chr2	20664688	20669970	+
Pto_XLOC_016163	309	2.48996	1	0.44	Chr2	22388917	22389226	+
Pto_XLOC_016166	3772	3.57657	2	0.37	Chr2	22440102	22443874	+
Pto_XLOC_016167	4367	3.64018	1	0.35	Chr2	22444322	22448689	+
Pto_XLOC_016184	947	2.97635	1	0.4	Chr2	22895037	22895984	+
Pto_XLOC_016191	582	2.76492	1	0.4	Chr2	23022797	23023379	+
Pto_XLOC_016192	471	2.67302	1	0.41	Chr2	23025239	23025710	+
Pto_XLOC_016193	462	2.66464	1	0.4	Chr2	23025900	23026362	+
Pto_XLOC_016217	3680	3.56585	1	0.37	Chr2	23464782	23468462	+
Pto_XLOC_016230	3825	3.58263	3	0.34	Chr2	23665759	23669584	+
Pto_XLOC_016250	3772	3.57657	10	0.37	Chr2	79780	83552	-
Pto_XLOC_016293	2970	3.47276	2	0.37	Chr2	783595	786565	-
Pto_XLOC_016296	1933	3.28623	2	0.4	Chr2	859268	861201	-
Pto_XLOC_016327	1641	3.21511	1	0.32	Chr2	1264215	1265856	-
Pto_XLOC_016343	1280	3.10721	4	0.37	Chr2	1625907	1627187	-
Pto_XLOC_016354	761	2.88138	1	0.44	Chr2	1821916	1822677	-
Pto_XLOC_016363	2525	3.40226	1	0.37	Chr2	1966137	1968662	-
Pto_XLOC_016425	2354	3.37181	1	0.37	Chr2	3014808	3017162	-
Pto_XLOC_016430	4376	3.64108	2	0.38	Chr2	3128408	3132784	-
Pto_XLOC_016441	797	2.90146	1	0.34	Chr2	3341000	3341797	-
Pto_XLOC_016442	797	2.90146	1	0.34	Chr2	3346943	3347740	-
Pto_XLOC_016455	2957	3.47085	1	0.36	Chr2	3608597	3611554	-
Pto_XLOC_016474	758	2.87967	1	0.37	Chr2	3885566	3886324	-
Pto_XLOC_016497	4288	3.63225	1	0.35	Chr2	4346203	4350491	-
Pto_XLOC_016498	657	2.81757	1	0.33	Chr2	4375532	4376189	-
Pto_XLOC_016499	1392	3.14364	2	0.38	Chr2	4416861	4418253	-
Pto_XLOC_016531	399	2.60097	1	0.35	Chr2	5113880	5114279	-
Pto_XLOC_016533	672	2.82737	1	0.37	Chr2	5178813	5179485	-
Pto_XLOC_016555	376	2.57519	1	0.45	Chr2	5575117	5575493	-
Pto_XLOC_016569	2920	3.46538	2	0.4	Chr2	5878587	5881507	-
Pto_XLOC_016596	6358	3.80332	1	0.36	Chr2	6330745	6337103	-
Pto_XLOC_016627	1405	3.14768	1	0.36	Chr2	6917304	6918709	-
Pto_XLOC_016703	650	2.81291	2	0.42	Chr2	8680008	8680658	-
Pto_XLOC_016710	3478	3.54133	1	0.38	Chr2	8768378	8771856	-
Pto_XLOC_016718	1649	3.21722	1	0.37	Chr2	8918602	8920251	-
Pto_XLOC_016719	1516	3.1807	1	0.4	Chr2	8922001	8923517	-
Pto_XLOC_016723	1798	3.25479	1	0.39	Chr2	8967187	8968985	-
Pto_XLOC_016738	645	2.80956	1	0.4	Chr2	9271965	9272610	-
Pto_XLOC_016749	867	2.93802	1	0.4	Chr2	9569553	9570420	-
Pto_XLOC_016752	1167	3.06707	1	0.37	Chr2	9696077	9697244	-
Pto_XLOC_016793	306	2.48572	1	0.49	Chr2	10470400	10470706	-
Pto_XLOC_016822	2812	3.44902	2	0.35	Chr2	11051111	11053923	-
Pto_XLOC_016836	1049	3.02078	2	0.37	Chr2	11378918	11379967	-
Pto_XLOC_016875	358	2.55388	1	0.41	Chr2	12271338	12271696	-
Pto_XLOC_016890	863	2.93601	1	0.37	Chr2	12592738	12593601	-
Pto_XLOC_016895	783	2.89376	1	0.36	Chr2	12697855	12698638	-
Pto_XLOC_016900	3766	3.57588	3	0.37	Chr2	12761313	12765079	-
Pto_XLOC_016915	3028	3.48116	1	0.38	Chr2	13109344	13112372	-
Pto_XLOC_016918	2209	3.3442	1	0.35	Chr2	13199398	13201607	-
Pto_XLOC_016966	1258	3.09968	2	0.36	Chr2	14465828	14467086	-
Pto_XLOC_016981	288	2.45939	1	0.34	Chr2	14876726	14877014	-
Pto_XLOC_017025	833	2.92065	1	0.38	Chr2	16033083	16033916	-
Pto_XLOC_017027	573	2.75815	2	0.39	Chr2	16071792	16072365	-
Pto_XLOC_017031	1123	3.05038	2	0.36	Chr2	16183156	16184279	-
Pto_XLOC_017041	5069	3.70492	1	0.36	Chr2	16436103	16441172	-
Pto_XLOC_017046	1467	3.16643	1	0.49	Chr2	16645288	16646755	-
Pto_XLOC_017068	604	2.78104	1	0.36	Chr2	18179340	18179944	-
Pto_XLOC_017074	347	2.54033	1	0.34	Chr2	18430772	18431119	-
Pto_XLOC_017120	1531	3.18498	1	0.39	Chr2	19852409	19853940	-
Pto_XLOC_017160	1868	3.27138	1	0.38	Chr2	21478758	21480626	-
Pto_XLOC_017176	2648	3.42292	1	0.37	Chr2	22346470	22349118	-
Pto_XLOC_017188	2029	3.30728	1	0.41	Chr2	22479534	22481563	-
Pto_XLOC_017236	4685	3.67071	1	0.36	Chr2	23604001	23608686	-
Pto_XLOC_017275	1621	3.20978	1	0.37	Chr3	663593	665214	+
Pto_XLOC_017276	604	2.78104	1	0.37	Chr3	775500	776104	+
Pto_XLOC_017277	973	2.98811	1	0.41	Chr3	795262	796235	+
Pto_XLOC_017315	879	2.94399	1	0.4	Chr3	2884094	2884973	+
Pto_XLOC_017326	4529	3.656	4	0.38	Chr3	3239715	3244244	+
Pto_XLOC_017333	1294	3.11193	1	0.34	Chr3	3638539	3639833	+
Pto_XLOC_017337	3175	3.50174	1	0.36	Chr3	3753368	3756543	+
Pto_XLOC_017339	594	2.77379	1	0.43	Chr3	3769581	3770175	+
Pto_XLOC_017341	3243	3.51095	3	0.35	Chr3	3876121	3879364	+
Pto_XLOC_017344	4141	3.61711	4	0.35	Chr3	3920562	3924703	+
Pto_XLOC_017345	626	2.79657	1	0.37	Chr3	3979997	3980623	+
Pto_XLOC_017346	1458	3.16376	1	0.37	Chr3	3990401	3991859	+
Pto_XLOC_017347	2588	3.41296	1	0.37	Chr3	3991937	3994525	+
Pto_XLOC_017348	1971	3.29469	1	0.35	Chr3	4030371	4032342	+
Pto_XLOC_017350	1067	3.02816	1	0.36	Chr3	4067218	4068285	+
Pto_XLOC_017362	1714	3.23401	1	0.35	Chr3	4431067	4432781	+
Pto_XLOC_017368	1889	3.27623	2	0.3	Chr3	4522448	4524337	+
Pto_XLOC_017369	1892	3.27692	1	0.3	Chr3	4530363	4532255	+
Pto_XLOC_017387	5363	3.72941	3	0.34	Chr3	5104436	5109799	+
Pto_XLOC_017393	2654	3.4239	1	0.36	Chr3	5319456	5322110	+
Pto_XLOC_017395	1908	3.28058	1	0.38	Chr3	5463847	5465755	+
Pto_XLOC_017425	725	2.86034	1	0.42	Chr3	6668908	6669633	+
Pto_XLOC_017441	2165	3.33546	3	0.36	Chr3	7297486	7299651	+
Pto_XLOC_017453	2164	3.33526	1	0.38	Chr3	7763572	7765736	+
Pto_XLOC_017459	3806	3.58047	2	0.37	Chr3	7882221	7886027	+
Pto_XLOC_017500	1652	3.21801	2	0.37	Chr3	8995853	8997505	+
Pto_XLOC_017514	1269	3.10346	1	0.37	Chr3	9295707	9296976	+
Pto_XLOC_017534	458	2.66087	1	0.36	Chr3	9767111	9767569	+
Pto_XLOC_017544	4022	3.60444	3	0.38	Chr3	9954245	9958267	+
Pto_XLOC_017591	3272	3.51481	1	0.38	Chr3	10939577	10942849	+
Pto_XLOC_017596	1617	3.20871	1	0.38	Chr3	11065547	11067164	+
Pto_XLOC_017616	5235	3.71892	2	0.35	Chr3	11359432	11364667	+
Pto_XLOC_017674	756	2.87852	1	0.4	Chr3	12535342	12536098	+
Pto_XLOC_017687	588	2.76938	1	0.4	Chr3	12760709	12761297	+
Pto_XLOC_017706	795	2.90037	1	0.39	Chr3	13170119	13170914	+
Pto_XLOC_017723	4196	3.62284	4	0.37	Chr3	13536134	13540330	+
Pto_XLOC_017731	3356	3.52582	2	0.39	Chr3	13641467	13644823	+
Pto_XLOC_017771	1063	3.02653	1	0.42	Chr3	14163839	14164902	+
Pto_XLOC_017804	1840	3.26482	1	0.4	Chr3	14840169	14842009	+
Pto_XLOC_017811	9565	3.98068	3	0.31	Chr3	14922967	14932532	+
Pto_XLOC_017813	1290	3.11059	1	0.3	Chr3	14939112	14940402	+
Pto_XLOC_017848	2167	3.33586	1	0.36	Chr3	15676446	15678613	+
Pto_XLOC_017870	1269	3.10346	1	0.38	Chr3	16070703	16071972	+
Pto_XLOC_017880	2305	3.36267	7	0.37	Chr3	16211005	16213310	+
Pto_XLOC_017976	671	2.82672	1	0.38	Chr3	17946285	17946956	+
Pto_XLOC_017986	936	2.97128	1	0.44	Chr3	18127628	18128564	+
Pto_XLOC_018002	702	2.84634	1	0.39	Chr3	18609961	18610663	+
Pto_XLOC_018004	389	2.58995	1	0.4	Chr3	18642069	18642458	+
Pto_XLOC_018011	1131	3.05346	1	0.35	Chr3	18773290	18774421	+
Pto_XLOC_018012	2330	3.36736	1	0.33	Chr3	18792189	18794519	+
Pto_XLOC_018013	921	2.96426	1	0.34	Chr3	18796185	18797106	+
Pto_XLOC_018015	3038	3.48259	1	0.43	Chr3	18930451	18933489	+
Pto_XLOC_018041	2927	3.46642	1	0.37	Chr3	19484372	19487299	+
Pto_XLOC_018050	812	2.90956	1	0.34	Chr3	19621199	19622011	+
Pto_XLOC_018070	331	2.51983	1	0.42	Chr3	262939	263270	-
Pto_XLOC_018081	505	2.70329	1	0.4	Chr3	522278	522783	-
Pto_XLOC_018083	2365	3.37383	1	0.37	Chr3	670578	672943	-
Pto_XLOC_018097	4241	3.62747	3	0.35	Chr3	2530081	2534322	-
Pto_XLOC_018099	5270	3.72181	2	0.36	Chr3	2582830	2588100	-
Pto_XLOC_018100	5690	3.75511	1	0.35	Chr3	2594923	2600613	-
Pto_XLOC_018101	3295	3.51786	2	0.35	Chr3	2640648	2643943	-
Pto_XLOC_018121	412	2.6149	1	0.4	Chr3	3243790	3244202	-
Pto_XLOC_018129	652	2.81425	1	0.42	Chr3	3535023	3535675	-
Pto_XLOC_018135	2223	3.34694	1	0.31	Chr3	3961425	3963648	-
Pto_XLOC_018177	760	2.88081	1	0.36	Chr3	5645012	5645772	-
Pto_XLOC_018231	1319	3.12024	1	0.33	Chr3	7885687	7887006	-
Pto_XLOC_018236	413	2.61595	1	0.41	Chr3	8119393	8119806	-
Pto_XLOC_018256	623	2.79449	1	0.36	Chr3	8537904	8538527	-
Pto_XLOC_018258	1615	3.20817	3	0.35	Chr3	8601781	8603396	-
Pto_XLOC_018315	1749	3.24279	1	0.32	Chr3	9800082	9801831	-
Pto_XLOC_018355	1309	3.11694	2	0.4	Chr3	10788640	10789949	-
Pto_XLOC_018391	2341	3.3694	1	0.37	Chr3	11305931	11308272	-
Pto_XLOC_018438	1865	3.27068	1	0.32	Chr3	12416357	12418222	-
Pto_XLOC_018452	1286	3.10924	1	0.36	Chr3	12631835	12633121	-
Pto_XLOC_018472	3690	3.56703	1	0.39	Chr3	13051489	13055179	-
Pto_XLOC_018477	1738	3.24005	1	0.35	Chr3	13160501	13162239	-
Pto_XLOC_018511	2248	3.3518	1	0.3	Chr3	13849933	13852181	-
Pto_XLOC_018580	1061	3.02572	1	0.36	Chr3	15223947	15225008	-
Pto_XLOC_018587	693	2.84073	1	0.38	Chr3	15298605	15299298	-
Pto_XLOC_018609	1796	3.25431	1	0.32	Chr3	15714925	15716721	-
Pto_XLOC_018620	1111	3.04571	1	0.43	Chr3	15985389	15986500	-
Pto_XLOC_018636	364	2.5611	1	0.23	Chr3	16281068	16281432	-
Pto_XLOC_018637	360	2.5563	1	0.37	Chr3	16281531	16281891	-
Pto_XLOC_018729	881	2.94498	2	0.37	Chr3	18166267	18167148	-
Pto_XLOC_018737	3323	3.52153	2	0.4	Chr3	18365768	18369091	-
Pto_XLOC_018821	3182	3.5027	3	0.35	Chr4	479840	483022	+
Pto_XLOC_018823	1457	3.16346	1	0.37	Chr4	601975	603432	+
Pto_XLOC_018860	4400	3.64345	1	0.47	Chr4	1560152	1564552	+
Pto_XLOC_018864	2492	3.39655	2	0.35	Chr4	1682320	1684812	+
Pto_XLOC_018910	450	2.65321	1	0.37	Chr4	2627380	2627830	+
Pto_XLOC_018924	2774	3.44311	1	0.37	Chr4	2829617	2832391	+
Pto_XLOC_018934	962	2.98318	1	0.39	Chr4	3079151	3080113	+
Pto_XLOC_018944	1690	3.22789	1	0.37	Chr4	3341108	3342798	+
Pto_XLOC_018959	610	2.78533	1	0.4	Chr4	3913644	3914254	+
Pto_XLOC_018970	1447	3.16047	1	0.39	Chr4	4110945	4112392	+
Pto_XLOC_018975	768	2.88536	1	0.35	Chr4	4193777	4194545	+
Pto_XLOC_019028	809	2.90795	1	0.33	Chr4	5485161	5485970	+
Pto_XLOC_019049	302	2.48001	1	0.34	Chr4	6023857	6024159	+
Pto_XLOC_019050	3271	3.51468	2	0.36	Chr4	6049873	6053144	+
Pto_XLOC_019058	1845	3.266	1	0.33	Chr4	6334455	6336300	+
Pto_XLOC_019061	2592	3.41363	1	0.37	Chr4	6440403	6442995	+
Pto_XLOC_019108	1351	3.13066	1	0.33	Chr4	7615782	7617133	+
Pto_XLOC_019130	1173	3.0693	1	0.34	Chr4	8180210	8181383	+
Pto_XLOC_019154	4150	3.61805	1	0.33	Chr4	9089074	9093224	+
Pto_XLOC_019197	1450	3.16137	1	0.36	Chr4	10627539	10628989	+
Pto_XLOC_019199	2022	3.30578	1	0.33	Chr4	10781060	10783082	+
Pto_XLOC_019209	983	2.99255	1	0.39	Chr4	11358581	11359564	+
Pto_XLOC_019217	1338	3.12646	1	0.39	Chr4	11871104	11872442	+
Pto_XLOC_019234	279	2.4456	1	0.44	Chr4	12334787	12335066	+
Pto_XLOC_019284	408	2.61066	1	0.43	Chr4	14182163	14182571	+
Pto_XLOC_019328	321	2.50651	1	0.42	Chr4	15167489	15167810	+
Pto_XLOC_019358	494	2.69373	1	0.37	Chr4	15693161	15693655	+
Pto_XLOC_019429	1766	3.24699	1	0.39	Chr4	17274579	17276345	+
Pto_XLOC_019437	449	2.65225	1	0.38	Chr4	17436205	17436654	+
Pto_XLOC_019440	1117	3.04805	1	0.49	Chr4	17711935	17713052	+
Pto_XLOC_019450	626	2.79657	1	0.42	Chr4	18017791	18018417	+
Pto_XLOC_019463	353	2.54777	1	0.42	Chr4	18230346	18230699	+
Pto_XLOC_019490	1566	3.19479	1	0.35	Chr4	18675894	18677460	+
Pto_XLOC_019499	4766	3.67815	1	0.32	Chr4	18927773	18932539	+
Pto_XLOC_019500	403	2.60531	1	0.33	Chr4	18994236	18994639	+
Pto_XLOC_019507	1856	3.26858	2	0.36	Chr4	19195740	19197596	+
Pto_XLOC_019508	4190	3.62221	3	0.36	Chr4	19202676	19206866	+
Pto_XLOC_019509	1390	3.14301	1	0.36	Chr4	19229937	19231327	+
Pto_XLOC_019618	4588	3.66162	2	0.31	Chr4	1111950	1116538	-
Pto_XLOC_019627	790	2.89763	1	0.39	Chr4	1233814	1234604	-
Pto_XLOC_019637	831	2.9196	1	0.4	Chr4	1326765	1327596	-
Pto_XLOC_019641	931	2.96895	1	0.4	Chr4	1649270	1650201	-
Pto_XLOC_019663	1887	3.27577	1	0.42	Chr4	2087346	2089233	-
Pto_XLOC_019680	935	2.97081	1	0.36	Chr4	2454749	2455684	-
Pto_XLOC_019694	3821	3.58218	1	0.32	Chr4	2831909	2835730	-
Pto_XLOC_019697	389	2.58995	1	0.42	Chr4	2900531	2900920	-
Pto_XLOC_019699	3790	3.57864	2	0.38	Chr4	2947827	2951617	-
Pto_XLOC_019702	1204	3.08063	1	0.4	Chr4	3057208	3058412	-
Pto_XLOC_019731	1777	3.24969	1	0.36	Chr4	3870294	3872071	-
Pto_XLOC_019737	3580	3.55388	1	0.35	Chr4	4062341	4065921	-
Pto_XLOC_019812	2082	3.31848	3	0.37	Chr4	6438142	6440224	-
Pto_XLOC_019859	730	2.86332	1	0.4	Chr4	7396927	7397657	-
Pto_XLOC_019881	720	2.85733	1	0.36	Chr4	8184078	8184798	-
Pto_XLOC_020049	3519	3.54642	1	0.37	Chr4	14183838	14187357	-
Pto_XLOC_020063	2926	3.46627	1	0.38	Chr4	14535618	14538544	-
Pto_XLOC_020084	1967	3.2938	1	0.38	Chr4	14990858	14992825	-
Pto_XLOC_020085	508	2.70586	1	0.39	Chr4	14992864	14993372	-
Pto_XLOC_020114	616	2.78958	1	0.38	Chr4	15772871	15773487	-
Pto_XLOC_020155	5508	3.74099	1	0.29	Chr4	16707927	16713435	-
Pto_XLOC_020205	5045	3.70286	1	0.37	Chr4	17871757	17876802	-
Pto_XLOC_020250	1254	3.0983	1	0.42	Chr4	18534605	18535859	-
Pto_XLOC_020272	809	2.90795	1	0.42	Chr4	18972605	18973414	-
Pto_XLOC_020277	2727	3.43569	1	0.37	Chr4	19131517	19134244	-
Pto_XLOC_020284	2524	3.40209	1	0.37	Chr4	19258841	19261365	-
Pto_XLOC_020310	2177	3.33786	1	0.34	Chr4	19953444	19955621	-
Pto_XLOC_020317	1447	3.16047	2	0.35	Chr4	20047581	20049028	-
Pto_XLOC_020320	892	2.95036	1	0.29	Chr4	20075336	20076228	-
Pto_XLOC_020335	3011	3.47871	1	0.35	Chr4	20387333	20390344	-
Pto_XLOC_020336	1562	3.19368	2	0.36	Chr4	20398900	20400462	-
Pto_XLOC_020337	3932	3.59461	1	0.3	Chr4	20408258	20412190	-
Pto_XLOC_020352	1520	3.18184	3	0.4	Chr5	101396	102916	+
Pto_XLOC_020353	395	2.5966	1	0.42	Chr5	105722	106117	+
Pto_XLOC_020370	1619	3.20925	2	0.32	Chr5	287033	288652	+
Pto_XLOC_020388	1436	3.15715	1	0.34	Chr5	661276	662712	+
Pto_XLOC_020400	2443	3.38792	1	0.34	Chr5	981800	984243	+
Pto_XLOC_020401	519	2.71517	1	0.42	Chr5	986749	987268	+
Pto_XLOC_020406	3611	3.55763	2	0.37	Chr5	1023268	1026879	+
Pto_XLOC_020416	4557	3.65868	1	0.36	Chr5	1132747	1137304	+
Pto_XLOC_020473	1392	3.14364	1	0.37	Chr5	2234143	2235535	+
Pto_XLOC_020518	2490	3.3962	1	0.45	Chr5	3127577	3130067	+
Pto_XLOC_020523	1724	3.23654	1	0.43	Chr5	3260506	3262230	+
Pto_XLOC_020534	2078	3.31765	3	0.37	Chr5	3396157	3398235	+
Pto_XLOC_020558	4977	3.69697	2	0.35	Chr5	3913674	3918651	+
Pto_XLOC_020591	2163	3.33506	1	0.32	Chr5	4502068	4504231	+
Pto_XLOC_020592	1964	3.29314	1	0.32	Chr5	4510743	4512707	+
Pto_XLOC_020598	3827	3.58286	2	0.35	Chr5	4644532	4648359	+
Pto_XLOC_020635	2416	3.3831	1	0.34	Chr5	5422163	5424579	+
Pto_XLOC_020664	711	2.85187	1	0.36	Chr5	5961257	5961968	+
Pto_XLOC_020729	635	2.80277	2	0.38	Chr5	7716531	7717166	+
Pto_XLOC_020777	1776	3.24944	1	0.38	Chr5	8765780	8767556	+
Pto_XLOC_020841	2118	3.32593	1	0.36	Chr5	11457712	11459830	+
Pto_XLOC_020862	4166	3.61972	1	0.36	Chr5	12224430	12228596	+
Pto_XLOC_020864	3337	3.52336	1	0.35	Chr5	12243627	12246964	+
Pto_XLOC_020867	643	2.80821	1	0.35	Chr5	12285366	12286009	+
Pto_XLOC_020868	2411	3.3822	1	0.33	Chr5	12297955	12300366	+
Pto_XLOC_020896	552	2.74194	1	0.37	Chr5	13518644	13519196	+
Pto_XLOC_020897	2989	3.47553	1	0.3	Chr5	13642079	13645068	+
Pto_XLOC_020908	286	2.45637	1	0.43	Chr5	14068818	14069104	+
Pto_XLOC_020911	952	2.97864	1	0.38	Chr5	14199856	14200808	+
Pto_XLOC_020936	354	2.549	1	0.41	Chr5	14978936	14979290	+
Pto_XLOC_020939	1018	3.00775	1	0.29	Chr5	15093056	15094074	+
Pto_XLOC_020952	1198	3.07846	1	0.35	Chr5	15434858	15436056	+
Pto_XLOC_020976	441	2.64444	1	0.38	Chr5	16147483	16147924	+
Pto_XLOC_020977	2709	3.43281	1	0.32	Chr5	16148126	16150835	+
Pto_XLOC_020979	5250	3.72016	1	0.33	Chr5	16188964	16194214	+
Pto_XLOC_020985	924	2.96567	1	0.33	Chr5	16289172	16290096	+
Pto_XLOC_021045	2183	3.33905	2	0.39	Chr5	17947761	17949944	+
Pto_XLOC_021054	2026	3.30664	2	0.38	Chr5	18130435	18132461	+
Pto_XLOC_021070	428	2.63144	1	0.4	Chr5	18355596	18356024	+
Pto_XLOC_021079	1351	3.13066	1	0.33	Chr5	18500869	18502220	+
Pto_XLOC_021087	1319	3.12024	1	0.38	Chr5	18638507	18639826	+
Pto_XLOC_021089	3855	3.58602	4	0.37	Chr5	18666986	18670841	+
Pto_XLOC_021126	338	2.52892	1	0.35	Chr5	19272452	19272790	+
Pto_XLOC_021168	1461	3.16465	1	0.39	Chr5	19989856	19991317	+
Pto_XLOC_021172	2974	3.47334	1	0.35	Chr5	20038378	20041352	+
Pto_XLOC_021215	2502	3.39829	2	0.36	Chr5	20835068	20837570	+
Pto_XLOC_021222	1266	3.10243	1	0.3	Chr5	20974993	20976259	+
Pto_XLOC_021223	540	2.73239	1	0.33	Chr5	20976672	20977212	+
Pto_XLOC_021240	2096	3.32139	1	0.33	Chr5	21243971	21246067	+
Pto_XLOC_021246	1848	3.2667	2	0.38	Chr5	21303076	21304924	+
Pto_XLOC_021256	1499	3.1758	1	0.38	Chr5	21450725	21452224	+
Pto_XLOC_021259	840	2.92428	1	0.35	Chr5	21472024	21472864	+
Pto_XLOC_021285	928	2.96755	1	0.37	Chr5	21965028	21965956	+
Pto_XLOC_021287	2516	3.40071	2	0.36	Chr5	22036253	22038769	+
Pto_XLOC_021317	1194	3.077	2	0.36	Chr5	22513047	22514241	+
Pto_XLOC_021327	1566	3.19479	1	0.39	Chr5	22663015	22664581	+
Pto_XLOC_021332	1514	3.18013	2	0.4	Chr5	101402	102916	-
Pto_XLOC_021345	555	2.74429	1	0.26	Chr5	501322	501877	-
Pto_XLOC_021347	931	2.96895	1	0.34	Chr5	567785	568716	-
Pto_XLOC_021351	1025	3.01072	1	0.35	Chr5	639256	640281	-
Pto_XLOC_021352	2440	3.38739	2	0.31	Chr5	646599	649039	-
Pto_XLOC_021356	726	2.86094	1	0.36	Chr5	776433	777159	-
Pto_XLOC_021367	2562	3.40858	4	0.36	Chr5	1194999	1197561	-
Pto_XLOC_021450	618	2.79099	1	0.41	Chr5	2519610	2520228	-
Pto_XLOC_021455	1457	3.16346	1	0.35	Chr5	2592737	2594194	-
Pto_XLOC_021460	298	2.47422	1	0.4	Chr5	2675494	2675792	-
Pto_XLOC_021461	555	2.74429	1	0.4	Chr5	2677461	2678016	-
Pto_XLOC_021474	753	2.87679	1	0.4	Chr5	2896000	2896753	-
Pto_XLOC_021475	1153	3.06183	1	0.39	Chr5	2898136	2899289	-
Pto_XLOC_021489	1907	3.28035	1	0.34	Chr5	3241864	3243771	-
Pto_XLOC_021499	440	2.64345	1	0.4	Chr5	3421311	3421751	-
Pto_XLOC_021500	696	2.84261	1	0.39	Chr5	3424312	3425008	-
Pto_XLOC_021508	917	2.96237	1	0.36	Chr5	3724435	3725352	-
Pto_XLOC_021521	4001	3.60217	2	0.36	Chr5	3914637	3918638	-
Pto_XLOC_021535	1520	3.18184	2	0.4	Chr5	4269341	4270861	-
Pto_XLOC_021543	1680	3.22531	1	0.33	Chr5	4402779	4404459	-
Pto_XLOC_021544	1831	3.26269	1	0.34	Chr5	4409712	4411543	-
Pto_XLOC_021558	349	2.54283	1	0.43	Chr5	4798599	4798948	-
Pto_XLOC_021574	466	2.66839	1	0.35	Chr5	5019658	5020124	-
Pto_XLOC_021629	500	2.69897	1	0.44	Chr5	6104329	6104829	-
Pto_XLOC_021661	1436	3.15715	1	0.38	Chr5	6946389	6947825	-
Pto_XLOC_021732	1523	3.1827	1	0.34	Chr5	8620911	8622434	-
Pto_XLOC_021770	4290	3.63246	9	0.35	Chr5	9371635	9375925	-
Pto_XLOC_021771	4564	3.65935	9	0.34	Chr5	9376763	9381327	-
Pto_XLOC_021816	1012	3.00518	2	0.39	Chr5	10670131	10671143	-
Pto_XLOC_021854	3258	3.51295	1	0.38	Chr5	11946311	11949569	-
Pto_XLOC_021882	4642	3.66671	2	0.39	Chr5	13574268	13578910	-
Pto_XLOC_021936	714	2.8537	1	0.37	Chr5	15256933	15257647	-
Pto_XLOC_021939	3234	3.50974	1	0.38	Chr5	15312392	15315626	-
Pto_XLOC_021964	333	2.52244	1	0.49	Chr5	15946989	15947322	-
Pto_XLOC_021968	2205	3.34341	2	0.38	Chr5	16043383	16045588	-
Pto_XLOC_021983	5181	3.71441	1	0.36	Chr5	16514914	16520095	-
Pto_XLOC_022024	787	2.89597	1	0.4	Chr5	17291802	17292589	-
Pto_XLOC_022028	1719	3.23528	1	0.33	Chr5	17358879	17360598	-
Pto_XLOC_022029	1719	3.23528	1	0.33	Chr5	17382348	17384067	-
Pto_XLOC_022103	2713	3.43345	2	0.37	Chr5	18676629	18679342	-
Pto_XLOC_022117	1184	3.07335	2	0.37	Chr5	18915780	18916964	-
Pto_XLOC_022136	1828	3.26198	1	0.36	Chr5	19358957	19360785	-
Pto_XLOC_022179	1218	3.08565	1	0.35	Chr5	20072923	20074141	-
Pto_XLOC_022204	3667	3.56431	1	0.35	Chr5	20532330	20535997	-
Pto_XLOC_022222	3308	3.51957	2	0.36	Chr5	20782353	20785661	-
Pto_XLOC_022261	4535	3.65658	2	0.4	Chr5	21276413	21280948	-
Pto_XLOC_022279	2071	3.31618	1	0.4	Chr5	21662184	21664255	-
Pto_XLOC_022303	1242	3.09412	1	0.37	Chr5	21964676	21965918	-
Pto_XLOC_022305	3027	3.48101	1	0.36	Chr5	21980015	21983042	-
Pto_XLOC_022338	703	2.84696	1	0.36	Chr5	22355038	22355741	-
Pto_XLOC_022339	3236	3.51001	1	0.37	Chr5	22356307	22359543	-
Pto_XLOC_022373	2117	3.32572	1	0.38	Chr6	235811	237928	+
Pto_XLOC_022389	4966	3.69601	1	0.34	Chr6	472154	477120	+
Pto_XLOC_022390	2048	3.31133	2	0.37	Chr6	491332	493380	+
Pto_XLOC_022392	379	2.57864	1	0.5	Chr6	515715	516094	+
Pto_XLOC_022420	786	2.89542	1	0.4	Chr6	1067607	1068393	+
Pto_XLOC_022432	708	2.85003	1	0.41	Chr6	1269037	1269745	+
Pto_XLOC_022433	992	2.99651	1	0.47	Chr6	1274550	1275542	+
Pto_XLOC_022434	748	2.8739	2	0.45	Chr6	1277685	1278433	+
Pto_XLOC_022436	666	2.82347	1	0.44	Chr6	1343596	1344262	+
Pto_XLOC_022450	3517	3.54617	1	0.38	Chr6	1709622	1713139	+
Pto_XLOC_022463	1233	3.09096	2	0.4	Chr6	1809883	1811116	+
Pto_XLOC_022467	935	2.97081	1	0.37	Chr6	1855244	1856179	+
Pto_XLOC_022474	1514	3.18013	1	0.36	Chr6	1985662	1987176	+
Pto_XLOC_022481	2020	3.30535	1	0.35	Chr6	2127281	2129301	+
Pto_XLOC_022492	3371	3.52776	1	0.37	Chr6	2388979	2392350	+
Pto_XLOC_022497	1808	3.2572	1	0.36	Chr6	2550384	2552192	+
Pto_XLOC_022519	1764	3.2465	1	0.37	Chr6	3001970	3003734	+
Pto_XLOC_022534	700	2.8451	1	0.36	Chr6	3226433	3227133	+
Pto_XLOC_022563	3005	3.47784	1	0.37	Chr6	4047643	4050648	+
Pto_XLOC_022577	823	2.9154	1	0.34	Chr6	4272748	4273571	+
Pto_XLOC_022579	3206	3.50596	2	0.36	Chr6	4293045	4296251	+
Pto_XLOC_022580	979	2.99078	1	0.39	Chr6	4304755	4305734	+
Pto_XLOC_022605	1188	3.07482	1	0.35	Chr6	4735697	4736885	+
Pto_XLOC_022612	435	2.63849	1	0.53	Chr6	4909598	4910033	+
Pto_XLOC_022641	1722	3.23603	1	0.36	Chr6	5426324	5428046	+
Pto_XLOC_022648	1844	3.26576	1	0.37	Chr6	5502959	5504803	+
Pto_XLOC_022668	1991	3.29907	1	0.41	Chr6	5870202	5872193	+
Pto_XLOC_022680	2167	3.33586	1	0.38	Chr6	6116743	6118910	+
Pto_XLOC_022704	1674	3.22376	1	0.47	Chr6	6758799	6760473	+
Pto_XLOC_022710	2605	3.41581	3	0.37	Chr6	6837074	6839679	+
Pto_XLOC_022723	1297	3.11294	1	0.4	Chr6	7063251	7064548	+
Pto_XLOC_022735	1805	3.25648	1	0.32	Chr6	7242012	7243817	+
Pto_XLOC_022741	361	2.55751	1	0.4	Chr6	7553371	7553732	+
Pto_XLOC_022748	3283	3.51627	3	0.36	Chr6	7710254	7713537	+
Pto_XLOC_022772	920	2.96379	1	0.35	Chr6	8293663	8294583	+
Pto_XLOC_022788	3480	3.54158	1	0.35	Chr6	8600965	8604445	+
Pto_XLOC_022817	388	2.58883	1	0.4	Chr6	9419700	9420088	+
Pto_XLOC_022901	2128	3.32797	1	0.35	Chr6	11651297	11653425	+
Pto_XLOC_022907	316	2.49969	1	0.38	Chr6	11827072	11827388	+
Pto_XLOC_022908	2348	3.3707	1	0.36	Chr6	11909322	11911670	+
Pto_XLOC_022932	1865	3.27068	1	0.32	Chr6	12599005	12600870	+
Pto_XLOC_022933	800	2.90309	1	0.39	Chr6	12676250	12677050	+
Pto_XLOC_022940	1864	3.27045	1	0.36	Chr6	12915402	12917266	+
Pto_XLOC_022967	1977	3.29601	1	0.31	Chr6	14176462	14178439	+
Pto_XLOC_022969	3751	3.57415	2	0.34	Chr6	14203376	14207127	+
Pto_XLOC_022975	751	2.87564	1	0.38	Chr6	14452840	14453591	+
Pto_XLOC_022990	2147	3.33183	4	0.41	Chr6	15125417	15127564	+
Pto_XLOC_023025	720	2.85733	1	0.38	Chr6	16035243	16035963	+
Pto_XLOC_023067	6998	3.84497	3	0.37	Chr6	17174911	17181909	+
Pto_XLOC_023087	3281	3.51601	2	0.35	Chr6	17657008	17660289	+
Pto_XLOC_023096	4756	3.67724	2	0.35	Chr6	17922830	17927586	+
Pto_XLOC_023097	2046	3.31091	1	0.36	Chr6	17947251	17949297	+
Pto_XLOC_023114	1207	3.08171	1	0.38	Chr6	18204039	18205246	+
Pto_XLOC_023116	1138	3.05614	1	0.37	Chr6	18247194	18248332	+
Pto_XLOC_023144	3940	3.5955	1	0.38	Chr6	18785872	18789812	+
Pto_XLOC_023255	3968	3.59857	1	0.39	Chr6	20709841	20713809	+
Pto_XLOC_023256	1045	3.01912	1	0.37	Chr6	20716094	20717139	+
Pto_XLOC_023283	879	2.94399	1	0.38	Chr6	21357616	21358495	+
Pto_XLOC_023302	2411	3.3822	1	0.37	Chr6	21779431	21781842	+
Pto_XLOC_023313	4788	3.68015	3	0.38	Chr6	21918697	21923485	+
Pto_XLOC_023316	2590	3.4133	1	0.38	Chr6	21959888	21962478	+
Pto_XLOC_023320	674	2.82866	1	0.36	Chr6	21998331	21999005	+
Pto_XLOC_023323	3728	3.57148	2	0.36	Chr6	22095966	22099694	+
Pto_XLOC_023326	4900	3.6902	2	0.36	Chr6	22205166	22210066	+
Pto_XLOC_023354	3739	3.57276	1	0.36	Chr6	22843209	22846948	+
Pto_XLOC_023362	2140	3.33041	1	0.33	Chr6	22958697	22960837	+
Pto_XLOC_023372	454	2.65706	1	0.48	Chr6	23178347	23178801	+
Pto_XLOC_023388	1745	3.2418	1	0.38	Chr6	23709900	23711645	+
Pto_XLOC_023389	974	2.98856	1	0.38	Chr6	23729115	23730089	+
Pto_XLOC_023398	2005	3.30211	1	0.42	Chr6	24004847	24006852	+
Pto_XLOC_023424	1975	3.29557	1	0.33	Chr6	278706	280681	-
Pto_XLOC_023454	2475	3.39358	1	0.31	Chr6	915834	918309	-
Pto_XLOC_023460	3134	3.4961	1	0.36	Chr6	1117844	1120978	-
Pto_XLOC_023462	932	2.96942	1	0.38	Chr6	1135847	1136779	-
Pto_XLOC_023477	571	2.75664	1	0.35	Chr6	1344372	1344943	-
Pto_XLOC_023501	1189	3.07518	1	0.39	Chr6	1705975	1707164	-
Pto_XLOC_023514	2782	3.44436	1	0.38	Chr6	1907752	1910534	-
Pto_XLOC_023528	1644	3.2159	1	0.35	Chr6	2127657	2129301	-
Pto_XLOC_023539	1838	3.26435	3	0.37	Chr6	2244554	2246392	-
Pto_XLOC_023563	609	2.78462	1	0.44	Chr6	2807275	2807884	-
Pto_XLOC_023565	2090	3.32015	1	0.32	Chr6	2833959	2836049	-
Pto_XLOC_023567	1184	3.07335	2	0.37	Chr6	2846929	2848113	-
Pto_XLOC_023572	2456	3.39023	1	0.42	Chr6	2933759	2936215	-
Pto_XLOC_023604	2990	3.47567	1	0.36	Chr6	3516862	3519852	-
Pto_XLOC_023605	2805	3.44793	1	0.37	Chr6	3523165	3525970	-
Pto_XLOC_023623	3175	3.50174	2	0.32	Chr6	3879382	3882557	-
Pto_XLOC_023635	2913	3.46434	2	0.37	Chr6	4129916	4132829	-
Pto_XLOC_023636	2128	3.32797	1	0.35	Chr6	4136059	4138187	-
Pto_XLOC_023637	767	2.8848	3	0.39	Chr6	4140720	4141487	-
Pto_XLOC_023645	577	2.76118	1	0.37	Chr6	4280418	4280995	-
Pto_XLOC_023657	2011	3.30341	1	0.33	Chr6	4489073	4491084	-
Pto_XLOC_023662	572	2.7574	1	0.34	Chr6	4642647	4643219	-
Pto_XLOC_023665	3153	3.49872	1	0.36	Chr6	4740332	4743485	-
Pto_XLOC_023677	1314	3.1186	1	0.39	Chr6	5037827	5039141	-
Pto_XLOC_023682	4909	3.69099	1	0.35	Chr6	5119433	5124342	-
Pto_XLOC_023684	1119	3.04883	1	0.37	Chr6	5151713	5152832	-
Pto_XLOC_023734	1140	3.0569	1	0.41	Chr6	6116721	6117861	-
Pto_XLOC_023803	1183	3.07298	1	0.38	Chr6	7806137	7807320	-
Pto_XLOC_023804	3362	3.5266	1	0.38	Chr6	7807471	7810833	-
Pto_XLOC_023831	877	2.943	1	0.39	Chr6	8317633	8318510	-
Pto_XLOC_023859	438	2.64147	1	0.46	Chr6	8777272	8777710	-
Pto_XLOC_023895	1144	3.05843	1	0.36	Chr6	9515548	9516692	-
Pto_XLOC_023926	1247	3.09587	1	0.37	Chr6	10325098	10326345	-
Pto_XLOC_023992	2688	3.42943	2	0.36	Chr6	12011469	12014157	-
Pto_XLOC_023994	1419	3.15198	1	0.36	Chr6	12077170	12078589	-
Pto_XLOC_024075	664	2.82217	1	0.37	Chr6	15433924	15434588	-
Pto_XLOC_024160	2156	3.33365	1	0.4	Chr6	17703675	17705831	-
Pto_XLOC_024223	1480	3.17026	1	0.36	Chr6	19081388	19082868	-
Pto_XLOC_024264	1573	3.19673	1	0.37	Chr6	19913625	19915198	-
Pto_XLOC_024283	600	2.77815	2	0.44	Chr6	20294510	20295110	-
Pto_XLOC_024329	1168	3.06744	1	0.3	Chr6	21264040	21265208	-
Pto_XLOC_024340	1883	3.27485	1	0.38	Chr6	21451017	21452900	-
Pto_XLOC_024418	381	2.58092	1	0.42	Chr6	22921744	22922125	-
Pto_XLOC_024443	978	2.99034	1	0.37	Chr6	23368595	23369573	-
Pto_XLOC_024445	1151	3.06108	1	0.36	Chr6	23386915	23388066	-
Pto_XLOC_024446	889	2.9489	2	0.38	Chr6	23390902	23391791	-
Pto_XLOC_024473	947	2.97635	1	0.39	Chr6	23868778	23869725	-
Pto_XLOC_024476	1981	3.29688	2	0.28	Chr6	23894543	23896524	-
Pto_XLOC_024565	2094	3.32098	1	0.42	Chr7	1724593	1726687	+
Pto_XLOC_024607	556	2.74507	1	0.39	Chr7	3349637	3350193	+
Pto_XLOC_024608	595	2.77452	1	0.37	Chr7	3356130	3356725	+
Pto_XLOC_024627	596	2.77525	1	0.39	Chr7	3770551	3771147	+
Pto_XLOC_024652	340	2.53148	1	0.4	Chr7	4672688	4673028	+
Pto_XLOC_024708	632	2.80072	1	0.43	Chr7	6579700	6580332	+
Pto_XLOC_024762	2498	3.39759	2	0.37	Chr7	8614748	8617246	+
Pto_XLOC_024766	3459	3.53895	1	0.38	Chr7	8728624	8732083	+
Pto_XLOC_024773	1857	3.26881	2	0.42	Chr7	8850738	8852595	+
Pto_XLOC_024786	1205	3.08099	2	0.35	Chr7	9130193	9131398	+
Pto_XLOC_024812	1933	3.28623	1	0.38	Chr7	9852258	9854191	+
Pto_XLOC_024813	2536	3.40415	3	0.36	Chr7	9854214	9856750	+
Pto_XLOC_024818	754	2.87737	1	0.43	Chr7	9926966	9927720	+
Pto_XLOC_024848	866	2.93752	1	0.34	Chr7	10546134	10547000	+
Pto_XLOC_024849	1638	3.21431	1	0.32	Chr7	10552434	10554072	+
Pto_XLOC_024858	2787	3.44514	1	0.39	Chr7	10745052	10747839	+
Pto_XLOC_024868	1864	3.27045	1	0.32	Chr7	11046528	11048392	+
Pto_XLOC_024869	1898	3.2783	1	0.32	Chr7	11053825	11055723	+
Pto_XLOC_024882	3476	3.54108	1	0.36	Chr7	11348270	11351746	+
Pto_XLOC_024887	2753	3.43981	3	0.35	Chr7	11425699	11428452	+
Pto_XLOC_024905	1201	3.07954	1	0.33	Chr7	11808472	11809673	+
Pto_XLOC_024950	2485	3.39533	1	0.38	Chr7	12730263	12732748	+
Pto_XLOC_025006	719	2.85673	1	0.4	Chr7	144781	145500	-
Pto_XLOC_025010	4299	3.63337	1	0.47	Chr7	167841	172140	-
Pto_XLOC_025019	1022	3.00945	2	0.39	Chr7	324472	325494	-
Pto_XLOC_025025	2137	3.3298	1	0.36	Chr7	394503	396640	-
Pto_XLOC_025046	2663	3.42537	1	0.37	Chr7	936289	938952	-
Pto_XLOC_025103	2723	3.43505	3	0.36	Chr7	1894763	1897486	-
Pto_XLOC_025108	2483	3.39498	1	0.34	Chr7	1958800	1961283	-
Pto_XLOC_025124	644	2.80889	1	0.34	Chr7	2174236	2174880	-
Pto_XLOC_025130	860	2.9345	1	0.37	Chr7	2351617	2352477	-
Pto_XLOC_025223	2415	3.38292	1	0.35	Chr7	6204880	6207295	-
Pto_XLOC_025232	295	2.46982	1	0.6	Chr7	7041176	7041471	-
Pto_XLOC_025234	1860	3.26951	1	0.34	Chr7	7098165	7100025	-
Pto_XLOC_025289	2817	3.44979	1	0.37	Chr7	8883136	8885953	-
Pto_XLOC_025341	3367	3.52724	1	0.4	Chr7	9872734	9876101	-
Pto_XLOC_025366	2294	3.36059	1	0.34	Chr7	10385400	10387694	-
Pto_XLOC_025379	382	2.58206	1	0.39	Chr7	10636460	10636842	-
Pto_XLOC_025414	5390	3.73159	4	0.37	Chr7	11263027	11268417	-
Pto_XLOC_025444	505	2.70329	1	0.41	Chr7	11745500	11746005	-
Pto_XLOC_025445	498	2.69723	1	0.41	Chr7	11750618	11751116	-
Pto_XLOC_025450	1627	3.21139	2	0.35	Chr7	11921765	11923392	-
Pto_XLOC_025464	2888	3.4606	3	0.34	Chr7	12348304	12351192	-
Pto_XLOC_025469	2947	3.46938	1	0.32	Chr7	12475468	12478415	-
Pto_XLOC_025472	873	2.94101	1	0.33	Chr7	12504969	12505842	-
Pto_XLOC_025493	512	2.70927	1	0.38	Chr7	13096515	13097027	-
Pto_XLOC_025574	1388	3.14239	1	0.36	Chr8	530593	531981	+
Pto_XLOC_025622	4281	3.63155	2	0.37	Chr8	1099418	1103699	+
Pto_XLOC_025624	1077	3.03222	1	0.36	Chr8	1143407	1144484	+
Pto_XLOC_025658	5131	3.7102	1	0.35	Chr8	1716292	1721423	+
Pto_XLOC_025670	1390	3.14301	1	0.39	Chr8	2027536	2028926	+
Pto_XLOC_025674	2646	3.42259	1	0.35	Chr8	2067348	2069994	+
Pto_XLOC_025682	2905	3.46315	2	0.35	Chr8	2164675	2167580	+
Pto_XLOC_025704	805	2.9058	1	0.34	Chr8	2590215	2591020	+
Pto_XLOC_025709	2871	3.45803	1	0.4	Chr8	2643466	2646337	+
Pto_XLOC_025712	987	2.99432	2	0.39	Chr8	2685457	2686444	+
Pto_XLOC_025715	1393	3.14395	1	0.34	Chr8	2735627	2737020	+
Pto_XLOC_025728	1332	3.1245	1	0.4	Chr8	2982969	2984301	+
Pto_XLOC_025735	1254	3.0983	1	0.35	Chr8	3113800	3115054	+
Pto_XLOC_025745	1287	3.10958	1	0.37	Chr8	3215469	3216756	+
Pto_XLOC_025753	1856	3.26858	3	0.37	Chr8	3341866	3343722	+
Pto_XLOC_025754	1913	3.28171	1	0.36	Chr8	3352403	3354316	+
Pto_XLOC_025755	2132	3.32879	1	0.37	Chr8	3356951	3359083	+
Pto_XLOC_025820	1341	3.12743	3	0.42	Chr8	4558422	4559763	+
Pto_XLOC_025837	3689	3.56691	2	0.36	Chr8	4950988	4954677	+
Pto_XLOC_025912	952	2.97864	1	0.4	Chr8	6429294	6430246	+
Pto_XLOC_025986	932	2.96942	1	0.43	Chr8	7617214	7618146	+
Pto_XLOC_025997	3345	3.5244	1	0.33	Chr8	7808598	7811943	+
Pto_XLOC_026010	2461	3.39111	1	0.4	Chr8	8006934	8009395	+
Pto_XLOC_026042	614	2.78817	1	0.43	Chr8	8757324	8757938	+
Pto_XLOC_026053	474	2.67578	1	0.4	Chr8	9009161	9009635	+
Pto_XLOC_026069	551	2.74115	1	0.35	Chr8	9241954	9242505	+
Pto_XLOC_026105	328	2.51587	1	0.48	Chr8	9699423	9699751	+
Pto_XLOC_026142	1372	3.13735	1	0.28	Chr8	10333580	10334952	+
Pto_XLOC_026170	611	2.78604	1	0.4	Chr8	10994459	10995070	+
Pto_XLOC_026171	1573	3.19673	1	0.42	Chr8	11004262	11005835	+
Pto_XLOC_026187	2374	3.37548	1	0.3	Chr8	11324681	11327055	+
Pto_XLOC_026190	433	2.63649	1	0.41	Chr8	11497194	11497627	+
Pto_XLOC_026223	3409	3.53263	1	0.36	Chr8	12666244	12669653	+
Pto_XLOC_026237	540	2.73239	1	0.41	Chr8	13408101	13408641	+
Pto_XLOC_026242	1039	3.01662	1	0.4	Chr8	13796192	13797231	+
Pto_XLOC_026283	518	2.71433	1	0.4	Chr8	629005	629523	-
Pto_XLOC_026288	674	2.82866	1	0.42	Chr8	697940	698614	-
Pto_XLOC_026289	1617	3.20871	1	0.39	Chr8	711196	712813	-
Pto_XLOC_026290	2015	3.30428	5	0.35	Chr8	751202	753217	-
Pto_XLOC_026327	647	2.8109	1	0.4	Chr8	1501629	1502276	-
Pto_XLOC_026328	1153	3.06183	1	0.4	Chr8	1519152	1520305	-
Pto_XLOC_026330	4161	3.6192	2	0.35	Chr8	1541591	1545752	-
Pto_XLOC_026343	321	2.50651	1	0.36	Chr8	1864342	1864663	-
Pto_XLOC_026345	1401	3.14644	4	0.39	Chr8	1906366	1907767	-
Pto_XLOC_026350	2089	3.31994	1	0.37	Chr8	2026837	2028926	-
Pto_XLOC_026354	805	2.9058	1	0.35	Chr8	2126365	2127170	-
Pto_XLOC_026368	2250	3.35218	1	0.37	Chr8	2369839	2372089	-
Pto_XLOC_026372	4183	3.62149	2	0.37	Chr8	2464953	2469136	-
Pto_XLOC_026401	511	2.70842	1	0.34	Chr8	2861705	2862216	-
Pto_XLOC_026410	2230	3.3483	1	0.39	Chr8	3047476	3049706	-
Pto_XLOC_026413	1494	3.17435	1	0.37	Chr8	3080282	3081776	-
Pto_XLOC_026465	2190	3.34044	2	0.4	Chr8	3899132	3901322	-
Pto_XLOC_026474	2739	3.43759	2	0.36	Chr8	4036084	4038823	-
Pto_XLOC_026481	1930	3.28556	3	0.36	Chr8	4133703	4135633	-
Pto_XLOC_026500	1481	3.17056	1	0.36	Chr8	4521396	4522877	-
Pto_XLOC_026535	552	2.74194	1	0.35	Chr8	5074081	5074633	-
Pto_XLOC_026537	2176	3.33766	2	0.38	Chr8	5103200	5105376	-
Pto_XLOC_026597	2081	3.31827	1	0.38	Chr8	6201832	6203913	-
Pto_XLOC_026606	3044	3.48344	1	0.36	Chr8	6370276	6373320	-
Pto_XLOC_026609	3934	3.59483	1	0.35	Chr8	6422418	6426352	-
Pto_XLOC_026613	2336	3.36847	1	0.38	Chr8	6502960	6505296	-
Pto_XLOC_026643	1207	3.08171	2	0.4	Chr8	7134151	7135358	-
Pto_XLOC_026644	1878	3.2737	2	0.39	Chr8	7135705	7137583	-
Pto_XLOC_026646	5902	3.771	6	0.39	Chr8	7188600	7194502	-
Pto_XLOC_026656	431	2.63448	1	0.34	Chr8	7413942	7414373	-
Pto_XLOC_026657	861	2.935	1	0.3	Chr8	7435089	7435950	-
Pto_XLOC_026672	571	2.75664	1	0.39	Chr8	7877500	7878071	-
Pto_XLOC_026673	2288	3.35946	1	0.33	Chr8	7878774	7881062	-
Pto_XLOC_026679	683	2.83442	1	0.39	Chr8	7965008	7965691	-
Pto_XLOC_026716	535	2.72835	1	0.47	Chr8	8591917	8592452	-
Pto_XLOC_026732	874	2.94151	1	0.5	Chr8	8874410	8875284	-
Pto_XLOC_026751	1171	3.06856	1	0.4	Chr8	9318135	9319306	-
Pto_XLOC_026763	825	2.91645	1	0.48	Chr8	9503550	9504375	-
Pto_XLOC_026780	1382	3.14051	1	0.39	Chr8	9801709	9803091	-
Pto_XLOC_026812	1718	3.23502	2	0.36	Chr8	10460361	10462079	-
Pto_XLOC_026818	1292	3.11126	2	0.37	Chr8	10537082	10538374	-
Pto_XLOC_026819	4307	3.63417	1	0.38	Chr8	10557616	10561923	-
Pto_XLOC_026863	3513	3.54568	7	0.36	Chr8	11541851	11545364	-
Pto_XLOC_026871	849	2.92891	1	0.45	Chr8	11941179	11942028	-
Pto_XLOC_026876	609	2.78462	1	0.41	Chr8	12301934	12302543	-
Pto_XLOC_026925	1877	3.27346	1	0.36	Chr9	316093	317970	+
Pto_XLOC_026983	7584	3.8799	1	0.35	Chr9	2005286	2012870	+
Pto_XLOC_026986	322	2.50786	1	0.38	Chr9	2067097	2067419	+
Pto_XLOC_027045	3432	3.53555	1	0.3	Chr9	3239344	3242776	+
Pto_XLOC_027080	802	2.90417	1	0.37	Chr9	3760996	3761798	+
Pto_XLOC_027083	1578	3.19811	1	0.38	Chr9	3784894	3786472	+
Pto_XLOC_027136	4714	3.67339	1	0.35	Chr9	4686223	4690937	+
Pto_XLOC_027150	2881	3.45954	2	0.39	Chr9	4903612	4906493	+
Pto_XLOC_027205	5623	3.74997	1	0.38	Chr9	5730497	5736120	+
Pto_XLOC_027209	3807	3.58058	1	0.37	Chr9	5796532	5800339	+
Pto_XLOC_027226	1861	3.26975	1	0.36	Chr9	6036934	6038795	+
Pto_XLOC_027227	1692	3.2284	1	0.42	Chr9	6054115	6055807	+
Pto_XLOC_027255	1466	3.16613	1	0.31	Chr9	6465364	6466830	+
Pto_XLOC_027280	4779	3.67934	2	0.34	Chr9	6988341	6993120	+
Pto_XLOC_027290	2061	3.31408	1	0.37	Chr9	7143875	7145936	+
Pto_XLOC_027292	3122	3.49443	2	0.37	Chr9	7160853	7163975	+
Pto_XLOC_027297	698	2.84386	1	0.39	Chr9	7232795	7233493	+
Pto_XLOC_027298	696	2.84261	1	0.39	Chr9	7237636	7238332	+
Pto_XLOC_027308	2406	3.3813	2	0.37	Chr9	7457298	7459704	+
Pto_XLOC_027329	3963	3.59802	1	0.38	Chr9	7745181	7749144	+
Pto_XLOC_027330	4181	3.62128	3	0.36	Chr9	7758816	7762997	+
Pto_XLOC_027357	1692	3.2284	4	0.33	Chr9	8159574	8161266	+
Pto_XLOC_027367	3679	3.56573	2	0.39	Chr9	8278418	8282097	+
Pto_XLOC_027371	1421	3.15259	1	0.4	Chr9	8363103	8364524	+
Pto_XLOC_027381	2401	3.38039	1	0.37	Chr9	8549487	8551888	+
Pto_XLOC_027382	2399	3.38003	2	0.37	Chr9	8551332	8553731	+
Pto_XLOC_027397	2386	3.37767	1	0.37	Chr9	8776602	8778988	+
Pto_XLOC_027402	1897	3.27807	1	0.43	Chr9	8863596	8865493	+
Pto_XLOC_027451	2784	3.44467	1	0.36	Chr9	9653882	9656666	+
Pto_XLOC_027466	1869	3.27161	1	0.38	Chr9	9909007	9910876	+
Pto_XLOC_027473	5487	3.73933	6	0.37	Chr9	10043821	10049308	+
Pto_XLOC_027503	1268	3.10312	1	0.37	Chr9	44753	46021	-
Pto_XLOC_027525	3330	3.52244	1	0.36	Chr9	810225	813555	-
Pto_XLOC_027542	1424	3.15351	1	0.37	Chr9	1489049	1490473	-
Pto_XLOC_027575	1184	3.07335	1	0.33	Chr9	2349450	2350634	-
Pto_XLOC_027601	594	2.77379	1	0.4	Chr9	2886564	2887158	-
Pto_XLOC_027603	485	2.68574	1	0.37	Chr9	2929788	2930273	-
Pto_XLOC_027624	707	2.84942	1	0.43	Chr9	3197619	3198326	-
Pto_XLOC_027654	823	2.9154	1	0.35	Chr9	3720800	3721623	-
Pto_XLOC_027668	526	2.72099	1	0.38	Chr9	3982097	3982623	-
Pto_XLOC_027670	2024	3.30621	2	0.36	Chr9	4009991	4012015	-
Pto_XLOC_027717	659	2.81889	1	0.36	Chr9	4929182	4929841	-
Pto_XLOC_027737	506	2.70415	1	0.43	Chr9	5249941	5250447	-
Pto_XLOC_027744	1116	3.04766	1	0.38	Chr9	5356330	5357446	-
Pto_XLOC_027793	2495	3.39707	3	0.38	Chr9	6153005	6155500	-
Pto_XLOC_027837	437	2.64048	1	0.33	Chr9	6832521	6832958	-
Pto_XLOC_027843	1977	3.29601	1	0.37	Chr9	6933021	6934998	-
Pto_XLOC_027857	695	2.84198	1	0.4	Chr9	7054711	7055406	-
Pto_XLOC_027912	1104	3.04297	1	0.48	Chr9	7875251	7876355	-
Pto_XLOC_027916	963	2.98363	1	0.4	Chr9	7956851	7957814	-
Pto_XLOC_027923	2099	3.32201	1	0.43	Chr9	8130684	8132783	-
Pto_XLOC_027924	4074	3.61002	2	0.36	Chr9	8160613	8164687	-
Pto_XLOC_027927	841	2.9248	1	0.34	Chr9	8195542	8196383	-
Pto_XLOC_027938	3910	3.59218	1	0.36	Chr9	8358429	8362339	-
Pto_XLOC_027943	512	2.70927	1	0.37	Chr9	8413923	8414435	-
Pto_XLOC_027992	2093	3.32077	1	0.38	Chr9	9247729	9249822	-
Pto_XLOC_028024	1898	3.2783	1	0.36	Chr9	9729503	9731401	-
