# Supplementary material for: LncRNA evolution and DNA methylation variation participate in photosynthesis pathways of distinct lineages of Populus
Source: For Res (Fayettev). 2023 Feb 6;3:3. doi: 10.48130/FR-2023-0003 (PMC11524286; doi:10.48130/FR-2023-0003)
Supplement: Supplementary file 1 — Supplementary data to this article can be found online. [file FR-2023-0003-S1.zip › 10.48130_FR-2023-0003-Suppl-TableS12.xlsx]

## Sheet: Data S2
Data S2 The original information of lncRNAs of Populus simonii.
lncRNA_id	Length	Log10 of Length	Exon	GC content	Chr	Start	End	Strand
Psi_XLOC_000007	1448	3.16077	1	0.38	Chr01	130793	132241	+
Psi_XLOC_000008	2507	3.39915	1	0.4	Chr01	138404	140911	+
Psi_XLOC_000023	3374	3.52815	2	0.35	Chr01	355547	358921	+
Psi_XLOC_000092	3352	3.5253	2	0.38	Chr01	1920794	1924146	+
Psi_XLOC_000120	2772	3.44279	1	0.37	Chr01	2397447	2400219	+
Psi_XLOC_000140	2661	3.42504	3	0.38	Chr01	2770520	2773181	+
Psi_XLOC_000141	876	2.9425	2	0.42	Chr01	2795933	2796809	+
Psi_XLOC_000199	1540	3.18752	1	0.37	Chr01	4395317	4396857	+
Psi_XLOC_000237	1095	3.03941	1	0.37	Chr01	5307404	5308499	+
Psi_XLOC_000263	5022	3.70088	1	0.31	Chr01	5807236	5812258	+
Psi_XLOC_000286	2234	3.34908	1	0.38	Chr01	6492455	6494689	+
Psi_XLOC_000306	1330	3.12385	1	0.36	Chr01	6982904	6984234	+
Psi_XLOC_000312	2897	3.46195	5	0.35	Chr01	7127480	7130377	+
Psi_XLOC_000346	4104	3.61321	1	0.36	Chr01	7898669	7902773	+
Psi_XLOC_000430	741	2.86982	2	0.36	Chr01	9902204	9902945	+
Psi_XLOC_000514	1418	3.15168	1	0.35	Chr01	12019777	12021195	+
Psi_XLOC_000515	3410	3.53275	1	0.38	Chr01	12108579	12111989	+
Psi_XLOC_000545	17672	4.24729	1	0.38	Chr01	12876992	12894664	+
Psi_XLOC_000546	657	2.81757	1	0.4	Chr01	12896176	12896833	+
Psi_XLOC_000570	1530	3.18469	1	0.35	Chr01	13490408	13491938	+
Psi_XLOC_000617	620	2.79239	1	0.48	Chr01	14699056	14699676	+
Psi_XLOC_000699	1773	3.24871	1	0.43	Chr01	18680516	18682289	+
Psi_XLOC_000706	4405	3.64395	1	0.37	Chr01	19603321	19607726	+
Psi_XLOC_000734	2886	3.4603	1	0.36	Chr01	21173021	21175907	+
Psi_XLOC_000747	3023	3.48044	2	0.37	Chr01	21898250	21901273	+
Psi_XLOC_000785	718	2.85612	1	0.39	Chr01	23085596	23086314	+
Psi_XLOC_000806	2843	3.45378	1	0.29	Chr01	24532436	24535279	+
Psi_XLOC_000815	3584	3.55437	1	0.37	Chr01	25005906	25009490	+
Psi_XLOC_000828	1321	3.1209	1	0.36	Chr01	25358042	25359363	+
Psi_XLOC_000832	2711	3.43313	1	0.38	Chr01	25455700	25458411	+
Psi_XLOC_000924	1155	3.06258	4	0.41	Chr01	27524482	27525637	+
Psi_XLOC_000965	1740	3.24055	2	0.34	Chr01	28457297	28459037	+
Psi_XLOC_001000	1567	3.19507	1	0.41	Chr01	29255441	29257008	+
Psi_XLOC_001015	893	2.95085	2	0.41	Chr01	29552942	29553835	+
Psi_XLOC_001044	513	2.71012	1	0.31	Chr01	30174323	30174836	+
Psi_XLOC_001056	355	2.55023	1	0.4	Chr01	30506921	30507276	+
Psi_XLOC_001114	5438	3.73544	2	0.35	Chr01	31937140	31942578	+
Psi_XLOC_001115	2049	3.31154	1	0.36	Chr01	31962273	31964322	+
Psi_XLOC_001130	2282	3.35832	1	0.37	Chr01	32497668	32499950	+
Psi_XLOC_001198	2753	3.43981	2	0.38	Chr01	34214424	34217177	+
Psi_XLOC_001276	2675	3.42732	1	0.33	Chr01	36798314	36800989	+
Psi_XLOC_001279	2046	3.31091	2	0.34	Chr01	36878271	36880317	+
Psi_XLOC_001318	2967	3.47232	1	0.36	Chr01	38654406	38657373	+
Psi_XLOC_001353	2539	3.40466	1	0.36	Chr01	39968760	39971299	+
Psi_XLOC_001387	1994	3.29973	1	0.35	Chr01	41523049	41525043	+
Psi_XLOC_001410	2459	3.39076	1	0.34	Chr01	42638578	42641037	+
Psi_XLOC_001418	1772	3.24846	1	0.35	Chr01	42792068	42793840	+
Psi_XLOC_001494	2630	3.41996	1	0.37	Chr01	45253553	45256183	+
Psi_XLOC_001523	465	2.66745	1	0.39	Chr01	46699343	46699808	+
Psi_XLOC_001551	1741	3.2408	1	0.4	Chr01	47862391	47864132	+
Psi_XLOC_001565	4092	3.61194	1	0.41	Chr01	48219215	48223307	+
Psi_XLOC_001571	1682	3.22583	1	0.34	Chr01	48322964	48324646	+
Psi_XLOC_001576	3083	3.48897	2	0.35	Chr01	48496263	48499346	+
Psi_XLOC_001581	2404	3.38093	1	0.37	Chr01	48620628	48623032	+
Psi_XLOC_001627	4088	3.61151	1	0.36	Chr01	13614	17702	-
Psi_XLOC_001648	6420	3.80754	1	0.34	Chr01	344112	350532	-
Psi_XLOC_001742	1306	3.11594	1	0.38	Chr01	2288847	2290153	-
Psi_XLOC_001789	4410	3.64444	1	0.35	Chr01	3138065	3142475	-
Psi_XLOC_001817	1117	3.04805	1	0.38	Chr01	3687362	3688479	-
Psi_XLOC_001836	1937	3.28713	1	0.39	Chr01	4063374	4065311	-
Psi_XLOC_001925	2361	3.3731	1	0.31	Chr01	5782409	5784770	-
Psi_XLOC_002005	4408	3.64424	1	0.36	Chr01	7212371	7216779	-
Psi_XLOC_002010	1627	3.21139	1	0.36	Chr01	7372412	7374039	-
Psi_XLOC_002064	311	2.49276	1	0.39	Chr01	8682338	8682649	-
Psi_XLOC_002097	3615	3.55811	1	0.29	Chr01	9490589	9494204	-
Psi_XLOC_002153	2269	3.35583	1	0.35	Chr01	10629058	10631327	-
Psi_XLOC_002167	2503	3.39846	1	0.38	Chr01	10867582	10870085	-
Psi_XLOC_002190	1924	3.28421	1	0.36	Chr01	11286931	11288855	-
Psi_XLOC_002231	584	2.76641	1	0.35	Chr01	12444621	12445205	-
Psi_XLOC_002232	1596	3.20303	1	0.37	Chr01	12449587	12451183	-
Psi_XLOC_002297	1230	3.08991	2	0.4	Chr01	14454177	14455407	-
Psi_XLOC_002327	504	2.70243	1	0.39	Chr01	15391265	15391769	-
Psi_XLOC_002351	1234	3.09132	1	0.38	Chr01	16047506	16048740	-
Psi_XLOC_002365	3776	3.57703	1	0.31	Chr01	16435569	16439345	-
Psi_XLOC_002399	5774	3.76148	1	0.35	Chr01	17746681	17752455	-
Psi_XLOC_002410	1250	3.09691	1	0.35	Chr01	18735289	18736539	-
Psi_XLOC_002509	8980	3.95328	9	0.36	Chr01	23466422	23475402	-
Psi_XLOC_002583	1700	3.23045	1	0.37	Chr01	25872400	25874100	-
Psi_XLOC_002641	1439	3.15806	1	0.38	Chr01	27345833	27347272	-
Psi_XLOC_002648	3415	3.53339	3	0.43	Chr01	27492451	27495866	-
Psi_XLOC_002662	3158	3.49941	2	0.39	Chr01	27999917	28003075	-
Psi_XLOC_002726	5513	3.74139	5	0.33	Chr01	29765244	29770757	-
Psi_XLOC_002733	1577	3.19783	1	0.36	Chr01	29960823	29962400	-
Psi_XLOC_002736	547	2.73799	1	0.39	Chr01	29990311	29990858	-
Psi_XLOC_002751	413	2.61595	1	0.44	Chr01	30432086	30432499	-
Psi_XLOC_002757	1448	3.16077	1	0.38	Chr01	30544336	30545784	-
Psi_XLOC_002835	4142	3.61721	1	0.37	Chr01	32983169	32987311	-
Psi_XLOC_002868	2557	3.40773	2	0.36	Chr01	33660957	33663514	-
Psi_XLOC_002871	742	2.8704	1	0.38	Chr01	33797102	33797844	-
Psi_XLOC_002872	1198	3.07846	1	0.4	Chr01	33800672	33801870	-
Psi_XLOC_002909	2551	3.40671	1	0.35	Chr01	34486959	34489510	-
Psi_XLOC_002948	2122	3.32675	1	0.37	Chr01	35571246	35573368	-
Psi_XLOC_002967	3627	3.55955	1	0.31	Chr01	36188050	36191677	-
Psi_XLOC_002980	1534	3.18583	1	0.36	Chr01	36696971	36698505	-
Psi_XLOC_003025	1308	3.11661	1	0.42	Chr01	38189172	38190480	-
Psi_XLOC_003032	566	2.75282	1	0.46	Chr01	38318754	38319320	-
Psi_XLOC_003039	1349	3.13001	1	0.36	Chr01	38695881	38697230	-
Psi_XLOC_003047	485	2.68574	1	0.44	Chr01	38837024	38837509	-
Psi_XLOC_003112	697	2.84323	1	0.38	Chr01	40421165	40421862	-
Psi_XLOC_003141	973	2.98811	1	0.38	Chr01	42162209	42163182	-
Psi_XLOC_003176	2096	3.32139	1	0.34	Chr01	43123543	43125639	-
Psi_XLOC_003183	1481	3.17056	1	0.38	Chr01	43350969	43352450	-
Psi_XLOC_003189	1291	3.11093	1	0.38	Chr01	43468609	43469900	-
Psi_XLOC_003190	1827	3.26174	3	0.37	Chr01	43478090	43479917	-
Psi_XLOC_003196	395	2.5966	1	0.54	Chr01	43771846	43772241	-
Psi_XLOC_003197	349	2.54283	1	0.56	Chr01	43781080	43781429	-
Psi_XLOC_003239	2497	3.39742	1	0.37	Chr01	45040457	45042954	-
Psi_XLOC_003250	3870	3.58771	4	0.3	Chr01	45208814	45212684	-
Psi_XLOC_003261	1040	3.01703	1	0.36	Chr01	45567038	45568078	-
Psi_XLOC_003262	1522	3.18241	1	0.37	Chr01	45601432	45602954	-
Psi_XLOC_003270	603	2.78032	1	0.38	Chr01	45863110	45863713	-
Psi_XLOC_003271	2177	3.33786	1	0.32	Chr01	45883165	45885342	-
Psi_XLOC_003304	739	2.86864	1	0.39	Chr01	47149530	47150269	-
Psi_XLOC_003306	865	2.93702	1	0.54	Chr01	47299842	47300707	-
Psi_XLOC_003311	704	2.84757	1	0.4	Chr01	47513865	47514569	-
Psi_XLOC_003322	1218	3.08565	1	0.3	Chr01	47781349	47782567	-
Psi_XLOC_003357	5109	3.70834	5	0.37	Chr01	48588102	48593211	-
Psi_XLOC_003379	518	2.71433	1	0.47	Chr01	49411285	49411803	-
Psi_XLOC_003534	3378	3.52866	2	0.35	Chr02	2428265	2431643	+
Psi_XLOC_003640	1484	3.17143	1	0.42	Chr02	4422780	4424264	+
Psi_XLOC_003659	1485	3.17173	1	0.37	Chr02	4806332	4807817	+
Psi_XLOC_003716	1511	3.17926	1	0.37	Chr02	5902740	5904251	+
Psi_XLOC_003722	1591	3.20167	1	0.41	Chr02	6007445	6009036	+
Psi_XLOC_003803	2010	3.3032	1	0.41	Chr02	7768805	7770815	+
Psi_XLOC_003844	4898	3.69002	1	0.38	Chr02	8796794	8801692	+
Psi_XLOC_003855	5018	3.70053	1	0.36	Chr02	9172617	9177635	+
Psi_XLOC_003856	542	2.734	1	0.37	Chr02	9177881	9178423	+
Psi_XLOC_004025	3715	3.56996	1	0.34	Chr02	12160871	12164586	+
Psi_XLOC_004067	3573	3.55303	1	0.38	Chr02	13141885	13145458	+
Psi_XLOC_004072	786	2.89542	1	0.42	Chr02	13282665	13283451	+
Psi_XLOC_004094	769	2.88593	2	0.36	Chr02	14219982	14220751	+
Psi_XLOC_004098	1365	3.13513	1	0.37	Chr02	14385764	14387129	+
Psi_XLOC_004117	2768	3.44217	1	0.31	Chr02	14876329	14879097	+
Psi_XLOC_004132	2978	3.47392	1	0.35	Chr02	15379529	15382507	+
Psi_XLOC_004146	1247	3.09587	1	0.38	Chr02	15873164	15874411	+
Psi_XLOC_004176	3227	3.5088	1	0.37	Chr02	16699522	16702749	+
Psi_XLOC_004182	2553	3.40705	1	0.35	Chr02	16904065	16906618	+
Psi_XLOC_004196	642	2.80754	1	0.36	Chr02	18006237	18006879	+
Psi_XLOC_004200	708	2.85003	1	0.36	Chr02	19324475	19325183	+
Psi_XLOC_004217	1363	3.1345	1	0.44	Chr02	20531363	20532726	+
Psi_XLOC_004320	1185	3.07372	2	0.39	Chr02	24009748	24010933	+
Psi_XLOC_004326	371	2.56937	1	0.45	Chr02	24118654	24119025	+
Psi_XLOC_004365	1352	3.13098	1	0.36	Chr02	24943554	24944906	+
Psi_XLOC_004370	3617	3.55835	1	0.37	Chr02	25045923	25049540	+
Psi_XLOC_004371	3208	3.50623	1	0.38	Chr02	25055817	25059025	+
Psi_XLOC_004378	3728	3.57148	2	0.38	Chr02	90487	94215	-
Psi_XLOC_004402	2564	3.40892	2	0.37	Chr02	415629	418193	-
Psi_XLOC_004425	2941	3.4685	1	0.37	Chr02	796898	799839	-
Psi_XLOC_004429	2017	3.30471	1	0.4	Chr02	873372	875389	-
Psi_XLOC_004472	1183	3.07298	1	0.37	Chr02	1619225	1620408	-
Psi_XLOC_004479	559	2.74741	1	0.41	Chr02	1724894	1725453	-
Psi_XLOC_004538	2710	3.43297	2	0.35	Chr02	2662406	2665116	-
Psi_XLOC_004559	2253	3.35276	1	0.38	Chr02	3070575	3072828	-
Psi_XLOC_004566	556	2.74507	2	0.36	Chr02	3201186	3201742	-
Psi_XLOC_004601	2803	3.44762	3	0.38	Chr02	3819311	3822114	-
Psi_XLOC_004630	853	2.93095	1	0.37	Chr02	4394482	4395335	-
Psi_XLOC_004632	1359	3.13322	2	0.39	Chr02	4454095	4455454	-
Psi_XLOC_004656	936	2.97128	1	0.36	Chr02	4999882	5000818	-
Psi_XLOC_004726	1565	3.19451	2	0.36	Chr02	6432995	6434560	-
Psi_XLOC_004730	2302	3.36211	2	0.39	Chr02	6518768	6521070	-
Psi_XLOC_004738	1066	3.02776	1	0.37	Chr02	6624015	6625081	-
Psi_XLOC_004767	843	2.92583	1	0.36	Chr02	7239405	7240248	-
Psi_XLOC_004784	4476	3.65089	3	0.39	Chr02	7481139	7485615	-
Psi_XLOC_004801	1438	3.15776	1	0.37	Chr02	7951978	7953416	-
Psi_XLOC_004811	1876	3.27323	2	0.39	Chr02	8148093	8149969	-
Psi_XLOC_004820	649	2.81224	1	0.38	Chr02	8455645	8456294	-
Psi_XLOC_004937	1048	3.02036	1	0.36	Chr02	10761619	10762667	-
Psi_XLOC_004965	1530	3.18469	1	0.43	Chr02	11491860	11493390	-
Psi_XLOC_004985	587	2.76864	1	0.36	Chr02	12077802	12078389	-
Psi_XLOC_004992	890	2.94939	1	0.37	Chr02	12168875	12169765	-
Psi_XLOC_005001	1113	3.0465	1	0.35	Chr02	12344050	12345163	-
Psi_XLOC_005002	4574	3.6603	2	0.36	Chr02	12350645	12355219	-
Psi_XLOC_005015	3069	3.487	1	0.38	Chr02	12708927	12711996	-
Psi_XLOC_005017	2668	3.42619	1	0.34	Chr02	12801907	12804575	-
Psi_XLOC_005025	4216	3.6249	2	0.4	Chr02	13034763	13038979	-
Psi_XLOC_005039	3070	3.48714	4	0.35	Chr02	13385491	13388561	-
Psi_XLOC_005060	1179	3.07151	2	0.37	Chr02	14084466	14085645	-
Psi_XLOC_005132	2587	3.4128	1	0.35	Chr02	15933105	15935692	-
Psi_XLOC_005144	513	2.71012	1	0.42	Chr02	16334701	16335214	-
Psi_XLOC_005180	3761	3.5753	1	0.32	Chr02	18185697	18189458	-
Psi_XLOC_005182	1353	3.1313	1	0.35	Chr02	18282507	18283860	-
Psi_XLOC_005189	2065	3.31492	1	0.46	Chr02	19634213	19636278	-
Psi_XLOC_005196	868	2.93852	1	0.34	Chr02	19954558	19955426	-
Psi_XLOC_005201	1931	3.28578	1	0.34	Chr02	20118765	20120696	-
Psi_XLOC_005229	1762	3.24601	1	0.38	Chr02	21399439	21401201	-
Psi_XLOC_005363	2186	3.33965	2	0.39	Chr02	24917189	24919375	-
Psi_XLOC_005375	562	2.74974	1	0.38	Chr03	206033	206595	+
Psi_XLOC_005377	236	2.37291	1	0.56	Chr03	351357	351593	+
Psi_XLOC_005427	1954	3.29092	1	0.38	Chr03	2322229	2324183	+
Psi_XLOC_005428	2698	3.43104	1	0.37	Chr03	2330071	2332769	+
Psi_XLOC_005433	5975	3.77634	2	0.35	Chr03	2439276	2445251	+
Psi_XLOC_005444	890	2.94939	1	0.35	Chr03	2824875	2825765	+
Psi_XLOC_005480	2735	3.43696	2	0.36	Chr03	3782353	3785088	+
Psi_XLOC_005483	1107	3.04415	1	0.43	Chr03	3948017	3949124	+
Psi_XLOC_005543	1531	3.18498	3	0.38	Chr03	7917491	7919022	+
Psi_XLOC_005614	1780	3.25042	1	0.33	Chr03	10185222	10187002	+
Psi_XLOC_005664	760	2.88081	1	0.39	Chr03	11137868	11138628	+
Psi_XLOC_005667	622	2.79379	1	0.35	Chr03	11168000	11168622	+
Psi_XLOC_005676	1727	3.23729	2	0.36	Chr03	11508915	11510642	+
Psi_XLOC_005679	3839	3.58422	2	0.37	Chr03	11579010	11582849	+
Psi_XLOC_005690	2721	3.43473	4	0.36	Chr03	11831728	11834449	+
Psi_XLOC_005726	3004	3.4777	1	0.38	Chr03	12575750	12578754	+
Psi_XLOC_005748	3991	3.60108	3	0.35	Chr03	13021514	13025505	+
Psi_XLOC_005749	990	2.99564	1	0.36	Chr03	13025581	13026571	+
Psi_XLOC_005804	300	2.47712	1	0.43	Chr03	14186108	14186408	+
Psi_XLOC_005864	3309	3.5197	2	0.39	Chr03	15495812	15499121	+
Psi_XLOC_005878	586	2.7679	1	0.36	Chr03	15675001	15675587	+
Psi_XLOC_005930	524	2.71933	1	0.41	Chr03	16582245	16582769	+
Psi_XLOC_005977	7052	3.84831	1	0.36	Chr03	17314031	17321083	+
Psi_XLOC_005979	1438	3.15776	1	0.38	Chr03	17437155	17438593	+
Psi_XLOC_005986	1964	3.29314	1	0.36	Chr03	17539180	17541144	+
Psi_XLOC_006009	539	2.73159	1	0.39	Chr03	17927538	17928077	+
Psi_XLOC_006048	394	2.5955	1	0.44	Chr03	18562644	18563038	+
Psi_XLOC_006093	513	2.71012	1	0.39	Chr03	19201657	19202170	+
Psi_XLOC_006096	979	2.99078	1	0.38	Chr03	19227691	19228670	+
Psi_XLOC_006108	3518	3.5463	4	0.37	Chr03	19400687	19404205	+
Psi_XLOC_006122	3406	3.53224	1	0.36	Chr03	19670106	19673512	+
Psi_XLOC_006142	390	2.59106	1	0.42	Chr03	20067751	20068141	+
Psi_XLOC_006145	512	2.70927	1	0.39	Chr03	20096895	20097407	+
Psi_XLOC_006172	1043	3.01828	1	0.34	Chr03	20697168	20698211	+
Psi_XLOC_006209	3037	3.48244	1	0.32	Chr03	21426004	21429041	+
Psi_XLOC_006210	3786	3.57818	3	0.36	Chr03	21429589	21433375	+
Psi_XLOC_006225	585	2.76716	1	0.36	Chr03	27229	27814	-
Psi_XLOC_006256	2403	3.38075	1	0.37	Chr03	904484	906887	-
Psi_XLOC_006265	3142	3.49721	1	0.34	Chr03	1770618	1773760	-
Psi_XLOC_006266	3216	3.50732	1	0.35	Chr03	1794437	1797653	-
Psi_XLOC_006267	514	2.71096	1	0.4	Chr03	1824444	1824958	-
Psi_XLOC_006268	2546	3.40586	1	0.35	Chr03	1837328	1839874	-
Psi_XLOC_006269	3260	3.51322	1	0.35	Chr03	1864625	1867885	-
Psi_XLOC_006270	3036	3.4823	1	0.37	Chr03	1866261	1869297	-
Psi_XLOC_006276	691	2.83948	1	0.41	Chr03	1995504	1996195	-
Psi_XLOC_006298	1099	3.041	1	0.39	Chr03	2815687	2816786	-
Psi_XLOC_006307	1029	3.01242	1	0.34	Chr03	3179565	3180594	-
Psi_XLOC_006337	3113	3.49318	1	0.33	Chr03	4568055	4571168	-
Psi_XLOC_006370	397	2.59879	1	0.38	Chr03	7449582	7449979	-
Psi_XLOC_006416	1022	3.00945	1	0.36	Chr03	9135578	9136600	-
Psi_XLOC_006421	3285	3.51654	3	0.36	Chr03	9285447	9288732	-
Psi_XLOC_006455	1730	3.23805	1	0.36	Chr03	10166301	10168031	-
Psi_XLOC_006492	1863	3.27021	2	0.41	Chr03	10885977	10887840	-
Psi_XLOC_006544	4151	3.61815	1	0.37	Chr03	12123795	12127946	-
Psi_XLOC_006553	1887	3.27577	1	0.4	Chr03	12412563	12414450	-
Psi_XLOC_006592	2338	3.36884	1	0.37	Chr03	12966054	12968392	-
Psi_XLOC_006677	3887	3.58961	1	0.35	Chr03	14856011	14859898	-
Psi_XLOC_006737	6202	3.79253	1	0.39	Chr03	16238074	16244276	-
Psi_XLOC_006758	717	2.85552	2	0.41	Chr03	16555360	16556077	-
Psi_XLOC_006762	3293	3.51759	3	0.37	Chr03	16639559	16642852	-
Psi_XLOC_006806	1307	3.11628	1	0.32	Chr03	17575107	17576414	-
Psi_XLOC_006822	1420	3.15229	1	0.34	Chr03	18021221	18022641	-
Psi_XLOC_006911	6254	3.79616	1	0.37	Chr03	19986805	19993059	-
Psi_XLOC_006926	1349	3.13001	1	0.39	Chr03	20260688	20262037	-
Psi_XLOC_007027	2789	3.44545	5	0.36	Chr04	606059	608848	+
Psi_XLOC_007028	3369	3.5275	3	0.45	Chr04	653019	656388	+
Psi_XLOC_007032	3032	3.48173	1	0.37	Chr04	734064	737096	+
Psi_XLOC_007033	802	2.90417	1	0.39	Chr04	753428	754230	+
Psi_XLOC_007107	1188	3.07482	1	0.35	Chr04	2280846	2282034	+
Psi_XLOC_007177	2078	3.31765	2	0.39	Chr04	4213591	4215669	+
Psi_XLOC_007194	353	2.54777	1	0.36	Chr04	4533881	4534234	+
Psi_XLOC_007218	2247	3.3516	1	0.37	Chr04	5303032	5305279	+
Psi_XLOC_007268	2493	3.39672	1	0.36	Chr04	6378189	6380682	+
Psi_XLOC_007334	3270	3.51455	2	0.37	Chr04	8198106	8201376	+
Psi_XLOC_007363	3253	3.51228	7	0.36	Chr04	9157981	9161234	+
Psi_XLOC_007397	435	2.63849	1	0.44	Chr04	10439960	10440395	+
Psi_XLOC_007536	1315	3.11893	4	0.36	Chr04	17990740	17992055	+
Psi_XLOC_007597	2106	3.32346	3	0.39	Chr04	19149403	19151509	+
Psi_XLOC_007636	523	2.7185	1	0.4	Chr04	20104474	20104997	+
Psi_XLOC_007656	1260	3.10037	1	0.29	Chr04	20477228	20478488	+
Psi_XLOC_007683	692	2.84011	1	0.42	Chr04	21171459	21172151	+
Psi_XLOC_007689	2533	3.40364	4	0.37	Chr04	21301857	21304390	+
Psi_XLOC_007694	876	2.9425	1	0.41	Chr04	21366065	21366941	+
Psi_XLOC_007724	756	2.87852	2	0.38	Chr04	22106143	22106899	+
Psi_XLOC_007725	4035	3.60584	3	0.36	Chr04	22110497	22114532	+
Psi_XLOC_007796	2696	3.43072	1	0.3	Chr04	399061	401757	-
Psi_XLOC_007849	2994	3.47625	1	0.35	Chr04	1499327	1502321	-
Psi_XLOC_007867	1170	3.06819	1	0.41	Chr04	2191771	2192941	-
Psi_XLOC_007871	748	2.8739	1	0.42	Chr04	2311282	2312030	-
Psi_XLOC_007875	3618	3.55847	1	0.3	Chr04	2358626	2362244	-
Psi_XLOC_007990	4286	3.63205	1	0.36	Chr04	4840238	4844524	-
Psi_XLOC_007992	1397	3.1452	3	0.33	Chr04	4870908	4872305	-
Psi_XLOC_008034	827	2.91751	1	0.39	Chr04	6086830	6087657	-
Psi_XLOC_008062	1995	3.29994	2	0.39	Chr04	6579302	6581297	-
Psi_XLOC_008107	675	2.8293	1	0.36	Chr04	8104132	8104807	-
Psi_XLOC_008114	1817	3.25935	1	0.35	Chr04	8403713	8405530	-
Psi_XLOC_008191	1288	3.10992	1	0.39	Chr04	11343780	11345068	-
Psi_XLOC_008214	3996	3.60163	3	0.33	Chr04	12705840	12709836	-
Psi_XLOC_008271	1838	3.26435	1	0.29	Chr04	16572887	16574725	-
Psi_XLOC_008289	1136	3.05538	1	0.35	Chr04	17206933	17208069	-
Psi_XLOC_008313	1295	3.11227	1	0.39	Chr04	17532591	17533886	-
Psi_XLOC_008454	294	2.46835	1	0.41	Chr04	20710340	20710634	-
Psi_XLOC_008475	3636	3.56062	2	0.35	Chr04	21115212	21118848	-
Psi_XLOC_008479	1285	3.1089	2	0.42	Chr04	21171657	21172942	-
Psi_XLOC_008520	847	2.92788	1	0.41	Chr04	21891399	21892246	-
Psi_XLOC_008533	2224	3.34713	1	0.38	Chr04	22163548	22165772	-
Psi_XLOC_008540	988	2.99476	1	0.35	Chr04	22312021	22313009	-
Psi_XLOC_008561	2029	3.30728	1	0.37	Chr04	22962555	22964584	-
Psi_XLOC_008569	2685	3.42894	1	0.37	Chr04	23088707	23091392	-
Psi_XLOC_008589	4449	3.64826	2	0.31	Chr04	23550732	23555181	-
Psi_XLOC_008591	403	2.60531	1	0.42	Chr04	23564819	23565222	-
Psi_XLOC_008596	752	2.87622	1	0.35	Chr04	23703621	23704373	-
Psi_XLOC_008611	2838	3.45301	1	0.37	Chr04	23890749	23893587	-
Psi_XLOC_008618	797	2.90146	1	0.36	Chr04	24046566	24047363	-
Psi_XLOC_008625	2319	3.3653	1	0.37	Chr05	110098	112417	+
Psi_XLOC_008634	653	2.81491	2	0.43	Chr05	214800	215453	+
Psi_XLOC_008638	2777	3.44358	1	0.38	Chr05	258863	261640	+
Psi_XLOC_008690	1841	3.26505	2	0.38	Chr05	1217624	1219465	+
Psi_XLOC_008709	2190	3.34044	1	0.37	Chr05	1463036	1465226	+
Psi_XLOC_008715	2628	3.41963	1	0.37	Chr05	1637182	1639810	+
Psi_XLOC_008750	1047	3.01995	1	0.3	Chr05	2345208	2346255	+
Psi_XLOC_008764	4248	3.62818	1	0.47	Chr05	2622380	2626628	+
Psi_XLOC_008771	1114	3.04689	1	0.38	Chr05	2698551	2699665	+
Psi_XLOC_008797	1008	3.00346	1	0.41	Chr05	3318944	3319952	+
Psi_XLOC_008832	1584	3.19976	2	0.41	Chr05	3829571	3831155	+
Psi_XLOC_008891	2398	3.37985	1	0.34	Chr05	4944942	4947340	+
Psi_XLOC_008909	1209	3.08243	1	0.39	Chr05	5466955	5468164	+
Psi_XLOC_008939	872	2.94052	1	0.43	Chr05	6113285	6114157	+
Psi_XLOC_008945	2856	3.45576	1	0.34	Chr05	6192852	6195708	+
Psi_XLOC_008971	1138	3.05614	1	0.37	Chr05	6802346	6803484	+
Psi_XLOC_008996	2133	3.32899	3	0.36	Chr05	7343362	7345495	+
Psi_XLOC_009055	1145	3.05881	1	0.35	Chr05	8581212	8582357	+
Psi_XLOC_009140	549	2.73957	1	0.38	Chr05	12367728	12368277	+
Psi_XLOC_009145	3437	3.53618	4	0.36	Chr05	12741851	12745288	+
Psi_XLOC_009149	686	2.83632	1	0.35	Chr05	12852407	12853093	+
Psi_XLOC_009156	2211	3.34459	1	0.38	Chr05	13451025	13453236	+
Psi_XLOC_009225	2347	3.37051	1	0.39	Chr05	17986739	17989086	+
Psi_XLOC_009288	945	2.97543	1	0.35	Chr05	19670558	19671503	+
Psi_XLOC_009356	2917	3.46494	3	0.39	Chr05	21243182	21246099	+
Psi_XLOC_009364	2883	3.45984	2	0.38	Chr05	21391936	21394819	+
Psi_XLOC_009365	3480	3.54158	1	0.4	Chr05	21431328	21434808	+
Psi_XLOC_009386	1154	3.06221	1	0.33	Chr05	21810477	21811631	+
Psi_XLOC_009394	4137	3.61669	3	0.37	Chr05	21981674	21985811	+
Psi_XLOC_009449	653	2.81491	2	0.4	Chr05	22846298	22846951	+
Psi_XLOC_009464	3358	3.52608	1	0.38	Chr05	23108379	23111737	+
Psi_XLOC_009473	313	2.49554	1	0.41	Chr05	23349786	23350099	+
Psi_XLOC_009535	2761	3.44107	1	0.36	Chr05	24560778	24563539	+
Psi_XLOC_009550	1872	3.27231	1	0.37	Chr05	24766373	24768245	+
Psi_XLOC_009557	2503	3.39846	1	0.39	Chr05	24886701	24889204	+
Psi_XLOC_009607	738	2.86806	1	0.39	Chr05	1359980	1360718	-
Psi_XLOC_009609	3934	3.59483	1	0.36	Chr05	1384046	1387980	-
Psi_XLOC_009627	3232	3.50947	1	0.36	Chr05	1604589	1607821	-
Psi_XLOC_009662	1231	3.09026	1	0.44	Chr05	2169378	2170609	-
Psi_XLOC_009681	820	2.91381	1	0.37	Chr05	2414856	2415676	-
Psi_XLOC_009694	1304	3.11528	2	0.42	Chr05	2658054	2659358	-
Psi_XLOC_009750	2019	3.30514	2	0.38	Chr05	3489131	3491150	-
Psi_XLOC_009764	4796	3.68088	1	0.35	Chr05	3865140	3869936	-
Psi_XLOC_009806	608	2.7839	1	0.4	Chr05	4850079	4850687	-
Psi_XLOC_009812	434	2.63749	1	0.43	Chr05	4967281	4967715	-
Psi_XLOC_009879	2911	3.46404	1	0.37	Chr05	6284744	6287655	-
Psi_XLOC_010010	2612	3.41697	5	0.38	Chr05	9163785	9166397	-
Psi_XLOC_010011	2287	3.35927	11	0.39	Chr05	9171902	9174189	-
Psi_XLOC_010029	732	2.86451	1	0.35	Chr05	9545447	9546179	-
Psi_XLOC_010031	2329	3.36717	1	0.33	Chr05	9602898	9605227	-
Psi_XLOC_010068	720	2.85733	1	0.35	Chr05	11241123	11241843	-
Psi_XLOC_010069	1712	3.2335	3	0.37	Chr05	11242006	11243718	-
Psi_XLOC_010102	977	2.98989	1	0.35	Chr05	12777874	12778851	-
Psi_XLOC_010114	3994	3.60141	2	0.34	Chr05	13866909	13870903	-
Psi_XLOC_010225	2589	3.41313	1	0.37	Chr05	19839896	19842485	-
Psi_XLOC_010351	3673	3.56502	2	0.32	Chr05	22598652	22602325	-
Psi_XLOC_010405	2931	3.46702	1	0.38	Chr05	23585523	23588454	-
Psi_XLOC_010406	1417	3.15137	1	0.37	Chr05	23588608	23590025	-
Psi_XLOC_010430	2164	3.33526	1	0.37	Chr05	23965413	23967577	-
Psi_XLOC_010446	2344	3.36996	1	0.35	Chr05	24207884	24210228	-
Psi_XLOC_010486	370	2.5682	1	0.44	Chr05	24706256	24706626	-
Psi_XLOC_010488	1630	3.21219	2	0.39	Chr05	24715492	24717122	-
Psi_XLOC_010497	2897	3.46195	2	0.4	Chr05	24842821	24845718	-
Psi_XLOC_010528	1522	3.18241	1	0.37	Chr06	548693	550215	+
Psi_XLOC_010532	1732	3.23855	1	0.37	Chr06	600062	601794	+
Psi_XLOC_010544	974	2.98856	1	0.45	Chr06	846757	847731	+
Psi_XLOC_010580	3494	3.54332	1	0.39	Chr06	1658759	1662253	+
Psi_XLOC_010617	3484	3.54208	2	0.38	Chr06	2436138	2439622	+
Psi_XLOC_010619	1129	3.05269	2	0.37	Chr06	2488739	2489868	+
Psi_XLOC_010625	1784	3.25139	1	0.35	Chr06	2595549	2597333	+
Psi_XLOC_010637	2645	3.42243	1	0.36	Chr06	2805073	2807718	+
Psi_XLOC_010720	679	2.83187	1	0.42	Chr06	4638085	4638764	+
Psi_XLOC_010728	1640	3.21484	2	0.36	Chr06	4742072	4743712	+
Psi_XLOC_010769	952	2.97864	1	0.4	Chr06	5546062	5547014	+
Psi_XLOC_010907	3114	3.49332	1	0.34	Chr06	8777532	8780646	+
Psi_XLOC_010969	5118	3.7091	4	0.37	Chr06	10669650	10674768	+
Psi_XLOC_010991	1537	3.18667	2	0.36	Chr06	11199092	11200629	+
Psi_XLOC_010992	1766	3.24699	1	0.36	Chr06	11205511	11207277	+
Psi_XLOC_011043	1229	3.08955	1	0.42	Chr06	13107374	13108603	+
Psi_XLOC_011098	865	2.93702	1	0.38	Chr06	16967198	16968063	+
Psi_XLOC_011099	2227	3.34772	1	0.35	Chr06	17028971	17031198	+
Psi_XLOC_011117	747	2.87332	1	0.35	Chr06	17947473	17948220	+
Psi_XLOC_011122	1053	3.02243	1	0.39	Chr06	18242966	18244019	+
Psi_XLOC_011130	1510	3.17898	1	0.4	Chr06	18532192	18533702	+
Psi_XLOC_011145	405	2.60746	1	0.47	Chr06	18894747	18895152	+
Psi_XLOC_011194	285	2.45484	1	0.39	Chr06	20378951	20379236	+
Psi_XLOC_011201	1105	3.04336	1	0.4	Chr06	20445226	20446331	+
Psi_XLOC_011211	7191	3.85679	3	0.37	Chr06	20635215	20642406	+
Psi_XLOC_011359	3486	3.54233	1	0.38	Chr06	23731307	23734793	+
Psi_XLOC_011364	1259	3.10003	2	0.41	Chr06	23793999	23795258	+
Psi_XLOC_011453	1613	3.20763	2	0.34	Chr06	25735165	25736778	+
Psi_XLOC_011484	1002	3.00087	1	0.39	Chr06	26272265	26273267	+
Psi_XLOC_011490	801	2.90363	1	0.41	Chr06	26359319	26360120	+
Psi_XLOC_011523	578	2.76193	1	0.42	Chr06	27181844	27182422	+
Psi_XLOC_011524	2198	3.34203	1	0.37	Chr06	27185159	27187357	+
Psi_XLOC_011526	462	2.66464	1	0.43	Chr06	27325422	27325884	+
Psi_XLOC_011612	1800	3.25527	3	0.37	Chr06	1395366	1397166	-
Psi_XLOC_011671	2190	3.34044	2	0.36	Chr06	2299137	2301327	-
Psi_XLOC_011693	5766	3.76087	1	0.41	Chr06	2998614	3004380	-
Psi_XLOC_011738	613	2.78746	1	0.39	Chr06	3833295	3833908	-
Psi_XLOC_011744	3324	3.52166	1	0.32	Chr06	3952745	3956069	-
Psi_XLOC_011780	1703	3.23121	3	0.35	Chr06	4747804	4749507	-
Psi_XLOC_011791	2393	3.37894	1	0.37	Chr06	5036984	5039377	-
Psi_XLOC_012000	2985	3.47494	1	0.37	Chr06	9371812	9374797	-
Psi_XLOC_012015	1154	3.06221	1	0.37	Chr06	9744224	9745378	-
Psi_XLOC_012020	3217	3.50745	2	0.35	Chr06	9837603	9840820	-
Psi_XLOC_012032	5028	3.7014	1	0.32	Chr06	10205549	10210577	-
Psi_XLOC_012037	409	2.61172	1	0.45	Chr06	10392321	10392730	-
Psi_XLOC_012046	1355	3.13194	1	0.37	Chr06	10628082	10629437	-
Psi_XLOC_012068	1530	3.18469	1	0.37	Chr06	11003938	11005468	-
Psi_XLOC_012069	627	2.79727	1	0.35	Chr06	11006192	11006819	-
Psi_XLOC_012070	1368	3.13609	1	0.35	Chr06	11006984	11008352	-
Psi_XLOC_012128	1635	3.21352	1	0.34	Chr06	12770308	12771943	-
Psi_XLOC_012189	1058	3.02449	1	0.41	Chr06	16789211	16790269	-
Psi_XLOC_012190	1188	3.07482	1	0.38	Chr06	16790343	16791531	-
Psi_XLOC_012212	2005	3.30211	2	0.35	Chr06	17839846	17841851	-
Psi_XLOC_012221	4598	3.66257	5	0.37	Chr06	18285612	18290210	-
Psi_XLOC_012295	2667	3.42602	1	0.38	Chr06	20489446	20492113	-
Psi_XLOC_012321	1252	3.0976	1	0.44	Chr06	21413802	21415054	-
Psi_XLOC_012327	777	2.89042	1	0.43	Chr06	21560728	21561505	-
Psi_XLOC_012329	585	2.76716	1	0.37	Chr06	21618376	21618961	-
Psi_XLOC_012350	819	2.91328	1	0.3	Chr06	22028081	22028900	-
Psi_XLOC_012369	368	2.56585	1	0.4	Chr06	22475857	22476225	-
Psi_XLOC_012444	2544	3.40552	2	0.36	Chr06	23994474	23997018	-
Psi_XLOC_012470	4722	3.67413	3	0.37	Chr06	24491202	24495924	-
Psi_XLOC_012471	3471	3.54045	1	0.39	Chr06	24496195	24499666	-
Psi_XLOC_012509	552	2.74194	1	0.41	Chr06	25124279	25124831	-
Psi_XLOC_012582	4449	3.64826	3	0.34	Chr06	26443129	26447578	-
Psi_XLOC_012583	517	2.71349	1	0.37	Chr06	26448293	26448810	-
Psi_XLOC_012593	2914	3.46449	3	0.35	Chr06	26617683	26620597	-
Psi_XLOC_012613	841	2.9248	1	0.38	Chr06	26882226	26883067	-
Psi_XLOC_012629	3507	3.54494	1	0.35	Chr06	27181752	27185259	-
Psi_XLOC_012640	1873	3.27254	1	0.4	Chr06	27359667	27361540	-
Psi_XLOC_012641	508	2.70586	1	0.34	Chr06	27361721	27362229	-
Psi_XLOC_012712	2534	3.40381	2	0.39	Chr07	1245531	1248065	+
Psi_XLOC_012790	1995	3.29994	1	0.38	Chr07	3374142	3376137	+
Psi_XLOC_012798	862	2.93551	1	0.34	Chr07	3680974	3681836	+
Psi_XLOC_012826	696	2.84261	1	0.36	Chr07	5020553	5021249	+
Psi_XLOC_012835	1603	3.20493	2	0.39	Chr07	5583675	5585278	+
Psi_XLOC_012885	1829	3.26221	3	0.33	Chr07	8150776	8152605	+
Psi_XLOC_012894	1270	3.1038	1	0.38	Chr07	8683887	8685157	+
Psi_XLOC_012899	1934	3.28646	1	0.36	Chr07	8903313	8905247	+
Psi_XLOC_012937	2404	3.38093	1	0.39	Chr07	9972128	9974532	+
Psi_XLOC_012944	1639	3.21458	1	0.44	Chr07	10220877	10222516	+
Psi_XLOC_012945	1365	3.13513	1	0.4	Chr07	10222630	10223995	+
Psi_XLOC_013037	1195	3.07737	3	0.36	Chr07	12794488	12795683	+
Psi_XLOC_013038	4862	3.68681	10	0.35	Chr07	12820868	12825730	+
Psi_XLOC_013061	5978	3.77656	4	0.37	Chr07	13424243	13430221	+
Psi_XLOC_013074	672	2.82737	1	0.39	Chr07	13702168	13702840	+
Psi_XLOC_013131	2799	3.447	2	0.35	Chr07	14888402	14891201	+
Psi_XLOC_013132	2650	3.42325	1	0.37	Chr07	14927155	14929805	+
Psi_XLOC_013152	1392	3.14364	1	0.37	Chr07	15368869	15370261	+
Psi_XLOC_013156	1753	3.24378	1	0.37	Chr07	15392497	15394250	+
Psi_XLOC_013191	999	2.99957	1	0.37	Chr07	383859	384858	-
Psi_XLOC_013213	672	2.82737	1	0.45	Chr07	761745	762417	-
Psi_XLOC_013236	1404	3.14737	1	0.41	Chr07	1249687	1251091	-
Psi_XLOC_013281	1946	3.28914	6	0.4	Chr07	1982945	1984891	-
Psi_XLOC_013285	2613	3.41714	1	0.34	Chr07	2049602	2052215	-
Psi_XLOC_013313	1208	3.08207	1	0.37	Chr07	2659604	2660812	-
Psi_XLOC_013369	1378	3.13925	1	0.28	Chr07	4520434	4521812	-
Psi_XLOC_013430	927	2.96708	1	0.36	Chr07	8699254	8700181	-
Psi_XLOC_013552	1992	3.29929	1	0.38	Chr07	12514571	12516563	-
Psi_XLOC_013561	596	2.77525	1	0.36	Chr07	12597796	12598392	-
Psi_XLOC_013572	3592	3.55534	1	0.37	Chr07	12858869	12862461	-
Psi_XLOC_013596	868	2.93852	2	0.38	Chr07	13210874	13211742	-
Psi_XLOC_013654	1497	3.17522	3	0.37	Chr07	14134476	14135973	-
Psi_XLOC_013656	3809	3.58081	1	0.36	Chr07	14142308	14146117	-
Psi_XLOC_013663	388	2.58883	1	0.33	Chr07	14230908	14231296	-
Psi_XLOC_013669	1893	3.27715	3	0.37	Chr07	14323882	14325775	-
Psi_XLOC_013674	2730	3.43616	2	0.37	Chr07	14385260	14387990	-
Psi_XLOC_013760	238	2.37658	1	0.48	Chr08	245135	245373	+
Psi_XLOC_013809	573	2.75815	1	0.41	Chr08	768548	769121	+
Psi_XLOC_013814	537	2.72997	1	0.4	Chr08	817333	817870	+
Psi_XLOC_013841	507	2.70501	1	0.38	Chr08	1101272	1101779	+
Psi_XLOC_013856	3975	3.59934	1	0.37	Chr08	1280647	1284622	+
Psi_XLOC_013872	3067	3.48671	1	0.38	Chr08	1619890	1622957	+
Psi_XLOC_013895	2782	3.44436	1	0.35	Chr08	1983921	1986703	+
Psi_XLOC_013896	3717	3.57019	3	0.37	Chr08	1990792	1994509	+
Psi_XLOC_013908	3113	3.49318	2	0.38	Chr08	2231668	2234781	+
Psi_XLOC_013939	1280	3.10721	2	0.41	Chr08	2757203	2758483	+
Psi_XLOC_013962	1744	3.24155	1	0.37	Chr08	3125153	3126897	+
Psi_XLOC_013975	2121	3.32654	1	0.36	Chr08	3348810	3350931	+
Psi_XLOC_013989	583	2.76567	1	0.38	Chr08	3693643	3694226	+
Psi_XLOC_014016	931	2.96895	1	0.39	Chr08	4194547	4195478	+
Psi_XLOC_014024	1176	3.07041	1	0.4	Chr08	4278723	4279899	+
Psi_XLOC_014067	1713	3.23376	1	0.32	Chr08	5179131	5180844	+
Psi_XLOC_014104	2423	3.38435	2	0.38	Chr08	5848873	5851296	+
Psi_XLOC_014135	2007	3.30255	1	0.35	Chr08	6216040	6218047	+
Psi_XLOC_014146	1881	3.27439	1	0.4	Chr08	6447799	6449680	+
Psi_XLOC_014168	3843	3.58467	3	0.36	Chr08	6859224	6863067	+
Psi_XLOC_014175	2598	3.41464	1	0.37	Chr08	6954063	6956661	+
Psi_XLOC_014190	1245	3.09517	1	0.37	Chr08	7227490	7228735	+
Psi_XLOC_014232	1118	3.04844	1	0.39	Chr08	8147314	8148432	+
Psi_XLOC_014238	1340	3.1271	1	0.4	Chr08	8219941	8221281	+
Psi_XLOC_014298	479	2.68034	1	0.37	Chr08	9541121	9541600	+
Psi_XLOC_014299	3531	3.5479	1	0.37	Chr08	9546929	9550460	+
Psi_XLOC_014315	4123	3.61521	1	0.37	Chr08	9873876	9877999	+
Psi_XLOC_014333	2200	3.34242	1	0.37	Chr08	10076503	10078703	+
Psi_XLOC_014357	4805	3.68169	1	0.37	Chr08	10489777	10494582	+
Psi_XLOC_014363	1046	3.01953	2	0.4	Chr08	10569522	10570568	+
Psi_XLOC_014452	1252	3.0976	2	0.38	Chr08	12383821	12385073	+
Psi_XLOC_014462	1723	3.23629	1	0.37	Chr08	12509492	12511215	+
Psi_XLOC_014515	5083	3.70612	2	0.37	Chr08	13736495	13741578	+
Psi_XLOC_014535	982	2.99211	1	0.35	Chr08	14297094	14298076	+
Psi_XLOC_014536	1226	3.08849	2	0.37	Chr08	14300445	14301671	+
Psi_XLOC_014550	1186	3.07408	2	0.37	Chr08	14804085	14805271	+
Psi_XLOC_014561	1999	3.30081	2	0.32	Chr08	15302679	15304678	+
Psi_XLOC_014571	4653	3.66773	1	0.38	Chr08	16473469	16478122	+
Psi_XLOC_014584	2059	3.31366	1	0.39	Chr08	17339980	17342039	+
Psi_XLOC_014585	3026	3.48087	1	0.36	Chr08	17342320	17345346	+
Psi_XLOC_014594	292	2.46538	1	0.45	Chr08	17752727	17753019	+
Psi_XLOC_014596	455	2.65801	1	0.37	Chr08	17929944	17930399	+
Psi_XLOC_014604	800	2.90309	1	0.33	Chr08	18466450	18467250	+
Psi_XLOC_014662	1370	3.13672	1	0.38	Chr08	803205	804575	-
Psi_XLOC_014685	1645	3.21617	1	0.31	Chr08	1142563	1144208	-
Psi_XLOC_014687	390	2.59106	1	0.4	Chr08	1170466	1170856	-
Psi_XLOC_014719	2091	3.32035	2	0.37	Chr08	1829893	1831984	-
Psi_XLOC_014749	3399	3.53135	1	0.38	Chr08	2384014	2387413	-
Psi_XLOC_014765	810	2.90849	1	0.36	Chr08	2566365	2567175	-
Psi_XLOC_014798	2689	3.42959	1	0.39	Chr08	3149225	3151914	-
Psi_XLOC_014840	2793	3.44607	2	0.36	Chr08	3810114	3812907	-
Psi_XLOC_014846	4746	3.67633	1	0.36	Chr08	3907401	3912147	-
Psi_XLOC_014850	908	2.95809	1	0.41	Chr08	3957911	3958819	-
Psi_XLOC_014875	2181	3.33866	1	0.37	Chr08	4514950	4517131	-
Psi_XLOC_014895	2443	3.38792	1	0.37	Chr08	4753594	4756037	-
Psi_XLOC_014922	1919	3.28307	1	0.35	Chr08	5227644	5229563	-
Psi_XLOC_014940	5671	3.75366	2	0.38	Chr08	5496852	5502523	-
Psi_XLOC_014961	334	2.52375	1	0.38	Chr08	5809157	5809491	-
Psi_XLOC_014986	4026	3.60487	3	0.36	Chr08	6260575	6264601	-
Psi_XLOC_014988	1388	3.14239	1	0.33	Chr08	6331444	6332832	-
Psi_XLOC_015005	1851	3.26741	1	0.39	Chr08	6580434	6582285	-
Psi_XLOC_015036	805	2.9058	1	0.48	Chr08	6981735	6982540	-
Psi_XLOC_015049	361	2.55751	1	0.42	Chr08	7211472	7211833	-
Psi_XLOC_015104	1861	3.26975	1	0.31	Chr08	8365265	8367126	-
Psi_XLOC_015150	2347	3.37051	1	0.36	Chr08	9360918	9363265	-
Psi_XLOC_015152	2391	3.37858	1	0.36	Chr08	9374325	9376716	-
Psi_XLOC_015163	3574	3.55315	7	0.38	Chr08	9584896	9588470	-
Psi_XLOC_015170	6719	3.8273	1	0.37	Chr08	9807932	9814651	-
Psi_XLOC_015179	2764	3.44154	2	0.35	Chr08	10212451	10215215	-
Psi_XLOC_015185	1729	3.23779	2	0.41	Chr08	10394503	10396232	-
Psi_XLOC_015221	1177	3.07078	1	0.39	Chr08	11002319	11003496	-
Psi_XLOC_015236	1141	3.05729	2	0.38	Chr08	11362435	11363576	-
Psi_XLOC_015237	1034	3.01452	1	0.4	Chr08	11363701	11364735	-
Psi_XLOC_015251	544	2.7356	1	0.4	Chr08	11742009	11742553	-
Psi_XLOC_015264	519	2.71517	1	0.35	Chr08	11945749	11946268	-
Psi_XLOC_015275	1273	3.10483	2	0.39	Chr08	12189790	12191063	-
Psi_XLOC_015278	3856	3.58614	2	0.36	Chr08	12208915	12212771	-
Psi_XLOC_015289	580	2.76343	1	0.4	Chr08	12362306	12362886	-
Psi_XLOC_015308	2188	3.34005	2	0.35	Chr08	12785997	12788185	-
Psi_XLOC_015309	1496	3.17493	1	0.34	Chr08	12793484	12794980	-
Psi_XLOC_015316	949	2.97727	2	0.4	Chr08	12962739	12963688	-
Psi_XLOC_015331	1675	3.22401	3	0.37	Chr08	13247870	13249545	-
Psi_XLOC_015374	3144	3.49748	1	0.35	Chr08	14199596	14202740	-
Psi_XLOC_015386	495	2.69461	1	0.34	Chr08	14784230	14784725	-
Psi_XLOC_015390	1259	3.10003	1	0.42	Chr08	14940591	14941850	-
Psi_XLOC_015411	728	2.86213	1	0.36	Chr08	16669205	16669933	-
Psi_XLOC_015462	3724	3.57101	3	0.36	Chr09	646956	650680	+
Psi_XLOC_015464	4724	3.67431	1	0.35	Chr09	831605	836329	+
Psi_XLOC_015465	1195	3.07737	1	0.35	Chr09	843876	845071	+
Psi_XLOC_015470	1686	3.22686	1	0.35	Chr09	1042700	1044386	+
Psi_XLOC_015526	6576	3.81796	2	0.38	Chr09	3128001	3134577	+
Psi_XLOC_015563	2547	3.40603	1	0.35	Chr09	3933108	3935655	+
Psi_XLOC_015607	710	2.85126	1	0.38	Chr09	4781428	4782138	+
Psi_XLOC_015689	404	2.60638	1	0.42	Chr09	6481999	6482403	+
Psi_XLOC_015778	504	2.70243	1	0.41	Chr09	8065760	8066264	+
Psi_XLOC_015814	2421	3.38399	1	0.39	Chr09	8683085	8685506	+
Psi_XLOC_015831	2743	3.43823	2	0.38	Chr09	8941334	8944077	+
Psi_XLOC_015949	1904	3.27967	1	0.39	Chr09	11078094	11079998	+
Psi_XLOC_015961	1101	3.04179	1	0.37	Chr09	11272977	11274078	+
Psi_XLOC_015962	1429	3.15503	1	0.38	Chr09	11274700	11276129	+
Psi_XLOC_016010	3134	3.4961	1	0.33	Chr09	12107667	12110801	+
Psi_XLOC_016013	3629	3.55979	1	0.37	Chr09	12155569	12159198	+
Psi_XLOC_016024	2471	3.39287	1	0.39	Chr09	12339613	12342084	+
Psi_XLOC_016031	2018	3.30492	2	0.37	Chr09	12407100	12409118	+
Psi_XLOC_016033	973	2.98811	1	0.41	Chr09	12437865	12438838	+
Psi_XLOC_016039	2093	3.32077	1	0.37	Chr09	12516059	12518152	+
Psi_XLOC_016073	2661	3.42504	1	0.37	Chr09	617390	620051	-
Psi_XLOC_016074	1699	3.23019	1	0.38	Chr09	627068	628767	-
Psi_XLOC_016100	2529	3.40295	1	0.36	Chr09	1698233	1700762	-
Psi_XLOC_016150	938	2.9722	2	0.37	Chr09	3843098	3844036	-
Psi_XLOC_016179	1511	3.17926	2	0.39	Chr09	4561872	4563383	-
Psi_XLOC_016181	3286	3.51667	1	0.42	Chr09	4583975	4587261	-
Psi_XLOC_016196	3964	3.59813	2	0.38	Chr09	4913627	4917591	-
Psi_XLOC_016272	1797	3.25455	3	0.36	Chr09	6284694	6286491	-
Psi_XLOC_016301	4247	3.62808	3	0.36	Chr09	6802361	6806608	-
Psi_XLOC_016318	559	2.74741	1	0.37	Chr09	7218871	7219430	-
Psi_XLOC_016339	8802	3.94458	11	0.36	Chr09	7607068	7615870	-
Psi_XLOC_016379	1116	3.04766	1	0.38	Chr09	8310111	8311227	-
Psi_XLOC_016402	1819	3.25983	1	0.36	Chr09	8719624	8721443	-
Psi_XLOC_016413	397	2.59879	1	0.35	Chr09	8867873	8868270	-
Psi_XLOC_016464	4993	3.69836	1	0.37	Chr09	9611445	9616438	-
Psi_XLOC_016478	2201	3.34262	1	0.36	Chr09	9791232	9793433	-
Psi_XLOC_016506	812	2.90956	1	0.39	Chr09	10261347	10262159	-
Psi_XLOC_016644	4348	3.63829	1	0.34	Chr09	12499499	12503847	-
Psi_XLOC_016669	1866	3.27091	1	0.38	Chr09	12844730	12846596	-
Psi_XLOC_016774	3498	3.54382	1	0.36	Chr10	6931158	6934656	+
Psi_XLOC_016779	4230	3.62634	4	0.35	Chr10	7220740	7224970	+
Psi_XLOC_016783	4185	3.6217	1	0.35	Chr10	7342911	7347096	+
Psi_XLOC_016791	768	2.88536	1	0.42	Chr10	7541539	7542307	+
Psi_XLOC_016792	462	2.66464	1	0.39	Chr10	7549012	7549474	+
Psi_XLOC_016807	1023	3.00988	2	0.4	Chr10	7915630	7916653	+
Psi_XLOC_016820	556	2.74507	1	0.4	Chr10	8230479	8231035	+
Psi_XLOC_016849	5590	3.74741	4	0.36	Chr10	8899144	8904734	+
Psi_XLOC_016850	2719	3.43441	1	0.4	Chr10	8906506	8909225	+
Psi_XLOC_016883	1727	3.23729	1	0.4	Chr10	9561321	9563048	+
Psi_XLOC_016909	3367	3.52724	3	0.35	Chr10	10374504	10377871	+
Psi_XLOC_016918	3031	3.48159	2	0.38	Chr10	10553600	10556631	+
Psi_XLOC_016980	6245	3.79553	2	0.37	Chr10	12115496	12121741	+
Psi_XLOC_016990	1229	3.08955	1	0.39	Chr10	12308112	12309341	+
Psi_XLOC_017016	1636	3.21378	1	0.34	Chr10	12781528	12783164	+
Psi_XLOC_017017	2219	3.34616	1	0.4	Chr10	12783447	12785666	+
Psi_XLOC_017027	317	2.50106	1	0.36	Chr10	13046152	13046469	+
Psi_XLOC_017085	1537	3.18667	1	0.39	Chr10	14200520	14202057	+
Psi_XLOC_017111	704	2.84757	1	0.4	Chr10	14760339	14761043	+
Psi_XLOC_017131	508	2.70586	1	0.37	Chr10	15244973	15245481	+
Psi_XLOC_017139	3514	3.5458	1	0.38	Chr10	15330251	15333765	+
Psi_XLOC_017142	1501	3.17638	1	0.3	Chr10	15394919	15396420	+
Psi_XLOC_017151	516	2.71265	1	0.36	Chr10	15541197	15541713	+
Psi_XLOC_017158	3622	3.55895	1	0.37	Chr10	15699084	15702706	+
Psi_XLOC_017162	801	2.90363	1	0.54	Chr10	15749552	15750353	+
Psi_XLOC_017197	1132	3.05385	1	0.4	Chr10	16285778	16286910	+
Psi_XLOC_017283	1259	3.10003	1	0.41	Chr10	17536616	17537875	+
Psi_XLOC_017338	533	2.72673	1	0.36	Chr10	18339703	18340236	+
Psi_XLOC_017369	2523	3.40192	1	0.36	Chr10	18886063	18888586	+
Psi_XLOC_017412	834	2.92117	1	0.36	Chr10	19644581	19645415	+
Psi_XLOC_017436	900	2.95424	1	0.38	Chr10	20009864	20010764	+
Psi_XLOC_017438	641	2.80686	1	0.39	Chr10	20019170	20019811	+
Psi_XLOC_017482	4317	3.63518	1	0.38	Chr10	20704936	20709253	+
Psi_XLOC_017484	1428	3.15473	1	0.38	Chr10	20740649	20742077	+
Psi_XLOC_017531	1560	3.19312	2	0.35	Chr10	21518010	21519570	+
Psi_XLOC_017541	582	2.76492	1	0.38	Chr10	21666017	21666599	+
Psi_XLOC_017550	1367	3.13577	1	0.4	Chr10	21735924	21737291	+
Psi_XLOC_017611	963	2.98363	1	0.33	Chr10	22688190	22689153	+
Psi_XLOC_017626	1870	3.27184	1	0.35	Chr10	229688	231558	-
Psi_XLOC_017649	1598	3.20358	2	0.32	Chr10	690617	692215	-
Psi_XLOC_017656	1794	3.25382	1	0.38	Chr10	1399895	1401689	-
Psi_XLOC_017691	1794	3.25382	1	0.33	Chr10	2911820	2913614	-
Psi_XLOC_017698	1890	3.27646	1	0.37	Chr10	3226528	3228418	-
Psi_XLOC_017716	2265	3.35507	1	0.38	Chr10	3949711	3951976	-
Psi_XLOC_017739	736	2.86688	1	0.37	Chr10	4861906	4862642	-
Psi_XLOC_017769	2526	3.40243	2	0.37	Chr10	6890248	6892774	-
Psi_XLOC_017770	484	2.68485	2	0.38	Chr10	6898948	6899432	-
Psi_XLOC_017859	7382	3.86817	2	0.35	Chr10	9181779	9189161	-
Psi_XLOC_018016	1893	3.27715	1	0.36	Chr10	12048406	12050299	-
Psi_XLOC_018027	2226	3.34753	2	0.33	Chr10	12209882	12212108	-
Psi_XLOC_018115	428	2.63144	1	0.41	Chr10	13922115	13922543	-
Psi_XLOC_018215	4037	3.60606	2	0.36	Chr10	15803935	15807972	-
Psi_XLOC_018231	3556	3.55096	1	0.38	Chr10	16154144	16157700	-
Psi_XLOC_018279	1027	3.01157	1	0.37	Chr10	16925861	16926888	-
Psi_XLOC_018297	273	2.43616	1	0.4	Chr10	17255133	17255406	-
Psi_XLOC_018307	792	2.89873	1	0.39	Chr10	17494500	17495292	-
Psi_XLOC_018338	2358	3.37254	1	0.35	Chr10	18157295	18159653	-
Psi_XLOC_018387	3741	3.57299	1	0.36	Chr10	18994603	18998344	-
Psi_XLOC_018403	3051	3.48444	1	0.37	Chr10	19240700	19243751	-
Psi_XLOC_018410	2394	3.37912	1	0.37	Chr10	19430916	19433310	-
Psi_XLOC_018418	2864	3.45697	1	0.39	Chr10	19527001	19529865	-
Psi_XLOC_018434	1981	3.29688	1	0.36	Chr10	19760312	19762293	-
Psi_XLOC_018439	2459	3.39076	1	0.35	Chr10	19897574	19900033	-
Psi_XLOC_018461	1055	3.02325	1	0.41	Chr10	20196207	20197262	-
Psi_XLOC_018462	5231	3.71858	6	0.35	Chr10	20198174	20203405	-
Psi_XLOC_018513	3831	3.58331	1	0.36	Chr10	21101661	21105492	-
Psi_XLOC_018540	3725	3.57113	2	0.35	Chr10	21635342	21639067	-
Psi_XLOC_018634	2068	3.31555	1	0.4	Chr11	96844	98912	+
Psi_XLOC_018663	2585	3.41246	1	0.38	Chr11	1079555	1082140	+
Psi_XLOC_018679	5726	3.75785	3	0.36	Chr11	1312198	1317924	+
Psi_XLOC_018683	692	2.84011	1	0.37	Chr11	1386563	1387255	+
Psi_XLOC_018730	2317	3.36493	3	0.36	Chr11	2371703	2374020	+
Psi_XLOC_018748	1604	3.2052	1	0.34	Chr11	2927712	2929316	+
Psi_XLOC_018825	5159	3.71257	1	0.37	Chr11	5513756	5518915	+
Psi_XLOC_018838	1086	3.03583	1	0.34	Chr11	5945726	5946812	+
Psi_XLOC_018850	982	2.99211	1	0.35	Chr11	6197734	6198716	+
Psi_XLOC_018860	3640	3.5611	1	0.34	Chr11	6795326	6798966	+
Psi_XLOC_018861	1358	3.1329	1	0.3	Chr11	6908331	6909689	+
Psi_XLOC_018876	1052	3.02202	1	0.36	Chr11	7545042	7546094	+
Psi_XLOC_019091	3861	3.5867	1	0.47	Chr11	16703181	16707042	+
Psi_XLOC_019114	3947	3.59627	1	0.48	Chr11	17141208	17145155	+
Psi_XLOC_019200	4198	3.62304	1	0.47	Chr11	18903424	18907622	+
Psi_XLOC_019211	1624	3.21059	1	0.36	Chr11	19028222	19029846	+
Psi_XLOC_019266	705	2.84819	1	0.38	Chr11	778000	778705	-
Psi_XLOC_019282	347	2.54033	1	0.43	Chr11	1125500	1125847	-
Psi_XLOC_019284	2418	3.38346	1	0.41	Chr11	1312800	1315218	-
Psi_XLOC_019324	753	2.87679	1	0.35	Chr11	2031216	2031969	-
Psi_XLOC_019329	3572	3.55291	4	0.38	Chr11	2355256	2358828	-
Psi_XLOC_019364	1635	3.21352	1	0.32	Chr11	2983281	2984916	-
Psi_XLOC_019399	4096	3.61236	1	0.38	Chr11	3596207	3600303	-
Psi_XLOC_019430	2725	3.43537	3	0.37	Chr11	4675264	4677989	-
Psi_XLOC_019435	2056	3.31302	2	0.34	Chr11	4896009	4898065	-
Psi_XLOC_019481	1673	3.2235	1	0.39	Chr11	6774380	6776053	-
Psi_XLOC_019505	2742	3.43807	1	0.34	Chr11	8331207	8333949	-
Psi_XLOC_019539	3932	3.59461	1	0.36	Chr11	11045005	11048937	-
Psi_XLOC_019540	2106	3.32346	2	0.34	Chr11	11049919	11052025	-
Psi_XLOC_019542	2177	3.33786	2	0.46	Chr11	11188849	11191026	-
Psi_XLOC_019679	2187	3.33985	2	0.37	Chr11	15601162	15603349	-
Psi_XLOC_019761	1100	3.04139	1	0.38	Chr11	17340990	17342090	-
Psi_XLOC_019794	1762	3.24601	1	0.4	Chr11	17936504	17938266	-
Psi_XLOC_019826	830	2.91908	1	0.37	Chr11	18910809	18911639	-
Psi_XLOC_019864	1861	3.26975	1	0.36	Chr12	676841	678702	+
Psi_XLOC_019866	685	2.83569	1	0.34	Chr12	713990	714675	+
Psi_XLOC_019887	481	2.68215	1	0.39	Chr12	1218130	1218611	+
Psi_XLOC_019892	2538	3.40449	1	0.36	Chr12	1307919	1310457	+
Psi_XLOC_019904	3155	3.499	1	0.38	Chr12	1899589	1902744	+
Psi_XLOC_019931	3704	3.56867	5	0.38	Chr12	2433390	2437094	+
Psi_XLOC_019934	1005	3.00217	1	0.37	Chr12	2728510	2729515	+
Psi_XLOC_019935	3522	3.54679	1	0.35	Chr12	2730755	2734277	+
Psi_XLOC_019937	2420	3.38382	1	0.36	Chr12	2824154	2826574	+
Psi_XLOC_019938	4110	3.61384	1	0.37	Chr12	2884190	2888300	+
Psi_XLOC_019997	3831	3.58331	2	0.35	Chr12	4266311	4270142	+
Psi_XLOC_020046	1488	3.1726	1	0.37	Chr12	6062526	6064014	+
Psi_XLOC_020058	1933	3.28623	1	0.34	Chr12	7070016	7071949	+
Psi_XLOC_020062	1605	3.20548	1	0.32	Chr12	8049564	8051169	+
Psi_XLOC_020089	1571	3.19618	1	0.36	Chr12	9319984	9321555	+
Psi_XLOC_020111	3341	3.52388	1	0.36	Chr12	10071348	10074689	+
Psi_XLOC_020129	1105	3.04336	1	0.34	Chr12	10505534	10506639	+
Psi_XLOC_020170	3482	3.54183	1	0.36	Chr12	11571618	11575100	+
Psi_XLOC_020203	705	2.84819	1	0.39	Chr12	12316272	12316977	+
Psi_XLOC_020235	1275	3.10551	1	0.4	Chr12	12895210	12896485	+
Psi_XLOC_020247	481	2.68215	1	0.41	Chr12	13032284	13032765	+
Psi_XLOC_020295	1285	3.1089	2	0.35	Chr12	14004364	14005649	+
Psi_XLOC_020298	952	2.97864	1	0.36	Chr12	14025163	14026115	+
Psi_XLOC_020306	1830	3.26245	1	0.32	Chr12	14117195	14119025	+
Psi_XLOC_020315	1310	3.11727	1	0.39	Chr12	14204027	14205337	+
Psi_XLOC_020347	1778	3.24993	1	0.39	Chr12	14778130	14779908	+
Psi_XLOC_020349	1239	3.09307	3	0.36	Chr12	14812352	14813591	+
Psi_XLOC_020353	1986	3.29798	1	0.37	Chr12	14957809	14959795	+
Psi_XLOC_020359	473	2.67486	1	0.39	Chr12	15046637	15047110	+
Psi_XLOC_020430	3438	3.53631	1	0.36	Chr12	381029	384467	-
Psi_XLOC_020431	3918	3.59306	2	0.37	Chr12	481079	484997	-
Psi_XLOC_020432	4092	3.61194	1	0.36	Chr12	518299	522391	-
Psi_XLOC_020433	1685	3.2266	1	0.33	Chr12	533238	534923	-
Psi_XLOC_020436	4419	3.64532	2	0.38	Chr12	667034	671453	-
Psi_XLOC_020477	3901	3.59118	2	0.36	Chr12	1807700	1811601	-
Psi_XLOC_020491	1485	3.17173	1	0.37	Chr12	2044461	2045946	-
Psi_XLOC_020528	2047	3.31112	3	0.37	Chr12	2781508	2783555	-
Psi_XLOC_020536	479	2.68034	1	0.36	Chr12	3008151	3008630	-
Psi_XLOC_020573	1444	3.15957	2	0.35	Chr12	4068893	4070337	-
Psi_XLOC_020586	1536	3.18639	1	0.37	Chr12	4449422	4450958	-
Psi_XLOC_020598	621	2.79309	1	0.39	Chr12	4983824	4984445	-
Psi_XLOC_020719	1778	3.24993	1	0.36	Chr12	11507275	11509053	-
Psi_XLOC_020721	985	2.99344	1	0.36	Chr12	11570515	11571500	-
Psi_XLOC_020760	2130	3.32838	1	0.38	Chr12	12307414	12309544	-
Psi_XLOC_020773	931	2.96895	1	0.37	Chr12	12672580	12673511	-
Psi_XLOC_020785	1604	3.2052	1	0.36	Chr12	12949200	12950804	-
Psi_XLOC_020794	597	2.77597	1	0.41	Chr12	13047682	13048279	-
Psi_XLOC_020929	2505	3.39881	1	0.4	Chr13	111355	113860	+
Psi_XLOC_020930	1057	3.02407	1	0.36	Chr13	116062	117119	+
Psi_XLOC_020966	2173	3.33706	1	0.41	Chr13	627728	629901	+
Psi_XLOC_021035	2072	3.31639	1	0.37	Chr13	1853922	1855994	+
Psi_XLOC_021044	1812	3.25816	1	0.4	Chr13	2018924	2020736	+
Psi_XLOC_021222	1208	3.08207	1	0.34	Chr13	6818272	6819480	+
Psi_XLOC_021226	2199	3.34223	2	0.37	Chr13	6920028	6922227	+
Psi_XLOC_021234	1060	3.02531	1	0.36	Chr13	7553101	7554161	+
Psi_XLOC_021246	2710	3.43297	1	0.39	Chr13	8227899	8230609	+
Psi_XLOC_021250	1622	3.21005	2	0.34	Chr13	8694119	8695741	+
Psi_XLOC_021275	1432	3.15594	1	0.39	Chr13	9816157	9817589	+
Psi_XLOC_021279	755	2.87795	1	0.26	Chr13	10084505	10085260	+
Psi_XLOC_021303	2724	3.43521	1	0.36	Chr13	11054544	11057268	+
Psi_XLOC_021337	304	2.48287	1	0.31	Chr13	12131962	12132266	+
Psi_XLOC_021345	3639	3.56098	2	0.38	Chr13	12477858	12481497	+
Psi_XLOC_021409	1756	3.24452	2	0.35	Chr13	14303553	14305309	+
Psi_XLOC_021428	2191	3.34064	1	0.35	Chr13	14677435	14679626	+
Psi_XLOC_021432	876	2.9425	1	0.34	Chr13	14779447	14780323	+
Psi_XLOC_021449	829	2.91855	1	0.4	Chr13	15102418	15103247	+
Psi_XLOC_021473	1355	3.13194	1	0.31	Chr13	15654587	15655942	+
Psi_XLOC_021479	1470	3.16732	1	0.42	Chr13	111251	112721	-
Psi_XLOC_021501	2345	3.37014	1	0.36	Chr13	468217	470562	-
Psi_XLOC_021515	1240	3.09342	1	0.39	Chr13	746914	748154	-
Psi_XLOC_021551	2776	3.44342	1	0.35	Chr13	1245352	1248128	-
Psi_XLOC_021564	762	2.88195	1	0.4	Chr13	1499466	1500228	-
Psi_XLOC_021603	705	2.84819	1	0.44	Chr13	2018650	2019355	-
Psi_XLOC_021606	3882	3.58906	11	0.4	Chr13	2063985	2067867	-
Psi_XLOC_021667	1939	3.28758	1	0.38	Chr13	3524387	3526326	-
Psi_XLOC_021697	1166	3.0667	1	0.38	Chr13	4194994	4196160	-
Psi_XLOC_021718	6397	3.80598	1	0.36	Chr13	4629871	4636268	-
Psi_XLOC_021777	784	2.89432	1	0.4	Chr13	7123876	7124660	-
Psi_XLOC_021811	20129	4.30382	8	0.34	Chr13	9445441	9465570	-
Psi_XLOC_021812	361	2.55751	1	0.34	Chr13	9457156	9457517	-
Psi_XLOC_021825	3024	3.48058	1	0.35	Chr13	10034594	10037618	-
Psi_XLOC_021826	323	2.5092	1	0.47	Chr13	10149107	10149430	-
Psi_XLOC_021871	3076	3.48799	1	0.38	Chr13	11809861	11812937	-
Psi_XLOC_021874	1413	3.15014	1	0.37	Chr13	11851767	11853180	-
Psi_XLOC_021912	1595	3.20276	1	0.37	Chr13	12797341	12798936	-
Psi_XLOC_021921	2225	3.34733	1	0.37	Chr13	13089212	13091437	-
Psi_XLOC_021933	519	2.71517	1	0.41	Chr13	13262832	13263351	-
Psi_XLOC_021953	948	2.97681	1	0.36	Chr13	13611708	13612656	-
Psi_XLOC_021972	728	2.86213	1	0.37	Chr13	13909787	13910515	-
Psi_XLOC_021985	786	2.89542	1	0.33	Chr13	14214461	14215247	-
Psi_XLOC_022017	3023	3.48044	1	0.37	Chr13	14913287	14916310	-
Psi_XLOC_022019	1544	3.18865	3	0.37	Chr13	14930953	14932497	-
Psi_XLOC_022071	1067	3.02816	1	0.37	Chr14	498855	499922	+
Psi_XLOC_022076	2071	3.31618	1	0.36	Chr14	600589	602660	+
Psi_XLOC_022077	1213	3.08386	1	0.31	Chr14	605986	607199	+
Psi_XLOC_022087	2818	3.44994	2	0.36	Chr14	942194	945012	+
Psi_XLOC_022161	1480	3.17026	1	0.4	Chr14	2208505	2209985	+
Psi_XLOC_022189	1532	3.18526	2	0.36	Chr14	2603914	2605446	+
Psi_XLOC_022214	2242	3.35064	1	0.35	Chr14	3131826	3134068	+
Psi_XLOC_022239	2705	3.43217	1	0.38	Chr14	3520769	3523474	+
Psi_XLOC_022240	1833	3.26316	2	0.37	Chr14	3535282	3537115	+
Psi_XLOC_022245	730	2.86332	1	0.39	Chr14	3628752	3629482	+
Psi_XLOC_022247	4300	3.63347	1	0.36	Chr14	3650902	3655202	+
Psi_XLOC_022256	2003	3.30168	1	0.36	Chr14	3823712	3825715	+
Psi_XLOC_022293	902	2.95521	1	0.4	Chr14	4530967	4531869	+
Psi_XLOC_022356	276	2.44091	1	0.27	Chr14	5625641	5625917	+
Psi_XLOC_022363	602	2.7796	2	0.38	Chr14	5765823	5766425	+
Psi_XLOC_022415	2414	3.38274	5	0.39	Chr14	6876807	6879221	+
Psi_XLOC_022416	981	2.99167	1	0.41	Chr14	6879476	6880457	+
Psi_XLOC_022417	3566	3.55218	1	0.36	Chr14	6891243	6894809	+
Psi_XLOC_022434	3262	3.51348	1	0.35	Chr14	7234097	7237359	+
Psi_XLOC_022471	2333	3.36791	7	0.39	Chr14	7964047	7966380	+
Psi_XLOC_022502	2370	3.37475	1	0.42	Chr14	8454418	8456788	+
Psi_XLOC_022534	2422	3.38417	1	0.37	Chr14	8957713	8960135	+
Psi_XLOC_022613	918	2.96284	1	0.34	Chr14	10661398	10662316	+
Psi_XLOC_022697	3436	3.53605	1	0.39	Chr14	12951587	12955023	+
Psi_XLOC_022701	2256	3.35334	1	0.33	Chr14	13071072	13073328	+
Psi_XLOC_022708	2102	3.32263	1	0.4	Chr14	13190277	13192379	+
Psi_XLOC_022727	1971	3.29469	2	0.33	Chr14	14881047	14883018	+
Psi_XLOC_022737	4648	3.66727	1	0.35	Chr14	16574000	16578648	+
Psi_XLOC_022769	955	2.98	1	0.43	Chr14	242364	243319	-
Psi_XLOC_022771	1936	3.28691	1	0.33	Chr14	262779	264715	-
Psi_XLOC_022781	483	2.68395	1	0.41	Chr14	475714	476197	-
Psi_XLOC_022815	2792	3.44592	2	0.4	Chr14	1107596	1110388	-
Psi_XLOC_022863	301	2.47857	1	0.47	Chr14	2040730	2041031	-
Psi_XLOC_022870	2595	3.41414	1	0.36	Chr14	2335906	2338501	-
Psi_XLOC_022902	1700	3.23045	1	0.36	Chr14	3109492	3111192	-
Psi_XLOC_022976	6736	3.8284	2	0.36	Chr14	4583730	4590466	-
Psi_XLOC_022997	2932	3.46716	1	0.37	Chr14	4966971	4969903	-
Psi_XLOC_023084	1737	3.2398	5	0.37	Chr14	6620220	6621957	-
Psi_XLOC_023098	1269	3.10346	1	0.38	Chr14	6937447	6938716	-
Psi_XLOC_023186	384	2.58433	1	0.43	Chr14	8631832	8632216	-
Psi_XLOC_023264	333	2.52244	1	0.42	Chr14	10256187	10256520	-
Psi_XLOC_023294	3062	3.48601	2	0.38	Chr14	11005272	11008334	-
Psi_XLOC_023316	2028	3.30707	1	0.33	Chr14	11591706	11593734	-
Psi_XLOC_023327	1402	3.14675	1	0.38	Chr14	11881163	11882565	-
Psi_XLOC_023387	1403	3.14706	1	0.38	Chr14	13589684	13591087	-
Psi_XLOC_023436	3482	3.54183	1	0.33	Chr14	17320089	17323571	-
Psi_XLOC_023472	1855	3.26834	1	0.35	Chr15	586040	587895	+
Psi_XLOC_023515	732	2.86451	1	0.56	Chr15	1572319	1573051	+
Psi_XLOC_023555	2115	3.32531	1	0.31	Chr15	2362116	2364231	+
Psi_XLOC_023611	2064	3.31471	2	0.38	Chr15	4068300	4070364	+
Psi_XLOC_023699	489	2.68931	1	0.41	Chr15	9438425	9438914	+
Psi_XLOC_023707	2307	3.36305	1	0.35	Chr15	9691184	9693491	+
Psi_XLOC_023712	3242	3.51081	2	0.35	Chr15	9776196	9779438	+
Psi_XLOC_023748	3692	3.56726	1	0.37	Chr15	10492747	10496439	+
Psi_XLOC_023769	797	2.90146	1	0.38	Chr15	10913336	10914133	+
Psi_XLOC_023815	318	2.50243	1	0.42	Chr15	11675753	11676071	+
Psi_XLOC_023893	605	2.78176	1	0.36	Chr15	12818347	12818952	+
Psi_XLOC_023909	808	2.90741	1	0.39	Chr15	13448938	13449746	+
Psi_XLOC_023916	4697	3.67182	2	0.35	Chr15	13510978	13515675	+
Psi_XLOC_023985	3852	3.58569	1	0.36	Chr15	14830095	14833947	+
Psi_XLOC_024012	664	2.82217	1	0.4	Chr15	80635	81299	-
Psi_XLOC_024031	354	2.549	1	0.39	Chr15	349996	350350	-
Psi_XLOC_024041	2560	3.40824	1	0.32	Chr15	568166	570726	-
Psi_XLOC_024052	5205	3.71642	1	0.37	Chr15	730849	736054	-
Psi_XLOC_024064	314	2.49693	1	0.38	Chr15	1173814	1174128	-
Psi_XLOC_024100	3619	3.55859	1	0.27	Chr15	2051586	2055205	-
Psi_XLOC_024115	5649	3.75197	1	0.34	Chr15	2492992	2498641	-
Psi_XLOC_024138	1664	3.22115	1	0.36	Chr15	3289209	3290873	-
Psi_XLOC_024148	1177	3.07078	1	0.38	Chr15	3880694	3881871	-
Psi_XLOC_024149	1570	3.1959	1	0.37	Chr15	3887309	3888879	-
Psi_XLOC_024182	512	2.70927	1	0.37	Chr15	6791512	6792024	-
Psi_XLOC_024183	1911	3.28126	1	0.31	Chr15	6966137	6968048	-
Psi_XLOC_024184	1879	3.27393	1	0.31	Chr15	6974154	6976033	-
Psi_XLOC_024206	582	2.76492	1	0.44	Chr15	8114767	8115349	-
Psi_XLOC_024292	812	2.90956	1	0.36	Chr15	10745928	10746740	-
Psi_XLOC_024309	3437	3.53618	1	0.38	Chr15	11116563	11120000	-
Psi_XLOC_024315	1014	3.00604	1	0.38	Chr15	11256823	11257837	-
Psi_XLOC_024382	4465	3.64982	1	0.37	Chr15	12506982	12511447	-
Psi_XLOC_024386	2238	3.34986	1	0.33	Chr15	12548123	12550361	-
Psi_XLOC_024388	967	2.98543	1	0.39	Chr15	12624845	12625812	-
Psi_XLOC_024457	1556	3.19201	1	0.36	Chr15	13821484	13823040	-
Psi_XLOC_024541	1269	3.10346	1	0.39	Chr16	74049	75318	+
Psi_XLOC_024560	684	2.83506	1	0.39	Chr16	428959	429643	+
Psi_XLOC_024561	1164	3.06595	2	0.44	Chr16	431389	432553	+
Psi_XLOC_024581	1431	3.15564	1	0.4	Chr16	804368	805799	+
Psi_XLOC_024585	3116	3.4936	1	0.38	Chr16	928274	931390	+
Psi_XLOC_024622	1328	3.1232	2	0.36	Chr16	1449685	1451013	+
Psi_XLOC_024627	1034	3.01452	1	0.37	Chr16	1498933	1499967	+
Psi_XLOC_024629	3353	3.52543	1	0.39	Chr16	1514546	1517899	+
Psi_XLOC_024658	750	2.87506	1	0.36	Chr16	2369842	2370592	+
Psi_XLOC_024662	323	2.5092	1	0.43	Chr16	2435030	2435353	+
Psi_XLOC_024727	500	2.69897	1	0.39	Chr16	3898336	3898836	+
Psi_XLOC_024742	1098	3.0406	2	0.39	Chr16	4143543	4144641	+
Psi_XLOC_024784	1805	3.25648	1	0.38	Chr16	5193468	5195273	+
Psi_XLOC_024824	1507	3.17811	1	0.4	Chr16	6528102	6529609	+
Psi_XLOC_024879	2259	3.35392	1	0.37	Chr16	10485694	10487953	+
Psi_XLOC_024911	1601	3.20439	2	0.35	Chr16	11798322	11799923	+
Psi_XLOC_024916	1572	3.19645	1	0.33	Chr16	12003493	12005065	+
Psi_XLOC_024950	1349	3.13001	1	0.35	Chr16	12753944	12755293	+
Psi_XLOC_024958	3260	3.51322	1	0.36	Chr16	13064463	13067723	+
Psi_XLOC_024967	1414	3.15045	2	0.32	Chr16	13358842	13360256	+
Psi_XLOC_024968	1044	3.0187	1	0.33	Chr16	13362090	13363134	+
Psi_XLOC_025018	1229	3.08955	1	0.37	Chr16	14390086	14391315	+
Psi_XLOC_025021	705	2.84819	1	0.37	Chr16	14447355	14448060	+
Psi_XLOC_025116	1571	3.19618	1	0.38	Chr16	1324395	1325966	-
Psi_XLOC_025124	1726	3.23704	1	0.33	Chr16	1456935	1458661	-
Psi_XLOC_025125	1461	3.16465	1	0.33	Chr16	1463028	1464489	-
Psi_XLOC_025152	1950	3.29003	2	0.38	Chr16	1976828	1978778	-
Psi_XLOC_025160	2188	3.34005	2	0.36	Chr16	2164033	2166221	-
Psi_XLOC_025177	4284	3.63185	1	0.27	Chr16	2506415	2510699	-
Psi_XLOC_025221	2871	3.45803	1	0.37	Chr16	3568661	3571532	-
Psi_XLOC_025269	3615	3.55811	1	0.34	Chr16	4752408	4756023	-
Psi_XLOC_025292	889	2.9489	1	0.38	Chr16	5556286	5557175	-
Psi_XLOC_025314	528	2.72263	1	0.38	Chr16	6067769	6068297	-
Psi_XLOC_025330	1972	3.29491	3	0.37	Chr16	6723403	6725375	-
Psi_XLOC_025398	3929	3.59428	1	0.35	Chr16	11155957	11159886	-
Psi_XLOC_025417	1252	3.0976	2	0.35	Chr16	11826473	11827725	-
Psi_XLOC_025429	502	2.7007	1	0.37	Chr16	12105208	12105710	-
Psi_XLOC_025439	2438	3.38703	3	0.36	Chr16	12393131	12395569	-
Psi_XLOC_025450	565	2.75205	1	0.36	Chr16	12763593	12764158	-
Psi_XLOC_025482	2543	3.40535	1	0.36	Chr16	13333538	13336081	-
Psi_XLOC_025547	501	2.69984	1	0.41	Chr17	239926	240427	+
Psi_XLOC_025591	2674	3.42716	1	0.36	Chr17	951070	953744	+
Psi_XLOC_025608	1216	3.08493	1	0.3	Chr17	1208675	1209891	+
Psi_XLOC_025624	769	2.88593	1	0.35	Chr17	1511881	1512650	+
Psi_XLOC_025625	1757	3.24477	1	0.36	Chr17	1522369	1524126	+
Psi_XLOC_025632	4827	3.68368	1	0.37	Chr17	1690883	1695710	+
Psi_XLOC_025665	512	2.70927	1	0.42	Chr17	2233275	2233787	+
Psi_XLOC_025668	512	2.70927	1	0.42	Chr17	2251670	2252182	+
Psi_XLOC_025752	4589	3.66172	1	0.39	Chr17	5063485	5068074	+
Psi_XLOC_025780	517	2.71349	1	0.38	Chr17	7654289	7654806	+
Psi_XLOC_025784	2645	3.42243	2	0.37	Chr17	7747370	7750015	+
Psi_XLOC_025917	889	2.9489	1	0.41	Chr17	11836875	11837764	+
Psi_XLOC_025921	3598	3.55606	2	0.31	Chr17	11892318	11895916	+
Psi_XLOC_025940	3032	3.48173	1	0.37	Chr17	12286757	12289789	+
Psi_XLOC_025956	764	2.88309	1	0.44	Chr17	12643552	12644316	+
Psi_XLOC_026050	5517	3.7417	1	0.37	Chr17	14551464	14556981	+
Psi_XLOC_026123	3971	3.5989	1	0.49	Chr17	1057586	1061557	-
Psi_XLOC_026140	2976	3.47363	1	0.45	Chr17	1672310	1675286	-
Psi_XLOC_026155	1529	3.18441	1	0.41	Chr17	2313548	2315077	-
Psi_XLOC_026179	9258	3.96652	1	0.3	Chr17	3090294	3099552	-
Psi_XLOC_026294	2193	3.34104	1	0.37	Chr17	8564379	8566572	-
Psi_XLOC_026307	3649	3.56217	1	0.31	Chr17	9091583	9095232	-
Psi_XLOC_026496	4967	3.69609	1	0.34	Chr17	13941837	13946804	-
Psi_XLOC_026533	876	2.9425	1	0.45	Chr17	14551615	14552491	-
Psi_XLOC_026557	902	2.95521	1	0.33	Chr17	15067547	15068449	-
Psi_XLOC_026568	3087	3.48954	2	0.38	Chr18	143669	146756	+
Psi_XLOC_026583	3088	3.48968	1	0.37	Chr18	578163	581251	+
Psi_XLOC_026593	2364	3.37365	1	0.36	Chr18	950669	953033	+
Psi_XLOC_026646	1231	3.09026	4	0.39	Chr18	1993661	1994892	+
Psi_XLOC_026672	1704	3.23147	1	0.38	Chr18	2575630	2577334	+
Psi_XLOC_026675	1567	3.19507	1	0.36	Chr18	2632424	2633991	+
Psi_XLOC_026698	1325	3.12222	1	0.36	Chr18	3416080	3417405	+
Psi_XLOC_026910	1619	3.20925	1	0.35	Chr18	12738519	12740138	+
Psi_XLOC_026946	764	2.88309	1	0.41	Chr18	13320688	13321452	+
Psi_XLOC_026978	1932	3.28601	1	0.36	Chr18	13789284	13791216	+
Psi_XLOC_027058	1616	3.20844	1	0.37	Chr18	15532473	15534089	+
Psi_XLOC_027061	2627	3.41946	1	0.37	Chr18	15593224	15595851	+
Psi_XLOC_027072	1458	3.16376	1	0.36	Chr18	15766966	15768424	+
Psi_XLOC_027074	997	2.9987	1	0.38	Chr18	15883778	15884775	+
Psi_XLOC_027119	1653	3.21827	1	0.33	Chr18	378577	380230	-
Psi_XLOC_027179	618	2.79099	1	0.39	Chr18	1424887	1425505	-
Psi_XLOC_027180	3154	3.49886	1	0.3	Chr18	1426169	1429323	-
Psi_XLOC_027181	1268	3.10312	1	0.39	Chr18	1432301	1433569	-
Psi_XLOC_027199	1441	3.15866	3	0.35	Chr18	1930709	1932150	-
Psi_XLOC_027229	2927	3.46642	1	0.38	Chr18	2572292	2575219	-
Psi_XLOC_027298	4842	3.68502	3	0.36	Chr18	5215693	5220535	-
Psi_XLOC_027411	3712	3.56961	2	0.31	Chr18	10793050	10796762	-
Psi_XLOC_027451	1663	3.22089	1	0.34	Chr18	11731137	11732800	-
Psi_XLOC_027473	5021	3.70079	1	0.36	Chr18	12156468	12161489	-
Psi_XLOC_027510	1589	3.20112	1	0.34	Chr18	12913952	12915541	-
Psi_XLOC_027512	1820	3.26007	2	0.33	Chr18	12954816	12956636	-
Psi_XLOC_027513	333	2.52244	1	0.38	Chr18	12955027	12955360	-
Psi_XLOC_027536	1462	3.16495	1	0.4	Chr18	13431019	13432481	-
Psi_XLOC_027544	1671	3.22298	2	0.35	Chr18	13567259	13568930	-
Psi_XLOC_027555	2891	3.46105	1	0.33	Chr18	13793552	13796443	-
Psi_XLOC_027573	2540	3.40483	1	0.37	Chr18	14113747	14116287	-
Psi_XLOC_027574	2226	3.34753	1	0.37	Chr18	14117902	14120128	-
Psi_XLOC_027626	1247	3.09587	1	0.35	Chr18	15323286	15324533	-
Psi_XLOC_027630	1695	3.22917	1	0.34	Chr18	15449396	15451091	-
Psi_XLOC_027632	267	2.42651	1	0.43	Chr18	15573041	15573308	-
Psi_XLOC_027633	1693	3.22866	1	0.32	Chr18	15575650	15577343	-
Psi_XLOC_027638	1163	3.06558	1	0.36	Chr18	15752150	15753313	-
Psi_XLOC_027639	1188	3.07482	1	0.38	Chr18	15760292	15761480	-
Psi_XLOC_027664	600	2.77815	3	0.42	Chr18	16146074	16146674	-
Psi_XLOC_027703	1468	3.16673	1	0.38	Chr19	1042854	1044322	+
Psi_XLOC_027722	713	2.85309	1	0.42	Chr19	1594873	1595586	+
Psi_XLOC_027789	1792	3.25334	1	0.33	Chr19	3229696	3231488	+
Psi_XLOC_027866	897	2.95279	3	0.38	Chr19	4805693	4806590	+
Psi_XLOC_027911	1303	3.11494	1	0.39	Chr19	7881977	7883280	+
Psi_XLOC_027924	6580	3.81823	2	0.35	Chr19	8534371	8540951	+
Psi_XLOC_027957	4043	3.6067	1	0.38	Chr19	9998528	10002571	+
Psi_XLOC_027980	2969	3.47261	1	0.38	Chr19	10969296	10972265	+
Psi_XLOC_027995	4446	3.64797	2	0.35	Chr19	11241841	11246287	+
Psi_XLOC_027997	378	2.57749	1	0.33	Chr19	11289727	11290105	+
Psi_XLOC_027999	2550	3.40654	1	0.36	Chr19	11346865	11349415	+
Psi_XLOC_028005	1637	3.21405	1	0.34	Chr19	11520289	11521926	+
Psi_XLOC_028038	1675	3.22401	1	0.38	Chr19	12375239	12376914	+
Psi_XLOC_028043	2809	3.44855	1	0.38	Chr19	12586191	12589000	+
Psi_XLOC_028045	2840	3.45332	1	0.39	Chr19	12604396	12607236	+
Psi_XLOC_028056	2420	3.38382	1	0.39	Chr19	12812910	12815330	+
Psi_XLOC_028077	4461	3.64943	1	0.38	Chr19	13393230	13397691	+
Psi_XLOC_028129	430	2.63347	1	0.49	Chr19	14245570	14246000	+
Psi_XLOC_028161	2399	3.38003	1	0.36	Chr19	15249352	15251751	+
Psi_XLOC_028196	665	2.82282	1	0.54	Chr19	510983	511648	-
Psi_XLOC_028248	241	2.38202	1	0.31	Chr19	3223756	3223997	-
Psi_XLOC_028264	771	2.88705	1	0.52	Chr19	3968645	3969416	-
Psi_XLOC_028266	928	2.96755	1	0.37	Chr19	4052747	4053675	-
Psi_XLOC_028277	4316	3.63508	1	0.37	Chr19	4616174	4620490	-
Psi_XLOC_028306	2779	3.44389	1	0.29	Chr19	5323047	5325826	-
Psi_XLOC_028316	3736	3.57241	1	0.35	Chr19	5729475	5733211	-
Psi_XLOC_028325	430	2.63347	1	0.43	Chr19	5978858	5979288	-
Psi_XLOC_028329	1409	3.14891	1	0.35	Chr19	6131534	6132943	-
Psi_XLOC_028342	942	2.97405	1	0.34	Chr19	7981283	7982225	-
Psi_XLOC_028343	1320	3.12057	3	0.34	Chr19	8007076	8008396	-
Psi_XLOC_028344	5173	3.71374	2	0.36	Chr19	8013584	8018757	-
Psi_XLOC_028373	2749	3.43917	1	0.38	Chr19	9471523	9474272	-
Psi_XLOC_028384	567	2.75358	1	0.39	Chr19	9672812	9673379	-
Psi_XLOC_028391	1064	3.02694	1	0.38	Chr19	9892696	9893760	-
Psi_XLOC_028402	3396	3.53097	2	0.35	Chr19	10063793	10067189	-
Psi_XLOC_028535	1574	3.197	1	0.35	Chr19	13279650	13281224	-
Psi_XLOC_028573	2745	3.43854	3	0.32	Chr19	14373351	14376096	-
Psi_XLOC_028575	3275	3.51521	1	0.37	Chr19	14389394	14392669	-
Psi_XLOC_028583	2319	3.3653	2	0.38	Chr19	14597242	14599561	-
Psi_XLOC_028619	935	2.97081	1	0.35	Chr19	15338206	15339141	-
