# Supplementary material for: LncRNA evolution and DNA methylation variation participate in photosynthesis pathways of distinct lineages of Populus
Source: For Res (Fayettev). 2023 Feb 6;3:3. doi: 10.48130/FR-2023-0003 (PMC11524286; doi:10.48130/FR-2023-0003)
Supplement: Supplementary file 1 — Supplementary data to this article can be found online. [file FR-2023-0003-S1.zip › 10.48130_FR-2023-0003-Suppl-TableS13.xlsx]

## Sheet: Data S3
Data S3 The expression data of differentially expressed lncRNA of Populus tomentosa.
lncRNA	Comparison	Pto_S1	Pto_S2	Pto_S3	Pto_NW1	Pto_NW2	Pto_NW3	Pto_NW4	Pto_NE1	Pto_NE2	Pto_NE3
Pto_XLOC_000004	S vs. NW, NW vs. NE, S vs. NE	0.44	2.35	0.91	0.55	3.4	8.78	6.51	8.27	55.31	28.2
Pto_XLOC_000033	S vs. NW, NW vs. NE, S vs. NE	3.23	16.45	11.52	0.86	30.51	26.7	21.09	2.53	0	0.25
Pto_XLOC_000040	S vs. NW, NW vs. NE	0	0.26	1.25	0.98	31.17	5.34	12.53	4.03	3.53	0
Pto_XLOC_000043	S vs. NW, S vs. NE	2.28	27.48	1.51	4.06	2.53	0	0	0.95	1.59	0.77
Pto_XLOC_000073	NW vs. NE	0.52	2.48	5.1	0.77	3.13	17.98	0.62	0	1.8	0
Pto_XLOC_000090	S vs. NW, S vs. NE	12.6	12.81	0.41	1.78	4.19	1.31	1.7	0.56	0	3.59
Pto_XLOC_000129	S vs. NW, NW vs. NE	4.66	11.59	0.45	2.02	0.88	2.04	47.37	2.78	0	14.38
Pto_XLOC_000132	NW vs. NE, S vs. NE	0	49.31	36.7	37.19	1	12.45	2.82	3.41	1.91	0
Pto_XLOC_000134	S vs. NE	3.49	7.22	3.37	6.82	2.01	1.22	1.08	1.44	1.28	0.58
Pto_XLOC_000152	S vs. NW, NW vs. NE	2.25	3.98	43.33	2.48	0	4.42	0.16	25.88	0	13.07
Pto_XLOC_000153	S vs. NW, S vs. NE	0.31	0	240.69	0	0	0.14	3.88	0	3.35	0.45
Pto_XLOC_000156	NW vs. NE, S vs. NE	0	26.09	0	9.48	0	10.25	0.96	0.3	1.51	0
Pto_XLOC_000170	NW vs. NE, S vs. NE	0	2.5	3.01	4.09	1.54	0.19	0.43	3.72	2.7	14.16
Pto_XLOC_000279	S vs. NW, NW vs. NE	0.88	0	0	0.14	139.59	4.23	3.93	3.03	0.3	2.19
Pto_XLOC_000293	NW vs. NE	5.34	0	6	0.25	0.43	0.13	2.8	20.82	0	0
Pto_XLOC_000313	S vs. NW	0.2	0.28	0.52	15.44	0.74	0.63	1.8	2.63	0.82	2.94
Pto_XLOC_000338	S vs. NW, S vs. NE	5.32	1.91	1.36	3.8	1.61	33.99	1.31	25.13	2.14	1.9
Pto_XLOC_000360	S vs. NW, S vs. NE	40.55	0	28.68	0.87	2.94	0.39	0.36	2.97	2.15	0
Pto_XLOC_000394	NW vs. NE, S vs. NE	2.9	0	0.19	0	0	0.32	0.57	9.95	0.53	3.97
Pto_XLOC_000414	S vs. NW, NW vs. NE	1.36	15.83	31.63	0	6.86	0	0	2.6	5.73	20.15
Pto_XLOC_000462	NW vs. NE, S vs. NE	1.83	5.41	5.46	1.11	1.93	2.61	1.75	0.49	50.18	0.9
Pto_XLOC_000488	S vs. NW, S vs. NE	0	0.19	1	0	0	2.17	15.98	0.78	7.57	18.8
Pto_XLOC_000546	S vs. NW, NW vs. NE, S vs. NE	2.72	22.33	22.08	0.8	0	255.47	0	3.53	0.31	0
Pto_XLOC_000615	S vs. NW	1.58	2.63	0.65	12.87	6.63	0.55	0.5	0	0.52	7.25
Pto_XLOC_000644	NW vs. NE, S vs. NE	41.18	0.59	7.1	4	47.94	1.35	0	0.24	2.11	0.17
Pto_XLOC_000714	NW vs. NE, S vs. NE	0.88	0.26	2.27	0.17	9.96	0.3	0.17	23.34	4.32	0
Pto_XLOC_000748	S vs. NW, NW vs. NE	53.34	0.35	3.92	0.22	49.39	176.51	3.91	76.73	7.99	3.51
Pto_XLOC_000757	S vs. NW, S vs. NE	0.22	4.39	0.37	3.03	28.37	0	1.38	5.18	0.27	21.47
Pto_XLOC_000796	S vs. NW, NW vs. NE, S vs. NE	1.87	1.82	61.79	0.27	0.54	2.73	0.74	9.26	11.08	0.21
Pto_XLOC_000825	S vs. NW, S vs. NE	11.2	20.45	0.63	0	1.06	0	0	1.2	0.26	3.88
Pto_XLOC_000873	S vs. NW, NW vs. NE, S vs. NE	14.4	0.94	0	0.51	0	55.21	0.71	0.67	2.84	0
Pto_XLOC_000874	S vs. NE	0.17	2.28	16.02	5.95	0.46	2.89	0	0.57	1.59	0.33
Pto_XLOC_000878	NW vs. NE, S vs. NE	0	0.82	4.17	0.15	2.82	0	0.15	12.67	3.24	73.22
Pto_XLOC_000920	S vs. NW, S vs. NE	15.07	3.23	0.42	3.11	0.86	2.83	0	3.49	2.52	0
Pto_XLOC_001043	S vs. NW	0	1.62	1.73	0	1.01	28.59	0.43	0	11.6	0
Pto_XLOC_001065	S vs. NW, NW vs. NE, S vs. NE	12.89	0.77	0	65.98	11.17	12.24	0.2	0.26	0.25	0.3
Pto_XLOC_001118	S vs. NW, NW vs. NE	1.3	0	8.55	21.35	0.5	1.27	14.81	0.2	1.44	0
Pto_XLOC_001126	S vs. NW	0.35	0.29	0.89	20.29	1.12	0.25	1.28	5.88	0.89	0.25
Pto_XLOC_001156	S vs. NW, NW vs. NE, S vs. NE	14.46	175.68	5.89	22.53	4.48	7.51	3.1	2.52	0.69	0
Pto_XLOC_001159	NW vs. NE, S vs. NE	0	2.83	0.88	6.81	0.8	0	0.36	1.74	0.94	15.66
Pto_XLOC_001167	S vs. NW, S vs. NE	3.82	0	68.44	3.63	9.25	0.77	0.44	5.42	19.79	0
Pto_XLOC_001174	NW vs. NE, S vs. NE	6.54	1.4	0	6.45	0.75	3.05	0	0.13	10.83	15.39
Pto_XLOC_001211	S vs. NW, NW vs. NE	0.15	3.01	0.2	0	0.97	36.85	0.15	5.92	0.64	0
Pto_XLOC_001227	NW vs. NE	16.65	0.63	0.17	0.41	5.65	4.72	0	27.37	0	2.04
Pto_XLOC_001241	S vs. NE	4.4	4.84	3.07	2.13	7.38	0.65	1.28	0.18	0.85	1.57
Pto_XLOC_001309	S vs. NW, S vs. NE	11.01	6.91	120.19	2.23	22.9	8.72	2.35	2.69	34.94	0.57
Pto_XLOC_001318	S vs. NW, S vs. NE	0.53	83.09	0	1.93	0	4.24	0	1.5	0	1.6
Pto_XLOC_001353	S vs. NW, NW vs. NE	1.25	0.25	3.25	17.7	0	1.43	0.31	0.43	0.4	1.52
Pto_XLOC_001370	S vs. NW, NW vs. NE, S vs. NE	0	0.28	0.47	0	55.91	2.15	1.03	8.32	0	2.7
Pto_XLOC_001444	S vs. NW, NW vs. NE	0.71	1.05	0.26	4.14	113.03	0.26	2.75	0.5	0	0.74
Pto_XLOC_001464	S vs. NE	0.89	0.16	1.1	0	2.03	2.28	0.88	0	13.78	1.23
Pto_XLOC_001471	NW vs. NE, S vs. NE	0.92	4.79	4.34	4.42	4.96	6.91	0.16	6.74	0	46.49
Pto_XLOC_001484	S vs. NW, S vs. NE	0.41	24.03	0.3	1.19	0.61	4.11	0.94	0	0.3	0
Pto_XLOC_001556	NW vs. NE, S vs. NE	0.6	0.53	0	0.82	6	3.42	0.45	24	56.03	0
Pto_XLOC_001594	NW vs. NE, S vs. NE	18.49	6.45	0	0.3	2.31	49.99	0	0	0	1.17
Pto_XLOC_001596	NW vs. NE, S vs. NE	4.86	4.62	3.84	1.54	6.89	7.31	0	1.38	0	0
Pto_XLOC_001611	S vs. NW, NW vs. NE	1.6	0.17	5.77	0	28.32	14.27	32.99	1.89	0	0.41
Pto_XLOC_001633	NW vs. NE, S vs. NE	2.51	20.77	12.08	24.46	0	17.29	14.5	9.19	0.43	1.41
Pto_XLOC_001640	S vs. NW	4.14	22.19	0.87	4.93	2.47	0.27	0	10.95	0.4	1.71
Pto_XLOC_001641	S vs. NW	11	0	1.54	2.83	0	0.76	0	2.7	0.93	0
Pto_XLOC_001725	S vs. NW, NW vs. NE	2.01	4.52	2.62	47.84	1.09	0.78	0.63	0	1.49	4.9
Pto_XLOC_001744	S vs. NW	7.75	12.85	0.75	0	0.35	0.25	4.36	0	1.27	8.7
Pto_XLOC_001782	S vs. NW	5.02	1.13	6.24	0	1.2	0	0.71	0.44	0	3.26
Pto_XLOC_001811	S vs. NW, NW vs. NE	2.71	5.25	0	0.73	0	94.78	3.33	0.49	0.92	6.99
Pto_XLOC_001813	S vs. NW, S vs. NE	91.05	1.82	0	0	6.3	32.51	0	0	22.13	0.5
Pto_XLOC_001815	S vs. NW, NW vs. NE	2.25	3.98	43.33	2.48	0	4.42	0.16	25.88	0	13.07
Pto_XLOC_001831	S vs. NE	8.5	1.36	1.65	3.12	9.28	1.43	0	1.24	0	0.23
Pto_XLOC_001834	S vs. NW, NW vs. NE	2.1	8.78	1.71	1.1	53.49	1.12	0.46	0.62	1.07	6.63
Pto_XLOC_001855	S vs. NW, S vs. NE	0.38	0.24	0.77	0.68	11.56	3.46	0	9.78	2.24	0.27
Pto_XLOC_001876	S vs. NW, S vs. NE	8.02	0.17	192.81	1.62	0.2	0	2.03	0.62	6.25	0
Pto_XLOC_001901	S vs. NW, NW vs. NE	0.37	0	0	0.67	13.2	1.45	1.09	0.47	1.28	0
Pto_XLOC_001950	S vs. NW, S vs. NE	0.28	0	1.78	1.43	19.18	0	18.59	1.94	31.97	1.16
Pto_XLOC_002041	S vs. NW, S vs. NE	4.12	1.06	4.44	1.63	8.93	55.68	2.37	1.31	51.69	0
Pto_XLOC_002063	S vs. NW, NW vs. NE, S vs. NE	48.42	0.21	0	0.15	2.5	18.12	0	3.08	0	0.96
Pto_XLOC_002124	S vs. NW	1.2	0	0.25	2.6	3.64	15.24	0.9	2.51	1.09	2.97
Pto_XLOC_002206	S vs. NW, S vs. NE	0.27	15.08	37.08	11.99	0	0.42	0.22	13.08	0.51	1.36
Pto_XLOC_002250	NW vs. NE, S vs. NE	0.59	0	0.65	0.69	1.74	0.5	0	21.58	0	0.22
Pto_XLOC_002295	S vs. NW, S vs. NE	1.15	23.51	0	1.11	1.55	1.11	0	0.14	0.33	0
Pto_XLOC_002302	S vs. NW, NW vs. NE	2.69	2.7	3.94	0.18	0	27.89	6.45	4.5	1.34	1.02
Pto_XLOC_002313	S vs. NW, NW vs. NE, S vs. NE	235	0	0	0.24	6.28	6.37	5.43	0	24.21	14
Pto_XLOC_002356	S vs. NW	16.79	2	10.6	0.71	2.17	14.74	0	0.49	23.39	2.17
Pto_XLOC_002384	NW vs. NE, S vs. NE	0.63	0	0	0	0.32	0	0.51	0	30.65	2.86
Pto_XLOC_002412	S vs. NW, NW vs. NE	0.26	5.83	0.29	3.78	1.89	2.87	58.23	0.33	0	1.48
Pto_XLOC_002423	S vs. NW, NW vs. NE	0.85	8	0	9.94	0	0	243.32	3.53	1.51	1.78
Pto_XLOC_002503	NW vs. NE, S vs. NE	0	0.36	2.52	1.12	0	0.4	9.64	136.86	0	0
Pto_XLOC_002520	S vs. NW, NW vs. NE, S vs. NE	0	0	25.15	0.96	0.81	0.84	4.11	0	0	1016.02
Pto_XLOC_002577	S vs. NW, NW vs. NE, S vs. NE	0.25	44.24	73.32	0.18	0	19.91	1.3	1.71	0.59	1.71
Pto_XLOC_002595	S vs. NW, S vs. NE	1.17	39.94	1.09	0.35	0	6.46	15.29	0.86	1.79	13.37
Pto_XLOC_002662	S vs. NW, NW vs. NE	5.44	0	0.6	93.84	0.8	6.41	0.32	0.72	0	1.2
Pto_XLOC_002664	S vs. NW, NW vs. NE	0.19	0.21	0	1.81	0	51.45	0	1.13	2.86	0
Pto_XLOC_002669	S vs. NW	0.16	0	0.79	1.05	0.6	0.91	7.49	1.34	0.51	0
Pto_XLOC_002704	NW vs. NE, S vs. NE	2.74	1.62	1.18	1.49	1.61	4.38	0.18	26.79	0.17	0
Pto_XLOC_002715	S vs. NW	16.59	2.26	1.35	0.81	3.32	0.24	0.31	2.93	3.06	6.86
Pto_XLOC_002776	S vs. NE	0	14.07	0	0.39	0	7.88	0	0	0	0
Pto_XLOC_002796	S vs. NE	0	0.21	0	0	2.97	2.88	1.61	0.94	4.58	2.39
Pto_XLOC_002801	S vs. NW, NW vs. NE	0	0.75	17.05	12.16	526.22	4.83	9.62	4.62	15.93	0
Pto_XLOC_002808	S vs. NW, NW vs. NE	1.3	0	8.55	21.35	0.5	1.27	14.81	0.2	1.44	0
Pto_XLOC_002810	S vs. NW, NW vs. NE	0.84	1.62	1.62	0.58	13.98	75.44	2	1.39	6.08	1.32
Pto_XLOC_002875	S vs. NW, NW vs. NE, S vs. NE	20.08	0	1.2	2.65	1.05	0	0	97.4	8.1	0
Pto_XLOC_002951	S vs. NW, NW vs. NE, S vs. NE	9.73	3.72	8.56	21.55	193.02	49.68	12.29	48.11	0.61	0
Pto_XLOC_002954	S vs. NW, NW vs. NE	0.28	0.48	3.1	1.81	4.21	57.63	0	5.12	0.64	0.52
Pto_XLOC_003015	S vs. NW, NW vs. NE	0.92	0.19	0.34	18.57	1.51	2.13	0	0	0	2.55
Pto_XLOC_003061	S vs. NW, NW vs. NE	46.41	27.19	8.11	1.22	0.87	25.29	0	1.51	7.98	55.66
Pto_XLOC_003109	S vs. NW, S vs. NE	0.36	3.2	31.16	4.6	2.1	0.97	0.62	8.76	0	1.44
Pto_XLOC_003110	S vs. NW, NW vs. NE, S vs. NE	3.65	0.24	3.43	28.34	3.2	0.23	0	3.55	45.2	10.28
Pto_XLOC_003129	NW vs. NE, S vs. NE	5.65	0	5.33	0	0	9.8	5.66	0.17	0	0.53
Pto_XLOC_003146	S vs. NW, S vs. NE	0.32	0.44	3.27	0.15	3.11	28.07	0	0.99	21.22	3.95
Pto_XLOC_003147	NW vs. NE, S vs. NE	2.21	0.53	1.77	2.68	0	0.25	0	1.25	16.1	0.61
Pto_XLOC_003155	NW vs. NE, S vs. NE	0	0.83	0	1.3	0.22	0.13	0	0.45	10.29	0
Pto_XLOC_003179	S vs. NW, NW vs. NE	0	3.97	1.62	1.72	0	11.02	8.46	0	1.79	0
Pto_XLOC_003187	S vs. NW, S vs. NE	0	0	0	7.9	0.79	7.11	13.61	5.43	15.12	1.23
Pto_XLOC_003193	S vs. NW, NW vs. NE, S vs. NE	24.27	0.26	19.15	0	0.19	0	0	2.32	7.03	0
Pto_XLOC_003240	S vs. NW, S vs. NE	0	0.92	39.35	1.25	0	0	0	0.15	0.19	0.31
Pto_XLOC_003254	NW vs. NE	0.36	2.64	0.31	0.35	2.09	1.75	0	0	1.11	12.99
Pto_XLOC_003255	NW vs. NE	5.64	0	0	1.39	1.14	2.95	3.03	0	0	0
Pto_XLOC_003281	NW vs. NE, S vs. NE	2.3	0.76	1.85	0.14	6.18	0.09	0.41	1	0.74	33.67
Pto_XLOC_003306	S vs. NW, NW vs. NE	2.79	3.13	7.72	26.15	11.19	7.37	0.09	4.86	0.99	0.42
Pto_XLOC_003315	S vs. NW, NW vs. NE	0	0	4.34	4.16	2.56	285.21	1.71	3.29	2.03	0.52
Pto_XLOC_003316	S vs. NW, S vs. NE	19.23	8.1	3.6	0	2.85	0.2	0	0.57	0	0
Pto_XLOC_003320	NW vs. NE	0	1.42	1.84	2.33	10.45	2.51	0	0	0.22	0.75
Pto_XLOC_003322	S vs. NW, NW vs. NE, S vs. NE	0	0	1.37	0.48	1.44	1.28	42.71	0.52	0	18.77
Pto_XLOC_003327	S vs. NW, NW vs. NE	2.28	0.28	0	16.89	5.96	0.41	0	1.57	1.08	0.69
Pto_XLOC_003375	NW vs. NE, S vs. NE	1.33	11.07	14.93	62.14	0	0	0	0	0.24	0.73
Pto_XLOC_003377	NW vs. NE	1.91	0.47	1.03	0.39	0.17	0.28	0.44	0	7.46	1.76
Pto_XLOC_003404	S vs. NW, NW vs. NE	0.4	2.48	0.47	35.87	3.92	10.22	0	2.46	0	5.41
Pto_XLOC_003480	S vs. NW, NW vs. NE	9.81	10.36	0	7.06	0	52.16	1.17	0.91	9.01	0
Pto_XLOC_003484	S vs. NW, NW vs. NE	1.17	4.05	0.88	31.39	3.59	0.17	20.99	2.62	4.42	0.44
Pto_XLOC_003486	S vs. NE	15.65	2.23	1.12	1.71	6.36	2.18	0.81	0.34	0	1.39
Pto_XLOC_003491	S vs. NW, NW vs. NE, S vs. NE	0	348.04	8.9	3.4	29.78	4.58	0	3.17	4.73	0.31
Pto_XLOC_003550	S vs. NW, S vs. NE	1.89	0.24	0.44	14.87	0.35	0	0	3.97	0.5	11.34
Pto_XLOC_003554	S vs. NW, S vs. NE	38.17	0	50.37	0	0.65	2.6	1.96	0.29	0	1.22
Pto_XLOC_003562	S vs. NW, NW vs. NE	0.32	3.77	0	41.86	0	0	0	0.43	9.49	0.85
Pto_XLOC_003589	NW vs. NE, S vs. NE	3.95	4.5	0	1.54	0	1.18	8.65	0.14	0	0
Pto_XLOC_003608	S vs. NW, S vs. NE	5.1	67.49	14.62	3.35	0	5.23	7.11	0.42	9.13	9.93
Pto_XLOC_003652	NW vs. NE, S vs. NE	1.79	0.53	1.56	0.36	1.08	10.31	0.57	9.99	4.62	13.01
Pto_XLOC_003671	NW vs. NE, S vs. NE	0.17	0.65	19.71	12.38	0	6.27	0.49	2.66	0.14	0.9
Pto_XLOC_003681	S vs. NW, S vs. NE	0.74	21.88	4.36	2.09	1.58	1.01	0.58	1.16	0	0
Pto_XLOC_003687	S vs. NW, NW vs. NE	2.29	0.29	1.29	1.02	7.45	13.25	2.49	0.36	0	0.27
Pto_XLOC_003688	S vs. NW, NW vs. NE	2.29	0.29	1.29	1.02	7.45	13.25	2.49	0.36	0	0.27
Pto_XLOC_003716	NW vs. NE, S vs. NE	1.29	2.49	8.6	1.86	0.84	1.17	0.56	27.55	0.18	2.41
Pto_XLOC_003760	S vs. NW, NW vs. NE, S vs. NE	31.31	37.82	0	6.54	0	11.12	0	0.38	0.92	0
Pto_XLOC_003766	S vs. NW	0	12.26	0	0	0	0.6	0	5.05	0.17	0
Pto_XLOC_003822	S vs. NW, S vs. NE	0.51	10.15	18.53	0.31	0.18	4.83	0.79	3.75	0	0
Pto_XLOC_003833	NW vs. NE	8.98	3.2	1.05	8.19	9.81	1.02	1.37	1.32	0.17	2.76
Pto_XLOC_003875	S vs. NW, NW vs. NE	0.85	3.53	1.97	4.59	168.18	1.38	0.38	1.3	1.31	7.11
Pto_XLOC_003939	S vs. NW, NW vs. NE	0.51	1.03	2.09	0	16.09	3.02	0.15	1.3	1.41	1.94
Pto_XLOC_003962	S vs. NW, NW vs. NE, S vs. NE	0.32	0.49	0.18	2.25	3.53	0	5.44	0.55	31.43	3.23
Pto_XLOC_003984	S vs. NW, S vs. NE	0.65	1806.06	1.85	0	0.84	0.94	0	0.87	1.06	1.38
Pto_XLOC_004029	S vs. NW	0.18	2.3	0.21	0	12.8	7.59	1.17	0.51	2.73	4.87
Pto_XLOC_004053	S vs. NW, S vs. NE	0	24.39	88.89	2.34	0	0	4.56	0	1.1	0
Pto_XLOC_004178	NW vs. NE, S vs. NE	25.84	0.45	0.29	13.1	21.54	0.77	4.54	12.55	62.68	0
Pto_XLOC_004182	S vs. NW, S vs. NE	1.06	13.55	7.37	0	1.65	1.16	0	0	0	0
Pto_XLOC_004196	NW vs. NE, S vs. NE	2.2	0.45	11.86	5.62	10.53	6.24	1.28	4.94	0	47.88
Pto_XLOC_004226	S vs. NW, NW vs. NE	3.07	2.46	0.23	2.87	0	22.59	0.28	3	1.21	0.94
Pto_XLOC_004298	S vs. NE	0	1.11	1.19	2.97	0.92	3.56	0	1.76	4.57	7.74
Pto_XLOC_004315	NW vs. NE, S vs. NE	0	3.17	0.69	0.81	3.47	3.26	0.27	83.54	0	37.64
Pto_XLOC_004337	S vs. NW	13.07	4.42	0	0	3.37	2.51	0	0.41	10.36	0
Pto_XLOC_004340	NW vs. NE	0	2.53	0	0.55	0	0.78	0	0.51	12.46	0
Pto_XLOC_004411	S vs. NW, S vs. NE	1.18	19.87	11.45	16.86	0.73	0.66	0.26	2.81	3.55	0.36
Pto_XLOC_004423	S vs. NW, NW vs. NE, S vs. NE	76.35	0	5.79	3.31	8.93	0	0.42	4.93	95.84	336.62
Pto_XLOC_004562	NW vs. NE, S vs. NE	0	19.55	21.2	0.16	0	30.41	0.93	0.7	2.38	0
Pto_XLOC_004579	S vs. NW, NW vs. NE, S vs. NE	8.44	1.48	0.54	0.67	0	0.98	0.54	35.33	0.84	2.81
Pto_XLOC_004631	S vs. NW, S vs. NE	0	1.95	2.16	0	1.69	1.97	16.2	0	4.32	13.45
Pto_XLOC_004637	S vs. NW, NW vs. NE	1.43	4.55	0.23	0.28	75.81	0.55	0.41	0.73	0	1.52
Pto_XLOC_004638	NW vs. NE	15.37	1.39	3.34	3.57	0.2	9.39	0	23.13	1.03	1.91
Pto_XLOC_004766	S vs. NW, NW vs. NE	0	0.61	0	0	12.99	4.07	0.92	0	0	0
Pto_XLOC_004767	S vs. NW, S vs. NE	0.56	12.61	4.92	2.06	0	5.93	0.28	1.15	0	1.03
Pto_XLOC_004816	S vs. NW	2.71	2.16	14.46	4.25	0.68	0.57	1.12	0.6	2.93	4.14
Pto_XLOC_004853	S vs. NW, NW vs. NE	0.34	0.65	0	6.72	0.49	0.97	5.01	0.15	0	0
Pto_XLOC_004859	S vs. NW, NW vs. NE	13.79	6.43	38.98	0.15	2.28	0.65	0.38	15.29	15.74	23.6
Pto_XLOC_004871	S vs. NW, NW vs. NE	0.71	0.63	0.82	20.14	0	0	3.11	0.2	0.31	1
Pto_XLOC_004875	S vs. NW, NW vs. NE, S vs. NE	4.48	5.97	0.28	0.84	0	86.23	1.68	396.73	8.9	0
Pto_XLOC_004901	S vs. NW, NW vs. NE, S vs. NE	27.19	0	0	0	0	0	0	4.42	0.91	0.65
Pto_XLOC_004937	S vs. NW, NW vs. NE, S vs. NE	0.33	0	0	14.66	0.38	1.48	27.48	0.23	0.39	8.04
Pto_XLOC_004958	S vs. NW, S vs. NE	0.31	1.67	0	2.01	0	40.3	0	13.05	1.45	0.18
Pto_XLOC_004968	S vs. NW, S vs. NE	0.2	22.06	0	0.66	0	0	0	1.27	0.57	0
Pto_XLOC_004969	S vs. NW, S vs. NE	0.35	186.94	2.99	1.25	0.66	0	7.2	0	1.68	0.91
Pto_XLOC_004982	S vs. NW, NW vs. NE, S vs. NE	2.31	2.57	1.86	0.45	1.63	7.75	12.15	1.84	308.5	3.87
Pto_XLOC_004989	S vs. NW, S vs. NE	11.1	0	5.14	0.37	2.96	0	0.68	1.22	0.76	0.59
Pto_XLOC_005019	S vs. NW, NW vs. NE, S vs. NE	0.25	0	7.53	0	0	29.45	0	150.79	0.37	0.24
Pto_XLOC_005031	NW vs. NE, S vs. NE	0	12.14	0	4.69	0.73	0.19	0	4.46	195.56	5.37
Pto_XLOC_005036	NW vs. NE, S vs. NE	9.59	13.66	1.45	1.07	32.09	6.56	0.61	0.24	0.46	0
Pto_XLOC_005039	S vs. NW, S vs. NE	0.19	1.91	0.26	0.82	0.57	1.56	19.67	0	19.11	3.91
Pto_XLOC_005079	S vs. NW, NW vs. NE, S vs. NE	0.65	3.78	1.06	71	1.17	0.46	1.05	0.51	13.99	11.81
Pto_XLOC_005086	NW vs. NE, S vs. NE	4.44	0.61	0	7.7	1.83	0	2.09	2.12	19.18	2.84
Pto_XLOC_005126	S vs. NW, S vs. NE	1.06	13.55	7.37	0	1.65	1.16	0	0	0	0
Pto_XLOC_005132	S vs. NE	11.07	1.21	0.29	25.41	4.9	0	0.25	27.92	0	2.02
Pto_XLOC_005154	S vs. NW, NW vs. NE	0.55	0	0.48	25.01	0.93	0.65	0.36	0.53	5	0.54
Pto_XLOC_005192	S vs. NE	1.77	0.63	0	2.38	0.3	5.21	2.21	16.94	1.17	0
Pto_XLOC_005218	S vs. NW, NW vs. NE	0	2.39	0.8	3.87	0.2	2.96	21.17	2.73	0	5.7
Pto_XLOC_005219	S vs. NW, NW vs. NE	0	2.39	0.8	3.87	0.2	2.96	21.17	2.73	0	5.7
Pto_XLOC_005234	S vs. NW, NW vs. NE	0.18	32.34	10.65	8.67	5.83	0.68	0	57.15	2.47	0.55
Pto_XLOC_005276	NW vs. NE, S vs. NE	0.73	0.69	4.02	0.92	0	1.12	0	14	0.73	5.88
Pto_XLOC_005278	S vs. NW, S vs. NE	11.26	0.76	0.39	0	1.34	1.78	0.19	0.48	0.24	0.36
Pto_XLOC_005282	NW vs. NE, S vs. NE	1.79	0.2	0.79	0	0.41	0.38	0.22	0.33	0	131.43
Pto_XLOC_005302	NW vs. NE	2.23	0	1.13	2.95	0	4.72	3.63	0	0	1.63
Pto_XLOC_005306	S vs. NW, NW vs. NE	4.38	0.72	0	90.6	0	2.06	0	0.63	0	0.27
Pto_XLOC_005349	S vs. NW, S vs. NE	2.93	9.99	0.3	106.68	1.12	16.12	7.3	3.36	0.23	116.14
Pto_XLOC_005357	S vs. NW, NW vs. NE	0.78	1.62	0	0.22	15.7	0.28	0.71	1.1	0	0
Pto_XLOC_005368	NW vs. NE, S vs. NE	2.71	2.84	6.14	0.17	4.7	2.37	2.42	1.55	31.18	7.3
Pto_XLOC_005388	S vs. NW, NW vs. NE, S vs. NE	0.95	2.24	0	0	16.32	1.65	1.07	0.6	65.84	1.17
Pto_XLOC_005389	S vs. NW, NW vs. NE, S vs. NE	0.55	13.65	2.84	1.92	34.7	98.35	0.3	0	0	1.75
Pto_XLOC_005392	NW vs. NE, S vs. NE	1.96	0.2	0.6	1.58	0	0.24	0	0.9	0.95	15.29
Pto_XLOC_005471	NW vs. NE, S vs. NE	0.99	1.21	15.97	0.55	0	0.25	10.08	2.41	1.3	60.22
Pto_XLOC_005486	S vs. NE	0	5.86	7.31	0.48	11.03	0.95	0	0	1.76	0.72
Pto_XLOC_005507	S vs. NW, S vs. NE	34.97	2.1	2.06	0.7	3.38	1.77	0.54	2.66	1.56	1.49
Pto_XLOC_005538	S vs. NW, NW vs. NE, S vs. NE	3.8	46.76	6.42	1.77	0.09	1.16	0.2	0.96	19.48	5.55
Pto_XLOC_005547	NW vs. NE, S vs. NE	3.12	15.36	0.36	10.47	7.03	0	5.11	0.24	0.32	0.93
Pto_XLOC_005553	S vs. NW, NW vs. NE, S vs. NE	16.84	4.88	2.78	3.91	3.23	206.05	0	0.82	0.53	0
Pto_XLOC_005584	S vs. NW, S vs. NE	0	0	0	2.83	0.17	10.2	0	0.32	13.29	0.57
Pto_XLOC_005657	NW vs. NE, S vs. NE	0.46	0.86	1.46	0.26	0	5.38	1.23	2.03	17.51	7.19
Pto_XLOC_005663	NW vs. NE, S vs. NE	11.13	0	0	10.14	12.67	0	2.83	0	0	0
Pto_XLOC_005679	S vs. NW, NW vs. NE	9.13	1.22	0	0.24	0	0	0	5.52	0	3.97
Pto_XLOC_005686	NW vs. NE, S vs. NE	3.43	3.5	9.34	0	20.67	0.14	0.56	0	0.3	0
Pto_XLOC_005694	S vs. NW, NW vs. NE	2.94	0.33	0	15.92	0	13.47	0.6	2.87	0.3	2.69
Pto_XLOC_005702	S vs. NW, NW vs. NE	3.53	0.77	0.46	19.55	0	0	4.74	0	0.71	1.9
Pto_XLOC_005799	S vs. NW, S vs. NE	0	0.75	1.19	9.65	8.59	0.75	0	2.2	4.42	10.6
Pto_XLOC_005804	S vs. NW, NW vs. NE	0	0.52	0.38	10.63	3.62	0.79	0	0	0.28	0.35
Pto_XLOC_005810	NW vs. NE, S vs. NE	0	0	0.36	0.16	0.45	0.43	0	1.08	7.75	1.19
Pto_XLOC_005824	NW vs. NE, S vs. NE	6.12	5.43	0	4.31	3.03	4.03	0	0	0.37	0
Pto_XLOC_005830	S vs. NW, NW vs. NE	0.17	1.27	0.2	6.75	0	15.04	0	0	1.68	0.84
Pto_XLOC_005842	S vs. NW, NW vs. NE, S vs. NE	0.35	0.55	1.75	12.19	0.26	33.79	0.94	2.67	14.87	242.02
Pto_XLOC_005856	S vs. NE	0	5.48	4.63	10.9	6.5	2.46	0.51	1.38	15.38	12.18
Pto_XLOC_005891	S vs. NW, NW vs. NE	23.02	0	0.63	0	0	0	2.01	7.58	5	0
Pto_XLOC_005896	S vs. NW, NW vs. NE	0	1.16	5.95	0	0	303.24	0	5.42	4.1	0.97
Pto_XLOC_005902	S vs. NW, S vs. NE	0	1.66	15.28	1.4	1.16	1.61	0.15	0.32	1.16	0
Pto_XLOC_005927	S vs. NW, NW vs. NE	0.48	4.39	4.52	0.3	0	0	0	0	12.28	0
Pto_XLOC_005931	NW vs. NE	1.61	6.43	0.26	2.54	0	11.86	1.11	2.22	0	0
Pto_XLOC_005935	NW vs. NE	0.63	2.86	0.28	1.09	3.03	5.25	0.24	0	0	0
Pto_XLOC_005939	S vs. NW, S vs. NE	4.06	0.31	87.46	0.62	0.41	2.49	0	0	0	0.28
Pto_XLOC_005960	NW vs. NE, S vs. NE	12.7	1.06	0	0.54	4.47	0.65	0	0.36	0	33.7
Pto_XLOC_005962	S vs. NW, S vs. NE	3.73	1.53	30.57	1.93	9.56	0	1.28	0.16	0.57	8.22
Pto_XLOC_006039	S vs. NW, NW vs. NE	3.22	5.36	2.78	14.37	26.18	2.36	0.64	1.08	3.05	3.86
Pto_XLOC_006042	S vs. NW, NW vs. NE	0.27	2.31	0	12.74	0	18.51	0	0	0.5	0.6
Pto_XLOC_006087	S vs. NW, S vs. NE	0	46.72	2.78	0.63	0.59	0.38	0	0	0.81	0
Pto_XLOC_006115	S vs. NW, NW vs. NE	5.76	0.96	0	4.11	0	1.33	44.12	6.03	0	3.16
Pto_XLOC_006119	S vs. NW, S vs. NE	3.65	3	459.62	12.28	1.57	4.61	2.08	3.72	3.91	0
Pto_XLOC_006136	S vs. NW, S vs. NE	0.86	1.13	76.75	0	1.72	0	27.14	7.19	0.72	6.19
Pto_XLOC_006158	S vs. NW, NW vs. NE, S vs. NE	41.48	0	0	2.19	0.88	0	0	10.28	3.82	1.98
Pto_XLOC_006179	NW vs. NE, S vs. NE	52.7	0	1.87	0	84.05	0.28	0	0	9.57	0
Pto_XLOC_006184	S vs. NW, NW vs. NE, S vs. NE	64.64	4.62	48.95	2.05	47.17	2.17	0.6	0.7	0.65	0
Pto_XLOC_006204	S vs. NW, NW vs. NE, S vs. NE	27.5	16.45	1	488.57	4.66	0	0.8	8.1	4.62	0.18
Pto_XLOC_006243	S vs. NW, S vs. NE	1.43	0	0	18.96	1.75	0.48	1.49	0.62	0	28.71
Pto_XLOC_006245	S vs. NW, NW vs. NE	0.91	3.46	1.46	17.43	0	11.78	0	1.07	2.6	0.32
Pto_XLOC_006296	S vs. NW, NW vs. NE, S vs. NE	0.21	0	0.86	2.29	4.95	1.4	72.14	7.02	7.46	0.57
Pto_XLOC_006304	S vs. NW, NW vs. NE	0.41	0	1.23	0	0.59	140.71	0	1.19	0.83	2.28
Pto_XLOC_006307	S vs. NW, NW vs. NE	0.4	1.58	1.92	0.55	0.32	36.72	19.18	1.53	0.66	0.29
Pto_XLOC_006363	NW vs. NE, S vs. NE	2.06	0.2	0.98	0	1.25	3.39	1	87.18	0.45	0.24
Pto_XLOC_006370	NW vs. NE, S vs. NE	0.69	0.17	1.26	0.3	3.42	1.8	1.03	77.34	0.47	0
Pto_XLOC_006384	NW vs. NE, S vs. NE	4.64	0	1.93	0.42	0	2.02	0	80.81	1.85	1.05
Pto_XLOC_006403	NW vs. NE, S vs. NE	0	0.4	0.41	0	1.59	1.56	0.39	7.05	20.21	0
Pto_XLOC_006404	S vs. NW, NW vs. NE	0	0.68	0	1.69	0.36	12.32	0	2.06	0	0
Pto_XLOC_006405	S vs. NW, NW vs. NE, S vs. NE	1.57	0.66	0	1.31	1.18	40.18	0	1.88	4.1	5.84
Pto_XLOC_006431	S vs. NW, NW vs. NE	3.82	34.9	2.7	8.37	3.88	0.22	0	0.95	72	0
Pto_XLOC_006491	S vs. NW, NW vs. NE	0.15	1.17	6.55	0.7	2.67	48.88	6.64	0	0.31	3.4
Pto_XLOC_006543	S vs. NW, NW vs. NE, S vs. NE	19.83	9.62	8.64	2.29	0.7	9.1	4.35	3.24	94.42	0.19
Pto_XLOC_006582	S vs. NW, NW vs. NE	3.47	5.07	3.12	0.27	8.83	305.89	0.34	7.33	0.61	13.5
Pto_XLOC_006591	S vs. NW, NW vs. NE	5.86	0	2.69	3.28	5.09	144.79	1.53	0	1.02	0.3
Pto_XLOC_006600	NW vs. NE, S vs. NE	0	0.8	0	0.32	1.41	0.68	0.54	59.94	0.18	6.45
Pto_XLOC_006655	S vs. NW, NW vs. NE	0	0.91	0.65	4.57	5.41	46.83	0	1.26	3.41	2.6
Pto_XLOC_006668	S vs. NW, NW vs. NE	0	0.31	0	10.41	0	6.53	1.63	0	0.29	4.92
Pto_XLOC_006669	S vs. NE	9.83	5.34	0	1.06	2.45	26.48	0.28	1.35	26.91	3.78
Pto_XLOC_006702	S vs. NW, NW vs. NE	0.37	0	1.31	1.82	0	28.75	1	0	0.28	1.62
Pto_XLOC_006760	NW vs. NE, S vs. NE	6.53	8.81	5.64	22.28	0	0	0	1.79	1.41	1
Pto_XLOC_006881	S vs. NW, NW vs. NE	0	0.22	5.8	16.98	1.92	0.28	16.74	0.57	0	2.52
Pto_XLOC_006882	S vs. NW, NW vs. NE	0	0.22	5.8	16.98	1.92	0.28	16.74	0.57	0	2.52
Pto_XLOC_006889	S vs. NW, NW vs. NE, S vs. NE	0	0	0	0.35	222.57	3.72	0.27	13.05	0	2.02
Pto_XLOC_006916	NW vs. NE, S vs. NE	0.41	0	0.48	0.83	2.64	3.27	0.24	0.54	31.43	0
Pto_XLOC_006921	S vs. NW, NW vs. NE	0	0.56	11.17	0.34	0	133.54	13.19	0	0	16.47
Pto_XLOC_006937	S vs. NW, S vs. NE	1.06	8.16	4.92	0.16	1.37	3.03	0	1.01	0.43	0.21
Pto_XLOC_006939	NW vs. NE, S vs. NE	2.91	4.03	1.19	2.8	6.8	3.81	0	111.83	0.26	2.14
Pto_XLOC_006948	S vs. NW, S vs. NE	0	0.91	22.7	0.92	0.22	0	0	0.36	2.31	1.71
Pto_XLOC_006959	NW vs. NE	0.77	5.66	1.81	0	3.78	0.38	10.26	0.44	0	2.01
Pto_XLOC_006969	S vs. NW, S vs. NE	0	1.53	0.82	1.74	6.24	12.12	0.21	1.42	0.55	13.81
Pto_XLOC_006971	S vs. NW, NW vs. NE	3.82	34.9	2.7	8.37	3.88	0.22	0	0.95	72	0
Pto_XLOC_006972	S vs. NW, NW vs. NE	3.82	34.9	2.7	8.37	3.88	0.22	0	0.95	72	0
Pto_XLOC_007003	S vs. NW, NW vs. NE, S vs. NE	149.21	4.93	0.5	25.23	0	0.48	0.43	1.91	5.54	0
Pto_XLOC_007089	S vs. NW, NW vs. NE	1.84	0.59	0	3.02	11.6	1.07	1.15	0.35	0	2.51
Pto_XLOC_007099	S vs. NW, NW vs. NE	1.28	1.41	0	0.64	0	30.32	0	3.4	1.97	0
Pto_XLOC_007100	S vs. NW, NW vs. NE	1.84	2.73	1.73	0.65	16.81	16.34	0	0	0	0
Pto_XLOC_007101	S vs. NW, NW vs. NE	7.33	71.68	0	20.83	0	2.24	0.64	21.54	0.4	41.26
Pto_XLOC_007103	NW vs. NE, S vs. NE	0.67	2.73	1.51	0.29	0.85	4.97	0.3	66.28	1.94	8.76
Pto_XLOC_007316	S vs. NW, NW vs. NE, S vs. NE	0	0	0	183.67	1.28	3.21	0	8.22	0	2.32
Pto_XLOC_007323	S vs. NW, NW vs. NE	5.15	0.69	11.86	0	0.4	33.76	39.66	0	12.03	9.44
Pto_XLOC_007348	S vs. NW, NW vs. NE	3.49	9.07	0.85	0.14	1.25	0.23	0	0.72	13.96	1.38
Pto_XLOC_007416	S vs. NW, NW vs. NE	0	0	0	0	25.55	2.67	2.9	0	0	1.71
Pto_XLOC_007426	S vs. NW, NW vs. NE	1.39	0.75	0.38	1.59	2.66	41.72	37.95	0.44	1.55	1.85
Pto_XLOC_007519	S vs. NW	0	0	2.19	0	2.38	6.24	7.96	0.74	5.08	0
Pto_XLOC_007520	S vs. NW, NW vs. NE	0.47	0.59	1.19	16.2	1.35	0	0.19	0	0.97	0.23
Pto_XLOC_007539	S vs. NW, S vs. NE	27.34	8.74	2.86	0.2	1.56	1.29	9.14	1.16	0	7.46
Pto_XLOC_007626	S vs. NW, S vs. NE	250.29	0	1.06	0	0.28	0.79	0	0.97	1.1	0
Pto_XLOC_007653	S vs. NW, NW vs. NE, S vs. NE	0	0	0.43	142.16	0	2.69	3.22	0.28	17.23	16.28
Pto_XLOC_007654	S vs. NW, NW vs. NE, S vs. NE	0	0	0.43	142.16	0	2.69	3.22	0.28	17.23	16.28
Pto_XLOC_007660	NW vs. NE, S vs. NE	0.52	0	6.04	0.73	12.59	0.95	4.09	0	10.54	712.33
Pto_XLOC_007667	S vs. NW, NW vs. NE, S vs. NE	0.49	2.7	3.21	66.01	20.19	0.37	4.17	22.16	0.3	0.38
Pto_XLOC_007731	S vs. NW, NW vs. NE, S vs. NE	0.45	0.3	1.76	0	17.6	5.28	0.66	19.26	1492.87	5.95
Pto_XLOC_007732	S vs. NW, NW vs. NE, S vs. NE	0.47	0	0.57	0.24	356.35	0	0.65	2.38	0	51.97
Pto_XLOC_007745	S vs. NW, NW vs. NE, S vs. NE	2.8	4.65	0.19	1.6	1.14	30.49	10.69	52.69	54.24	0.51
Pto_XLOC_007823	S vs. NW, S vs. NE	13.51	1.17	0.75	0	0.33	3.18	0	0.71	0	0.92
Pto_XLOC_007832	S vs. NW, NW vs. NE	0.21	0	1.06	1.33	0.32	40.69	0	0.77	1.75	2.96
Pto_XLOC_007835	S vs. NW, NW vs. NE	0	0.93	0.62	17.66	102.52	1.77	1.84	0	0.61	0
Pto_XLOC_007886	NW vs. NE, S vs. NE	2.66	2.31	5.14	4.17	2.61	0.82	0.59	22.08	4	2.28
Pto_XLOC_007908	S vs. NW, S vs. NE	5.28	0	88.2	9.13	0.3	0	0.16	1.56	1.73	0
Pto_XLOC_007918	S vs. NW, S vs. NE	2.62	0.37	108.97	25.05	0	8.65	0	1.26	8.06	4.78
Pto_XLOC_007946	S vs. NE	0	8.61	0.39	0	0	8.99	0	0	0.14	0
Pto_XLOC_008053	NW vs. NE, S vs. NE	0.16	9.2	2.42	0.15	0.19	6.03	0.18	27.19	0.17	0
Pto_XLOC_008103	S vs. NW, S vs. NE	24.54	4.49	2.27	0.24	2.57	0.8	11.06	1.08	8.3	3.87
Pto_XLOC_008126	S vs. NW, S vs. NE	1.17	2.36	23.61	3.78	2.23	6.93	2.15	0	3.61	2.9
Pto_XLOC_008152	S vs. NW, NW vs. NE, S vs. NE	5.81	5.41	6.29	5.77	37.44	1.16	9.98	3.34	0.99	0
Pto_XLOC_008196	S vs. NW, NW vs. NE	0.31	0	1.04	25.05	5.57	0.55	0	1.93	0	5.9
Pto_XLOC_008203	NW vs. NE	1.95	2.64	0	0.77	1.21	3.09	0	8.75	1	6.21
Pto_XLOC_008207	NW vs. NE, S vs. NE	0	0.82	1.09	3.18	0	0	3.44	0.56	27.78	0
Pto_XLOC_008219	S vs. NW, S vs. NE	6.1	0.89	304.21	0.21	8.21	0.9	0	15.94	0.54	1.36
Pto_XLOC_008227	S vs. NW, NW vs. NE	22.82	11.1	0.73	6.22	0	0.52	0.23	0	52.28	0.24
Pto_XLOC_008246	S vs. NW, NW vs. NE	0.84	3.41	12.76	0.51	0.8	2.98	0.38	0.94	8.42	5.24
Pto_XLOC_008303	S vs. NW	0.27	0.96	11.42	0	1.72	0.96	0	0	0	10.29
Pto_XLOC_008317	S vs. NW	0.83	0	0.75	0	0	16.37	0	0.71	2.25	0.28
Pto_XLOC_008331	NW vs. NE, S vs. NE	0.85	0	1.09	1.76	0.35	1.2	0	0.4	3.98	13.86
Pto_XLOC_008338	S vs. NW, S vs. NE	0.54	0	0.18	16.5	17.55	0.61	0	4.13	29.88	0
Pto_XLOC_008382	NW vs. NE, S vs. NE	0	0.66	0.43	0	0.28	2.74	2.26	4.92	67.61	7.57
Pto_XLOC_008385	NW vs. NE, S vs. NE	0.72	0	36.57	0.52	43.69	0	0	1.75	3.96	0
Pto_XLOC_008424	S vs. NW	4.29	1.11	14.97	0.94	0.95	1.62	0.27	1.08	8.51	1.96
Pto_XLOC_008437	NW vs. NE	1.54	2.14	0	0.26	0.7	2.23	0	3.66	5.85	1.68
Pto_XLOC_008492	S vs. NW, NW vs. NE	120.78	11.41	4.46	1.1	18.42	0	2.57	23.64	0	85.92
Pto_XLOC_008512	S vs. NE	0	8.61	0.39	0	0	8.99	0	0	0.14	0
Pto_XLOC_008523	S vs. NW, S vs. NE	14.21	10	2.89	0	0	4.26	0	0	1.79	3.99
Pto_XLOC_008524	NW vs. NE, S vs. NE	0	4.08	1.13	1.73	2.71	0	0	9.9	1.36	17.9
Pto_XLOC_008535	S vs. NW, NW vs. NE	12.48	0	11.52	0.17	0.43	4.44	0	29.51	0	1.1
Pto_XLOC_008537	S vs. NW, NW vs. NE	0.44	4.73	0	5.26	32.21	1.59	0	0.43	1.09	0
Pto_XLOC_008561	S vs. NW, NW vs. NE, S vs. NE	0	0	0	92.72	52.96	1.4	1.73	3.71	0	4.3
Pto_XLOC_008567	S vs. NW, S vs. NE	0.4	7.7	106.47	4.39	0.67	1.32	0.38	8.14	4.52	0
Pto_XLOC_008696	NW vs. NE, S vs. NE	0	24.73	0.17	21.1	0	0	0	8.46	1.57	107.4
Pto_XLOC_008697	S vs. NW, NW vs. NE, S vs. NE	2.07	2.73	1.44	13.18	0	0.84	22.83	4.99	0.15	137.77
Pto_XLOC_008710	S vs. NW, NW vs. NE	1.31	0	0.93	0	50.64	134.44	0	0	0	2.9
Pto_XLOC_008727	S vs. NW, S vs. NE	0	0.21	23.8	1.41	3.31	3.11	0	1.05	0.36	0
Pto_XLOC_008737	S vs. NW, NW vs. NE	5.75	0.19	18.06	1.6	0.16	1.16	0.17	13.05	0	3.23
Pto_XLOC_008763	S vs. NW, NW vs. NE, S vs. NE	110.5	0	3.2	5.92	0.42	0	1.37	44.29	1.66	3.22
Pto_XLOC_008771	S vs. NW, S vs. NE	3.1	2.35	0.56	0	45.35	55.66	7.45	1.8	103.31	4.33
Pto_XLOC_008807	NW vs. NE, S vs. NE	7.54	4.27	0	1.16	6.31	10.51	0.15	0.3	1.76	0.26
Pto_XLOC_008815	S vs. NE	0.64	0	0	0.58	0	1.46	0.82	6.26	1.25	3.56
Pto_XLOC_008841	S vs. NW, NW vs. NE, S vs. NE	61.49	6.21	6.08	1.59	4.87	1.8	1.47	15.96	8.67	2.38
Pto_XLOC_008848	S vs. NW, NW vs. NE, S vs. NE	7.94	4.65	14.39	0	5.28	0.78	2	0	0.15	0
Pto_XLOC_008854	S vs. NW, S vs. NE	1.48	177.33	0.59	0.48	0.55	2.66	1.71	1.67	0.4	0.37
Pto_XLOC_008867	NW vs. NE, S vs. NE	1.43	0	1.61	1.86	4.43	0.5	1.5	153.65	63.31	0.79
Pto_XLOC_008907	S vs. NW	0	1.21	8.48	2.02	9.84	19.46	1.55	5.03	8.58	0
Pto_XLOC_008930	S vs. NW, NW vs. NE, S vs. NE	24.81	0.51	82.38	0.4	0	0.76	1.25	12.24	1.92	0
Pto_XLOC_008952	NW vs. NE, S vs. NE	2.47	23.53	2.39	1.09	12	11.83	9.65	1.14	0	1.72
Pto_XLOC_009019	S vs. NW, NW vs. NE	1.21	0.36	0	3.25	0	38.64	0.32	6.03	0.82	0
Pto_XLOC_009046	NW vs. NE	0	0	9.26	1.93	0	20.3	0.17	0.24	2.68	0
Pto_XLOC_009097	NW vs. NE	0	7.1	0	2.29	0	2	0.38	12.68	0	7.82
Pto_XLOC_009118	NW vs. NE	1.45	2.11	0	1.29	0	0.81	0	9.02	0	0
Pto_XLOC_009125	S vs. NW, NW vs. NE, S vs. NE	8.39	29.09	0.98	0	4.03	115.18	2.3	0	0	0.22
Pto_XLOC_009178	S vs. NE	0.79	0.16	1.21	1.76	0.18	0	1.47	6.38	4.78	0
Pto_XLOC_009179	S vs. NW, S vs. NE	0.21	0	0.38	2.85	0.18	70.65	0.29	3.62	62.63	0.4
Pto_XLOC_009213	S vs. NW, S vs. NE	0.47	1.26	0	0	92.39	0.92	0	11.95	33.49	3.54
Pto_XLOC_009268	S vs. NW, S vs. NE	3.17	7.04	0.31	3.94	0.27	34.21	0.22	9.07	1.71	21.67
Pto_XLOC_009298	S vs. NW, NW vs. NE	1.08	37.9	1.45	0.97	0.8	0.89	1.88	1.68	17.81	1.27
Pto_XLOC_009332	S vs. NW, NW vs. NE, S vs. NE	0.82	78.29	0.86	2.4	2.64	32.86	0	1.03	0.15	0.33
Pto_XLOC_009371	S vs. NW, NW vs. NE	0	5.91	3.45	0	0.33	0	62.71	1.24	9.4	0.4
Pto_XLOC_009375	S vs. NW, S vs. NE	3.05	0.17	0.5	1.4	35.64	48.26	0.42	0.98	106.84	1.25
Pto_XLOC_009419	S vs. NW, NW vs. NE	5.4	3.58	0.19	55.16	12.69	12.32	0	0.31	0.64	0
Pto_XLOC_009426	S vs. NW, S vs. NE	0.69	7.88	10.56	0	0.57	3.02	1.94	0.5	0.78	0.53
Pto_XLOC_009512	S vs. NW, NW vs. NE	4.02	24.66	2.54	0.43	0	1.21	13.5	1.88	3.31	59.3
Pto_XLOC_009537	NW vs. NE	3.54	2.43	0.53	11.41	1.37	6.74	0	2.14	0.57	0
Pto_XLOC_009559	S vs. NW, NW vs. NE	7.61	5.43	0	6.4	48.16	0.37	0.48	0.82	11.8	0
Pto_XLOC_009581	S vs. NW, NW vs. NE, S vs. NE	5.7	0.53	58.26	7.54	0	0.15	5.95	0.25	0.22	0
Pto_XLOC_009628	S vs. NW, NW vs. NE	2.61	0.82	0.55	2.54	1.28	33.21	0.66	4.73	0.49	3.02
Pto_XLOC_009636	S vs. NW, S vs. NE	12.26	0.35	0	8.06	6.7	28.58	0	13.46	1.66	55.27
Pto_XLOC_009669	S vs. NW, NW vs. NE	5.52	0.67	0.63	0.83	19.9	17.47	0	2.35	0.81	0
Pto_XLOC_009673	S vs. NW, S vs. NE	0	183.34	30.33	9.16	4.55	0	6.8	10.55	4.93	2.64
Pto_XLOC_009720	NW vs. NE, S vs. NE	0.32	4.01	1.37	0	0	10.61	1.9	25.28	0	0
Pto_XLOC_009721	S vs. NW, NW vs. NE, S vs. NE	0	0	0	5.65	0.66	31.69	0	6.91	5.15	0.37
Pto_XLOC_009748	S vs. NW, NW vs. NE	0	0.28	0	0.35	0	40.63	0	1.18	0	0
Pto_XLOC_009787	NW vs. NE, S vs. NE	9.28	0.42	17	1.71	47.45	0	0.16	0.72	0.39	1.24
Pto_XLOC_009790	S vs. NW, NW vs. NE	11.82	0	23.63	0.17	0	0.64	0.27	1.14	0.15	30.62
Pto_XLOC_009802	NW vs. NE, S vs. NE	2.84	0	0.45	2.95	0.39	0	1.12	0.15	38.04	1.14
Pto_XLOC_009816	S vs. NW, NW vs. NE	0	6.87	4.7	37.5	4.66	0.64	1.42	1.77	0.73	0
Pto_XLOC_009848	S vs. NW, S vs. NE	0.73	2.45	0	114.17	1.31	0.52	0.19	47.56	0.75	18.9
Pto_XLOC_009861	S vs. NW	0	0	0	0	0	3.05	5.76	1.03	0	0
Pto_XLOC_009880	S vs. NW	0	0	0	0	0	1.6	6.86	0.72	0	0
Pto_XLOC_009885	S vs. NW, S vs. NE	22.98	10.61	5.4	0.7	0.33	18.41	0.4	5.62	0.21	4.78
Pto_XLOC_009896	S vs. NE	0.24	3.25	1.5	0	20.52	0.22	0	0.99	2.07	16.88
Pto_XLOC_009963	S vs. NW, S vs. NE	16.31	0	0.19	1.52	1.32	0.55	0	1.9	0	0
Pto_XLOC_009964	NW vs. NE, S vs. NE	3.81	0.37	20.11	28.44	0	16.38	3.3	0	0	0.28
Pto_XLOC_009971	S vs. NW, NW vs. NE	3.53	0.48	15.74	0	2.29	150.88	17.83	6.21	0	4.41
Pto_XLOC_010062	S vs. NW , S vs. NE	59.58	0	0.33	2.16	1.36	0	0	0	0.3	0.3
Pto_XLOC_010093	S vs. NW, S vs. NE	0	67.19	12.36	1.21	19.86	0.76	0.88	0	0.39	17.43
Pto_XLOC_010096	S vs. NW, NW vs. NE	6.62	0	4.78	0	0	0	32.63	0.23	0	1.89
Pto_XLOC_010195	S vs. NW, NW vs. NE	6.65	0	5.4	348.11	0	0.42	0.2	0.57	0	6.45
Pto_XLOC_010232	S vs. NW, NW vs. NE	0	20.31	32.47	0.26	0.81	2.32	1.63	9.82	32.48	19.14
Pto_XLOC_010260	S vs. NW	0.49	2.72	0.59	1.47	7.56	9.92	0.42	0.46	5.62	0
Pto_XLOC_010270	NW vs. NE, S vs. NE	1.67	0.46	32	0.51	0.65	0	40.18	1.08	2.63	1.43
Pto_XLOC_010299	S vs. NW, S vs. NE	5.94	0	0.99	1.32	23.46	0	1.29	2.73	0.21	20.26
Pto_XLOC_010300	NW vs. NE, S vs. NE	4.69	0.85	2.58	1.49	0	0	0.6	0	44.9	0
Pto_XLOC_010312	S vs. NW, NW vs. NE	1.6	0	6.4	1.28	24.46	0.58	1.11	0	0	5.77
Pto_XLOC_010408	S vs. NW, NW vs. NE	0	0	0	3.48	0.43	9.7	5.43	0	0.23	2.39
Pto_XLOC_010418	NW vs. NE, S vs. NE	12.42	0	0	0	4.33	16.9	0.78	1.48	0.15	0.23
Pto_XLOC_010438	NW vs. NE, S vs. NE	0	0	0	0	0	0	1.21	10.2	0	0
Pto_XLOC_010439	NW vs. NE, S vs. NE	0	1.09	10.76	1.53	6.37	0	0.79	3.12	23.38	10.31
Pto_XLOC_010463	NW vs. NE, S vs. NE	0	0.71	0.21	2.32	0	4.4	0.24	12.86	6.58	0.2
Pto_XLOC_010486	S vs. NW, NW vs. NE	2.37	1.26	0.6	1.7	32.95	1.8	0.59	1.66	3.24	3.15
Pto_XLOC_010529	S vs. NW, S vs. NE	11.1	42.99	41.81	1.59	0.83	2.77	0.36	2.13	0.31	0
Pto_XLOC_010572	NW vs. NE, S vs. NE	3.23	1.12	42.99	0	4.96	24.42	0.19	0	6.15	1.24
Pto_XLOC_010642	NW vs. NE	0.65	1.58	1.05	1.5	5.69	1.45	0	0	0	0
Pto_XLOC_010655	S vs. NW, NW vs. NE, S vs. NE	0	6.01	0.27	1.25	9.36	49.15	0.19	0.79	21.88	0.55
Pto_XLOC_010689	S vs. NW, NW vs. NE	0	0.15	5.36	116.88	2.84	0.92	1.34	1.11	10.35	0
Pto_XLOC_010714	S vs. NW, NW vs. NE, S vs. NE	0.88	0	21.27	15.07	51.91	0.2	0	5.07	0.35	0.19
Pto_XLOC_010783	S vs. NW, NW vs. NE	1.49	0.56	0.26	47.07	3.08	1.57	0.47	0.54	1.89	6.21
Pto_XLOC_010925	S vs. NW, NW vs. NE	0	0.36	0	0.21	16.13	0	1.19	0.51	1.3	0
Pto_XLOC_010933	S vs. NW, NW vs. NE, S vs. NE	0.54	5.19	27.8	0	0.26	0	1.61	85.81	0.54	0
Pto_XLOC_010939	S vs. NW, NW vs. NE, S vs. NE	0	0	35.52	46	41.63	2.68	0	0.75	1.3	3
Pto_XLOC_010993	S vs. NW, NW vs. NE	0.76	0	0.77	0.99	13.09	67.08	0	0	0	0
Pto_XLOC_011054	S vs. NW, NW vs. NE	4.38	0.71	39.27	0	1.51	1.84	7.94	6.79	0.9	22.29
Pto_XLOC_011059	NW vs. NE, S vs. NE	5.82	1.84	8.74	0.53	14.06	1.68	0.21	1.86	0.55	0.56
Pto_XLOC_011063	S vs. NW, NW vs. NE	1.67	3.07	0	16.68	0.18	7.18	0	3.88	0.39	0
Pto_XLOC_011105	S vs. NW, NW vs. NE, S vs. NE	75.95	0.22	2.21	21.59	14.31	0	0	0.24	0	3.66
Pto_XLOC_011168	NW vs. NE	0	0.52	3.91	0	0	2.1	0.39	0	6.24	6.32
Pto_XLOC_011181	NW vs. NE, S vs. NE	10.56	13.74	0.97	13.05	0.43	4.53	5.49	0.74	0	0
Pto_XLOC_011203	S vs. NE	15.58	1.06	12.39	1.29	1.08	12.27	7.2	4.49	0.32	7.76
Pto_XLOC_011212	NW vs. NE, S vs. NE	0.86	11.05	2.27	11.52	1.91	0	1.57	0.29	0	0
Pto_XLOC_011222	S vs. NW, NW vs. NE, S vs. NE	0	0.37	0	3.2	0.23	4.75	2.08	0	15.1	8.3
Pto_XLOC_011307	S vs. NW, NW vs. NE, S vs. NE	9.01	25.33	0.87	0.27	0	0	0	0	1.26	9.68
Pto_XLOC_011343	S vs. NE	0.32	0.23	0.16	4.54	2.82	1.56	0	8.36	1.96	0.79
Pto_XLOC_011359	S vs. NW	11.13	0	0	0.55	0	1.92	0.41	3.03	0.96	0
Pto_XLOC_011395	S vs. NW	0.78	3.63	0.22	20.45	0	0	0	1.79	0.21	5.84
Pto_XLOC_011415	NW vs. NE, S vs. NE	1.3	0	1.62	3.01	0	0.29	0.74	9.78	3.47	0
Pto_XLOC_011435	S vs. NW, NW vs. NE	0	0.91	0	0	4.91	0.5	6.94	0.78	1.22	0
Pto_XLOC_011437	S vs. NE	0.66	0.54	0.28	1.17	1.19	9	0	1.79	12.45	0
Pto_XLOC_011438	S vs. NW, S vs. NE	0	0.13	0.2	3.75	1.2	4.54	4.04	0.54	4.97	4.06
Pto_XLOC_011439	NW vs. NE, S vs. NE	1.29	0.22	0.75	0	0.68	0.48	0	8.67	3.56	0
Pto_XLOC_011464	S vs. NE	1.81	2.19	3.73	0.28	5.41	0.98	0	0	0.33	0
Pto_XLOC_011466	S vs. NW, S vs. NE	0.22	24.99	2.47	2.45	1.27	5.09	0	0.15	2.46	0
Pto_XLOC_011482	NW vs. NE, S vs. NE	0	0.28	3.89	0	0.41	0.67	0.48	0	0	61.34
Pto_XLOC_011537	S vs. NW, NW vs. NE, S vs. NE	0.88	8.35	24.4	13.94	0.67	3.74	0.95	0	0	4.15
Pto_XLOC_011549	S vs. NW, S vs. NE	0	7.84	11.21	1.81	0.18	0.34	1.07	4.58	0.34	1.36
Pto_XLOC_011625	S vs. NW, S vs. NE	1.7	11.5	2.77	1.93	0.5	0	1.08	0	0.44	0
Pto_XLOC_011630	S vs. NW	0.17	2.79	0.76	0.47	3.31	5.22	15.59	2.31	0.65	7.82
Pto_XLOC_011640	S vs. NW, NW vs. NE, S vs. NE	0	165.94	0.91	4.81	2.25	3.28	1.3	25.48	0	2.76
Pto_XLOC_011692	S vs. NW, NW vs. NE, S vs. NE	1095.78	0	2.17	0.18	10.35	4.1	15.06	3.94	73.4	23.91
Pto_XLOC_011711	NW vs. NE, S vs. NE	13.09	0.43	6.7	21.43	3.86	0	1.83	0.59	0	89.25
Pto_XLOC_011726	S vs. NW, NW vs. NE, S vs. NE	4.63	0	14.25	0.99	221.19	1.49	0	1.1	0	0
Pto_XLOC_011869	S vs. NW, NW vs. NE, S vs. NE	9.01	25.33	0.87	0.27	0	0	0	0	1.26	9.68
Pto_XLOC_011878	NW vs. NE, S vs. NE	2.56	0.37	0	0.73	0.29	3.68	0	2.35	1.93	25.09
Pto_XLOC_011885	S vs. NW, S vs. NE	0.7	1.33	62.63	1.24	3.59	0.62	1.4	0.47	0.14	0.64
Pto_XLOC_011901	S vs. NW, S vs. NE	395.03	23.78	1.92	2.98	0.63	7.09	0	1.06	6.81	8.6
Pto_XLOC_011921	NW vs. NE	3.02	4.19	1.93	0.24	16.04	1.91	0	1.75	0.27	0
Pto_XLOC_011925	S vs. NW, S vs. NE	15.4	0.95	0	0.25	1.54	3.61	0.34	2.88	0.61	0
Pto_XLOC_011927	S vs. NW, S vs. NE	0	0.35	16.84	0	1.06	2.82	0.38	4.1	0.36	0.23
Pto_XLOC_011928	S vs. NW, NW vs. NE	1.22	2.72	2.74	1.15	0	130.36	0	0.98	1.93	0
Pto_XLOC_011965	S vs. NW, NW vs. NE, S vs. NE	0	2.38	11.92	0.76	10.15	28.22	4.5	1.73	0	0.63
Pto_XLOC_012014	S vs. NW	1.67	0.15	0.65	0	7	9.85	0	1.44	5.96	0.25
Pto_XLOC_012020	S vs. NW, S vs. NE	0	40.72	1.5	5.17	0	7.58	0.35	0.8	1.47	0.53
Pto_XLOC_012031	NW vs. NE, S vs. NE	3.86	0.9	1.37	4.56	0.71	0.7	1.18	14.7	0	6.84
Pto_XLOC_012048	S vs. NW, S vs. NE	2.4	25.87	6	2.35	4.64	0.67	0	6.35	2.34	0.45
Pto_XLOC_012052	NW vs. NE, S vs. NE	0.37	0.62	0	2.06	0.25	0	0.57	8.55	11.77	2.14
Pto_XLOC_012063	S vs. NW, NW vs. NE	0	0	36.05	5.81	1	0.18	0	0	7.79	39.53
Pto_XLOC_012064	NW vs. NE	1.88	1.95	0.74	0	3.34	2.76	2.26	0	0	0
Pto_XLOC_012069	S vs. NW, NW vs. NE, S vs. NE	7.62	0.82	14.38	0.77	6.05	1.94	0	125.32	1.43	1.85
Pto_XLOC_012073	S vs. NW, S vs. NE	35.83	0.78	11.47	1.26	0.88	2.46	2.61	15.26	0	0.66
Pto_XLOC_012074	S vs. NE	13.7	1.26	5.91	7.24	0.36	13.65	0.57	0	3.47	4.12
Pto_XLOC_012091	S vs. NW, NW vs. NE, S vs. NE	2.18	5.23	0.31	5.21	0.82	54.04	0	0.73	1.1	21.37
Pto_XLOC_012095	NW vs. NE, S vs. NE	9.64	0	1.05	0	1.61	10.19	0	3.37	2.39	53.07
Pto_XLOC_012160	S vs. NW, S vs. NE	42.62	41.22	0	0.9	0	3.33	1.22	2.45	0	0.84
Pto_XLOC_012197	S vs. NW, NW vs. NE	0.27	6.7	11.07	0	0.38	0.2	0	2.05	1.15	13.28
Pto_XLOC_012229	S vs. NW, NW vs. NE, S vs. NE	0	0.77	2.99	0.18	0.52	45.74	0.39	21.28	44.7	17.66
Pto_XLOC_012234	S vs. NW, S vs. NE	0	0.16	44.79	1.4	0	0	0.69	4.26	0.73	0
Pto_XLOC_012251	NW vs. NE, S vs. NE	2.17	7.25	3.05	0.38	17.47	0.35	0	0.13	0.58	1.21
Pto_XLOC_012252	S vs. NW	4.15	0	0.94	3.79	1.99	24.8	0	0.47	0	11.61
Pto_XLOC_012304	S vs. NE	0	0	0.29	0.15	4.9	0	0.7	2.47	6.4	1.01
Pto_XLOC_012312	NW vs. NE, S vs. NE	0	7.13	6.99	0	0	6.1	4.87	0.14	0.97	46.94
Pto_XLOC_012338	S vs. NE	2.9	0.4	15.97	4.95	1.56	1.25	1.29	0.23	0	3.35
Pto_XLOC_012348	S vs. NW, NW vs. NE, S vs. NE	0	0.4	0	30.95	0.22	4.11	0.17	9.13	2.03	0.4
Pto_XLOC_012374	NW vs. NE, S vs. NE	0	3.1	3.81	0	0.33	0	2.9	0.58	13.32	83.37
Pto_XLOC_012381	S vs. NW, NW vs. NE	6.37	17.65	1.93	0.58	0.21	0.75	0	2	13.88	0.65
Pto_XLOC_012400	S vs. NW, NW vs. NE	4.5	0	1.19	0	38.45	0.28	0.5	0	1.33	0
Pto_XLOC_012412	S vs. NW	2.17	5.18	0.9	0	0	2.04	21.66	0.92	8.96	0
Pto_XLOC_012413	S vs. NW, NW vs. NE	15.4	0.19	0.22	1.25	0	0	0.81	10.37	3.24	0
Pto_XLOC_012414	S vs. NE	0	0	0	0.48	5.08	0	0.48	5.6	2.29	0.68
Pto_XLOC_012416	S vs. NW, NW vs. NE	0	5.27	21.28	0.14	0.64	0.25	0.34	0	7.38	5.6
Pto_XLOC_012471	NW vs. NE, S vs. NE	5.9	1.75	1.07	5.82	1.84	1.88	1.07	3.36	43.67	0
Pto_XLOC_012474	S vs. NW, NW vs. NE, S vs. NE	7.1	1.46	15.97	99.22	4.57	1.15	0.86	0.28	0	1.05
Pto_XLOC_012479	S vs. NW, NW vs. NE	6.92	0.58	0.51	36.88	0.35	0	2.36	8.69	0	0
Pto_XLOC_012494	NW vs. NE	12.5	0.78	0	3.51	0.27	0.99	2.41	1.69	2.66	18.23
Pto_XLOC_012500	NW vs. NE, S vs. NE	0.55	2.45	7.11	3.78	0	0	0	45.55	2.63	0.41
Pto_XLOC_012504	NW vs. NE, S vs. NE	2.47	3.81	0.54	7.5	9.18	1.86	0.31	5.91	35.79	6.79
Pto_XLOC_012505	S vs. NW, NW vs. NE	0.29	0.18	2.86	0.63	74.69	2.75	0.85	2.08	0.56	2.16
Pto_XLOC_012518	NW vs. NE, S vs. NE	0.18	5.28	1.49	13.67	3.82	7.21	0	1.18	1.78	46.84
Pto_XLOC_012521	S vs. NW	0.47	0	11.16	0.51	1.32	0.49	0.49	1.18	2.09	0
Pto_XLOC_012574	S vs. NW, NW vs. NE	17.73	6.87	11.71	0	1.37	0	0.73	0.69	35.22	0.25
Pto_XLOC_012592	NW vs. NE, S vs. NE	2.42	3.07	0.36	3.05	1.48	1.49	0.81	22.36	2	1.79
Pto_XLOC_012595	S vs. NW, S vs. NE	16.9	3.23	0.97	0.27	0.76	1.36	0.83	1.42	3.32	1.89
Pto_XLOC_012599	NW vs. NE, S vs. NE	5.07	0	1.07	0.79	8.59	0.54	1.35	64.94	8.22	0
Pto_XLOC_012608	S vs. NE	1.08	0	0.22	2.07	0.47	0.97	0.88	1.14	3.14	7.51
Pto_XLOC_012612	S vs. NW, S vs. NE	4.85	1.56	23.45	0.28	0.73	0.67	0.23	0	0	0.55
Pto_XLOC_012615	S vs. NW, S vs. NE	211.1	3.18	0	2.93	0	0.93	0	0.62	7.49	0
Pto_XLOC_012618	S vs. NW, S vs. NE	5.67	0.42	134.42	0	2.49	8.85	3.34	0.69	1.25	2.35
Pto_XLOC_012624	NW vs. NE	1.79	4.54	2.18	16	0.84	0.66	0	1.18	0.92	0
Pto_XLOC_012655	S vs. NW, NW vs. NE, S vs. NE	0	36.78	30.02	0	0	0.48	0	0.45	21.83	6.7
Pto_XLOC_012676	S vs. NW, S vs. NE	1.51	0.61	0	6.33	0	10.8	3.91	1.48	0	32.04
Pto_XLOC_012705	S vs. NW, S vs. NE	0.58	0	0.99	2.94	1.71	11.82	2	0.44	0	14.31
Pto_XLOC_012758	NW vs. NE, S vs. NE	0.55	2.9	0.42	0	0	7.94	0	9.91	0	7.72
Pto_XLOC_012883	NW vs. NE, S vs. NE	0.16	1.31	0	1.7	0	0.18	1.38	24.35	2.68	0
Pto_XLOC_012890	S vs. NW, NW vs. NE	14.63	3.34	1.76	35.03	9.89	0	7.71	7.47	0	0
Pto_XLOC_012891	S vs. NW, NW vs. NE	0.17	10.53	0	2.45	0.36	68.45	0	0	0.17	9.71
Pto_XLOC_012956	S vs. NE	0.66	14.47	0.64	8.23	0.69	1.1	0.19	0.8	1.69	1.58
Pto_XLOC_013031	S vs. NW, NW vs. NE	0.85	2.51	14.79	0	0.93	0	0.41	0.31	15.55	0.32
Pto_XLOC_013032	S vs. NW, NW vs. NE	0.85	2.51	14.79	0	0.93	0	0.41	0.31	15.55	0.32
Pto_XLOC_013088	S vs. NW, NW vs. NE	0.43	1.33	0	14.12	0.68	0	3.65	0.28	2.96	0
Pto_XLOC_013090	NW vs. NE, S vs. NE	0	0.77	1.92	0.22	0.7	4.34	0	0	1.25	19.66
Pto_XLOC_013099	NW vs. NE	3.22	0.92	1.08	0.54	0	1.39	0	9.76	1.94	0.27
Pto_XLOC_013122	S vs. NW, S vs. NE	3.7	0.33	19.71	3.06	0	0	1.47	0.35	5.78	0.37
Pto_XLOC_013151	S vs. NW, NW vs. NE	9.32	0.32	166.78	0	35.42	7.13	0	13.44	6.99	259.92
Pto_XLOC_013170	S vs. NW, S vs. NE	1.46	0.84	1.33	18	3.56	0.34	1.92	0	8.7	8.64
Pto_XLOC_013180	S vs. NW	2.92	7.27	2.27	0.37	0	0	0.71	1.61	0.27	0.93
Pto_XLOC_013185	S vs. NW, NW vs. NE	2.59	1.12	0.26	6.99	6.48	0	5.77	0.79	2.87	0
Pto_XLOC_013201	S vs. NW	8.24	2.19	5.59	0	1.99	0	1.37	0	4.14	6
Pto_XLOC_013215	NW vs. NE	6.6	0	0.61	0	4.28	8.42	1.38	0	1.81	0.47
Pto_XLOC_013248	NW vs. NE, S vs. NE	0	8.31	0.55	5.12	0	2.65	0.26	0	28.16	161.52
Pto_XLOC_013277	S vs. NW, S vs. NE	53.07	2.05	41.26	13.62	2.86	3.01	0.75	1.61	0.4	22.98
Pto_XLOC_013310	S vs. NW, S vs. NE	1.56	0	22.07	0.3	1.17	0.47	0.16	7.78	0	0
Pto_XLOC_013318	S vs. NW	0	1.19	3.38	1.75	1.35	21.06	0.69	4.04	3.32	0
Pto_XLOC_013336	S vs. NW, S vs. NE	0	25.69	2.43	5	2.29	0.33	0	0.17	3.27	0.83
Pto_XLOC_013364	NW vs. NE, S vs. NE	14.84	7.64	3.53	0	0.49	19.84	1.6	0	0.26	0.73
Pto_XLOC_013372	NW vs. NE, S vs. NE	1.71	301.32	0	0.56	0.22	0.91	232.36	1	0	0.59
Pto_XLOC_013373	NW vs. NE, S vs. NE	0	0	52.32	0.88	33.84	13.83	0	9.38	5.81	0.18
Pto_XLOC_013438	NW vs. NE, S vs. NE	0	1.19	2.49	0.43	1.65	0	0	14.38	5.86	2.46
Pto_XLOC_013451	NW vs. NE	0	2.35	1.45	3.43	0.93	8.69	0	0.44	0	1.15
Pto_XLOC_013503	S vs. NW, S vs. NE	14.72	14.21	12.44	1.51	0.27	1.83	5.41	5.46	4.23	0.49
Pto_XLOC_013570	NW vs. NE, S vs. NE	7.93	0	0	3.01	0	0	4.43	2.21	28.58	9.5
Pto_XLOC_013580	S vs. NE	3.24	2.18	14.98	0	5.98	0.16	2.76	0	4.6	0.2
Pto_XLOC_013659	S vs. NW, NW vs. NE, S vs. NE	0	59.28	0	0	503.88	0	0.37	7.3	0.22	1.03
Pto_XLOC_013703	NW vs. NE, S vs. NE	7.33	1.6	0.22	0	0.51	5.75	7.36	247.39	1.26	0.62
Pto_XLOC_013776	S vs. NW, NW vs. NE, S vs. NE	0	0.36	0	3.52	0	11.22	0.27	45.73	1.54	0
Pto_XLOC_013792	S vs. NW, S vs. NE	8.34	1	8.57	0.31	1.26	0.25	0	1.23	0	3.72
Pto_XLOC_013823	S vs. NW	0.45	1.52	14.97	0.32	2.26	5.04	0	0.77	3.61	3.18
Pto_XLOC_013868	S vs. NW, NW vs. NE	3.48	1.16	7.3	3.29	0.93	2.19	40.78	2.5	1.34	0.69
Pto_XLOC_013893	NW vs. NE	0.2	0	5.03	2.25	18.13	0.32	0.21	0	0	0
Pto_XLOC_013929	S vs. NW, NW vs. NE, S vs. NE	0.37	0.72	0.31	5.67	0.21	10.48	0	31.06	0	0
Pto_XLOC_013997	S vs. NW, NW vs. NE	1.06	0.79	1	2.66	0	3.28	31.23	0.44	0	6.53
Pto_XLOC_014017	S vs. NW, S vs. NE	0	6.21	2.35	10.13	17.71	0	12.27	32.18	3.06	0.47
Pto_XLOC_014025	S vs. NW, NW vs. NE	0.3	5.25	0.3	0	0	149.41	0	0.65	3.22	0.69
Pto_XLOC_014032	NW vs. NE, S vs. NE	1.73	3.13	0.59	1.28	0.42	2.96	0.36	16.56	0	1.56
Pto_XLOC_014061	S vs. NW, NW vs. NE	0	0.31	28.47	0	2.61	155.95	0.31	6.77	17.77	0.79
Pto_XLOC_014118	S vs. NW, S vs. NE	0.33	0.74	26.56	0	1.34	1.04	0	2.39	0.91	1.86
Pto_XLOC_014151	S vs. NW	1.32	0	6.75	0	1.95	9.2	15.2	0.47	2.95	9.15
Pto_XLOC_014176	S vs. NW	0.56	0.72	1.16	1.09	0.25	18.89	0.23	4.26	4.1	0.89
Pto_XLOC_014185	NW vs. NE	0.21	20.15	0.89	2.62	8.38	0.65	0.67	1.62	1.36	37.55
Pto_XLOC_014189	S vs. NW, NW vs. NE	3.37	3.99	1.38	0.92	18.37	0	10.8	3.43	0.72	0.73
Pto_XLOC_014192	NW vs. NE, S vs. NE	0.87	2.27	1.65	0.83	1.53	0.85	0.52	0.57	2.56	19.36
Pto_XLOC_014261	NW vs. NE, S vs. NE	0	0	12.97	0	18.22	1.95	0.32	29.3	6.77	0.3
Pto_XLOC_014265	NW vs. NE, S vs. NE	0	0	1.22	0.62	0.23	0	1.58	11.84	0	0.53
Pto_XLOC_014278	S vs. NW, NW vs. NE, S vs. NE	0.18	1.68	13.62	2.76	0.65	0	0.26	29.71	0	9.98
Pto_XLOC_014336	NW vs. NE	1.5	7.04	3.61	0.65	4.12	2.1	0	4.39	13.82	1.23
Pto_XLOC_014344	S vs. NW, NW vs. NE, S vs. NE	9.35	200.34	5.34	9.22	0	59.44	0	0	2.72	0
Pto_XLOC_014377	NW vs. NE, S vs. NE	0	10.46	0.19	21.66	0	6.36	0	4.42	140.66	1.99
Pto_XLOC_014378	NW vs. NE, S vs. NE	0	10.46	0.19	21.66	0	6.36	0	4.42	140.66	1.99
Pto_XLOC_014391	NW vs. NE, S vs. NE	0	0.59	0.89	1.34	0	2.18	0.23	11.56	0.43	0.23
Pto_XLOC_014394	NW vs. NE, S vs. NE	0	0	1.55	2.21	1.26	1.08	2.21	26.55	2.14	0.49
Pto_XLOC_014417	NW vs. NE	11.75	0.22	0.26	1.36	3.66	0.2	0	0.59	0.26	26.98
Pto_XLOC_014419	S vs. NW, NW vs. NE	2.32	0.97	1.62	0	0.51	32.73	0.22	1.02	0.33	3.52
Pto_XLOC_014429	S vs. NW, S vs. NE	1.07	22.65	1.03	1.77	0	2.67	0	3.88	5.14	0.77
Pto_XLOC_014430	S vs. NW	2.2	0	0	12.55	0.48	1.54	0	1.15	0.89	3.04
Pto_XLOC_014450	NW vs. NE, S vs. NE	0	2.13	3.6	0.84	0	1.88	0	2.37	36.84	7.81
Pto_XLOC_014453	S vs. NW, S vs. NE	0.35	1.56	44.14	0.46	2.61	2.96	0.64	4.06	0.81	0.65
Pto_XLOC_014458	S vs. NW, NW vs. NE	0.6	0.36	0.52	7.91	0.94	0.46	2.72	0	0	0
Pto_XLOC_014473	S vs. NW, NW vs. NE	0	1.58	1.77	0	46.41	1.63	6.55	0	0.23	0.26
Pto_XLOC_014474	NW vs. NE, S vs. NE	19.12	7.23	0.9	0	1.81	33.18	0	0	2.72	0
Pto_XLOC_014538	S vs. NW, S vs. NE	0.51	0	28.3	0.76	1.3	0.33	0	2.15	7.72	0
Pto_XLOC_014540	NW vs. NE	5.57	1.93	0.82	0	0.63	0	0.79	10.75	1.26	0.8
Pto_XLOC_014629	S vs. NW, S vs. NE	1.74	319.94	2.11	0	0.26	0	2.1	0.32	2.43	0
Pto_XLOC_014630	S vs. NE	7.12	0.58	20.63	0	17.73	1.02	0.71	5.29	4.92	0.64
Pto_XLOC_014639	NW vs. NE, S vs. NE	0.17	5.85	2.06	1.1	0	0.62	0	1.87	26.05	0
Pto_XLOC_014660	NW vs. NE	0	0.72	4.17	0	1.13	0.87	0	4.02	0.54	12.75
Pto_XLOC_014674	S vs. NW, NW vs. NE	0	0.28	1.81	22.34	0.35	9.27	0	0.49	1.24	0
Pto_XLOC_014677	S vs. NW, NW vs. NE	0	0.29	4.06	0	6.97	100.42	0.31	0	0.94	0
Pto_XLOC_014679	S vs. NW, S vs. NE	18.56	263.26	0.47	0.35	0	4.24	0	0	6.01	1.85
Pto_XLOC_014681	S vs. NW	1.52	0	0	0	3.04	11.88	0	4.78	0.25	0
Pto_XLOC_014701	NW vs. NE, S vs. NE	9.5	8.04	2.26	0	0.21	4.62	4.06	102.86	0.8	0
Pto_XLOC_014762	NW vs. NE, S vs. NE	17.65	19.24	0.17	0	9.53	0	25.48	0	1.26	0.63
Pto_XLOC_014791	NW vs. NE	0.38	0.7	9.62	2.8	2.87	0	0.48	2.21	1.1	13.63
Pto_XLOC_014801	S vs. NW, NW vs. NE	2.93	0	0.35	4.03	1.54	0	18.24	0.2	0	6.16
Pto_XLOC_014804	S vs. NW, S vs. NE	16.88	1.32	0	2.16	1.4	0.92	0.8	1.58	0	2.67
Pto_XLOC_014826	S vs. NW, S vs. NE	2.96	1.62	31.3	3.47	3.9	0.65	0.85	0.5	0.14	13.71
Pto_XLOC_014884	S vs. NW, S vs. NE	3.35	11.93	1.04	0	0	0	2.8	0	0.32	1.65
Pto_XLOC_014906	S vs. NW, NW vs. NE, S vs. NE	7.05	0	55.54	0.27	3.33	0.85	0	7.26	23.39	0
Pto_XLOC_014949	S vs. NW, NW vs. NE	0.17	0.93	0.21	64.49	1.55	52.67	0.3	0.4	0.94	1.81
Pto_XLOC_014955	S vs. NW, NW vs. NE	0.71	24.28	0.86	0.63	0	6.61	0.52	0.88	47.37	0
Pto_XLOC_014994	S vs. NW, NW vs. NE, S vs. NE	0.57	0.81	1.69	7.51	393.59	0.04	0.38	1.96	48.47	0.42
Pto_XLOC_015008	S vs. NW, NW vs. NE	1.08	0	0.25	21.04	0.46	1.3	0	0.16	0.9	2.42
Pto_XLOC_015102	S vs. NW, NW vs. NE, S vs. NE	6.13	2.98	212.03	7.02	5.1	3.24	0	0	0.14	0
Pto_XLOC_015103	S vs. NW, NW vs. NE, S vs. NE	6.13	2.98	212.03	7.02	5.1	3.24	0	0	0.14	0
Pto_XLOC_015134	S vs. NW, NW vs. NE	0	0	6.12	0	7.59	18.49	0.66	0	1.62	0.32
Pto_XLOC_015140	S vs. NW, S vs. NE	0	34.51	12.6	8.81	0	2.89	0	1.98	1.13	0.3
Pto_XLOC_015141	S vs. NW, S vs. NE	0	34.51	12.6	8.81	0	2.89	0	1.98	1.13	0.3
Pto_XLOC_015181	NW vs. NE	0.15	0.41	2.2	0.32	5.23	2.87	2.42	0.27	0	0
Pto_XLOC_015307	S vs. NW	7.67	0.22	3.99	3.96	1.36	7.46	26.97	0	0.5	27.15
Pto_XLOC_015344	S vs. NW, NW vs. NE, S vs. NE	0	1.35	17.6	0.56	0.37	0.9	0.69	4.45	1.66	89.09
Pto_XLOC_015412	S vs. NW, NW vs. NE	1.41	15.39	80.41	23.33	0	1.68	0.42	45.23	0	10.89
Pto_XLOC_015460	S vs. NW, NW vs. NE, S vs. NE	0.34	0.37	0.29	14.4	0.47	69	9.86	12.1	2.78	0
Pto_XLOC_015468	S vs. NW, NW vs. NE	0.64	0	11.51	0	0	0.25	0.44	9.54	0	0.24
Pto_XLOC_015470	NW vs. NE	0	0	5.5	0.65	2.32	4.58	0	10.74	0	6.27
Pto_XLOC_015495	S vs. NW, NW vs. NE, S vs. NE	0	0	2.61	275.79	18.56	3.44	0	10.69	14.05	0
Pto_XLOC_015510	S vs. NW, NW vs. NE, S vs. NE	12.09	0.53	2.89	0	0	0.45	0.16	6.93	39.36	8.54
Pto_XLOC_015518	NW vs. NE, S vs. NE	16.41	0.33	0	16.25	16.8	1.13	0.81	0	3.45	0
Pto_XLOC_015533	S vs. NW, NW vs. NE	0	1.19	0	8.18	0	12.16	0	0.33	0	0
Pto_XLOC_015616	S vs. NW, S vs. NE	5.16	1.64	31.83	0	12.57	0.74	0	7.61	0	3.02
Pto_XLOC_015617	NW vs. NE, S vs. NE	1.75	2.15	0	3.01	0	0.19	0.21	0.62	14.2	2.2
Pto_XLOC_015645	S vs. NW	0	0	2.66	18.82	2.88	0.55	5.04	11.21	0	0.86
Pto_XLOC_015660	S vs. NW, S vs. NE	6.62	13.84	0.66	1.61	2.03	3.4	0.45	1.8	0.37	1.15
Pto_XLOC_015683	S vs. NE	0.38	0	0.45	6.45	3.41	0.46	0.27	0.4	2.3	11.27
Pto_XLOC_015709	S vs. NW, NW vs. NE	17.58	0.36	1.34	0	50.1	1.59	1.42	0	1.75	6.36
Pto_XLOC_015750	S vs. NW, NW vs. NE, S vs. NE	1917.32	0.39	3.68	7.2	10.83	1.2	0.45	20.34	22.74	14.89
Pto_XLOC_015820	S vs. NW, S vs. NE	0.29	101.53	3.52	2.2	1.72	0.64	0	6.11	0	0
Pto_XLOC_015886	NW vs. NE, S vs. NE	1.09	3.89	4.75	9.14	2.45	1.08	3.19	0.61	1.37	284.24
Pto_XLOC_015925	NW vs. NE, S vs. NE	0.65	0.38	0.54	3.05	3.24	1.54	0.58	20.73	2.11	3.81
Pto_XLOC_015930	NW vs. NE, S vs. NE	1.15	0	1.27	1.41	0	0	1.51	26.83	0.2	10.13
Pto_XLOC_015950	NW vs. NE, S vs. NE	16.11	3.48	2.55	6.27	0.3	4.38	9.13	1.36	0	0
Pto_XLOC_015978	S vs. NW, S vs. NE	0.4	15.08	5.8	0.28	0.73	0	0.82	0.39	0.24	0
Pto_XLOC_016018	S vs. NW, S vs. NE	0	0	0	2.79	1.08	5.54	0	0.75	6.38	0
Pto_XLOC_016163	S vs. NW, NW vs. NE	0.44	3.77	0	3.69	0	2.26	275.58	1.36	0.43	3.23
Pto_XLOC_016166	NW vs. NE	0.42	4.48	4.18	2.93	4.21	0.71	9.15	0.55	0.23	1.88
Pto_XLOC_016167	NW vs. NE, S vs. NE	0.35	0	0	0.83	0	2.22	4.08	5.8	22.88	1.02
Pto_XLOC_016184	S vs. NW, S vs. NE	2.34	0	89.99	1.34	0	3.13	0.79	1.49	0	3.04
Pto_XLOC_016191	S vs. NW, S vs. NE	81.26	0	1.25	20.63	0	3.9	0	2.93	19.34	4.93
Pto_XLOC_016192	S vs. NW, S vs. NE	81.26	0	1.25	20.63	0	3.9	0	2.93	19.34	4.93
Pto_XLOC_016193	S vs. NW, S vs. NE	81.26	0	1.25	20.63	0	3.9	0	2.93	19.34	4.93
Pto_XLOC_016217	NW vs. NE, S vs. NE	0	25.09	2.32	0.87	23.56	0	12.06	0.6	0.18	0
Pto_XLOC_016250	NW vs. NE	2.51	1.61	4.19	3.04	14.88	1.57	2.24	1.78	2.11	1.39
Pto_XLOC_016293	S vs. NW, S vs. NE	3.48	0.76	32.99	3.69	0.69	0	3.94	2.47	2.37	0.83
Pto_XLOC_016296	S vs. NW, NW vs. NE, S vs. NE	16.81	1.31	307.68	0	3.6	0	0	0.3	1.81	27.54
Pto_XLOC_016327	NW vs. NE	0	1.68	0	0.75	3.22	7.21	2.03	0.2	0.24	1.1
Pto_XLOC_016354	S vs. NW, S vs. NE	0.37	72.68	1.07	0.67	6.74	1.95	0	1.46	3.48	2.21
Pto_XLOC_016363	S vs. NW, NW vs. NE, S vs. NE	5.81	343.57	0	0.81	0.5	1.31	0	18.35	0.65	0
Pto_XLOC_016425	S vs. NE	0.26	0.46	0.45	9.61	0.21	0	0	1.29	4.14	5.79
Pto_XLOC_016430	S vs. NW, NW vs. NE, S vs. NE	131.74	0.17	0	3.14	0.21	0.36	0	0.17	11.39	52.87
Pto_XLOC_016442	S vs. NE	2.2	9.63	8.54	0.52	11	1.48	0.56	0.55	3.72	2.18
Pto_XLOC_016455	NW vs. NE, S vs. NE	0	0.27	0.52	0	0.21	1	2.76	14.11	0	0.2
Pto_XLOC_016497	S vs. NW, S vs. NE	0.39	1.94	22.01	2.69	2	1.08	0	2.93	3.74	0.18
Pto_XLOC_016531	S vs. NW, NW vs. NE	0.64	0	11.51	0	0	0.25	0.44	9.54	0	0.24
Pto_XLOC_016555	S vs. NW	0.45	0	0.71	5.97	2.76	4.51	2.01	3.08	0	0
Pto_XLOC_016596	S vs. NW, NW vs. NE	0	1.19	0	8.18	0	12.16	0	0.33	0	0
Pto_XLOC_016710	S vs. NW, S vs. NE	0.46	0	0	0.19	0	2.55	20.88	0	0	11.2
Pto_XLOC_016718	NW vs. NE	2.65	13.49	1.21	0.14	1.27	38.27	1.78	0.24	5.96	0
Pto_XLOC_016719	S vs. NE	2.02	0	0.95	6.39	0.33	0	2.22	12.18	1.69	2.84
Pto_XLOC_016723	S vs. NW, NW vs. NE	0	4.11	0.2	13.02	1.35	6.64	17.24	2.7	2.07	0
Pto_XLOC_016752	S vs. NW, S vs. NE	8.45	45.97	0.26	1.1	0	19.05	0.67	0	14.31	0
Pto_XLOC_016822	S vs. NW, NW vs. NE	2.61	22.37	0.91	1.64	0.31	0.3	7.37	10.77	3.37	7.75
Pto_XLOC_016836	S vs. NW, NW vs. NE	0.82	1.3	4.64	7.28	1.35	19.65	0	0.85	0.85	1.04
Pto_XLOC_016875	S vs. NW, S vs. NE	4.29	2.31	16.77	0	0	0.69	2.89	1.66	0.49	0
Pto_XLOC_016895	NW vs. NE, S vs. NE	0.25	2	3.49	2.51	1.84	0.16	0	149.92	2.05	0
Pto_XLOC_016900	S vs. NW, S vs. NE	54.15	1.98	6.91	0.38	6.13	4.25	0	4.31	6.34	3.9
Pto_XLOC_016915	NW vs. NE, S vs. NE	1.09	3.89	4.75	9.14	2.45	1.08	3.19	0.61	1.37	284.24
Pto_XLOC_017025	S vs. NW, NW vs. NE, S vs. NE	0.26	0.16	3	0.86	0.63	2.07	11.15	18.19	5.52	10.53
Pto_XLOC_017031	S vs. NW, S vs. NE	55.51	1.69	0	0.61	1.59	4.03	1.31	3.49	3.22	2.27
Pto_XLOC_017068	NW vs. NE, S vs. NE	1.95	0.18	0.77	0	0	1.4	0	29.14	0.19	0.52
Pto_XLOC_017074	S vs. NW	10.84	0.89	3.67	1.36	0	0.88	2.73	3.52	2.3	0.85
Pto_XLOC_017120	S vs. NE	14.27	0	3.21	0.7	2.87	5.58	3.71	0	0.46	4.45
Pto_XLOC_017160	S vs. NW, NW vs. NE	1.55	0	3.56	10.69	18.71	8.96	1.49	0	13.71	1.08
Pto_XLOC_017188	NW vs. NE	6.79	1.55	1.71	8.92	19.02	1.03	0	0.2	2.8	4.85
Pto_XLOC_017236	S vs. NW, S vs. NE	0.89	1.36	0.24	0	1.01	2.99	15.3	9.49	0.35	8.64
Pto_XLOC_017275	S vs. NW, NW vs. NE	1.53	0	1.25	0.66	4.67	19.27	0	2.86	0.54	1.39
Pto_XLOC_017276	S vs. NW, S vs. NE	1.98	0.83	1.91	9.38	19.05	17.18	1.55	0.2	19.77	0.88
Pto_XLOC_017277	S vs. NW, S vs. NE	1.98	0.83	1.91	9.38	19.05	17.18	1.55	0.2	19.77	0.88
Pto_XLOC_017315	S vs. NW, NW vs. NE, S vs. NE	0	0.67	51.61	0	0	15.89	0	0	1.71	0.2
Pto_XLOC_017326	NW vs. NE, S vs. NE	0	0	48.14	0.84	65.31	6.59	0	0.46	0.17	4.74
Pto_XLOC_017337	S vs. NW, S vs. NE	0.55	0.66	20.18	0.19	0.43	3.45	0.62	0	0	1.28
Pto_XLOC_017339	S vs. NW, NW vs. NE	17.62	2.96	0	0	1.28	0.26	0	3.09	1.34	19.26
Pto_XLOC_017344	S vs. NW	0.88	0.42	0.33	11.06	1.39	1.02	0.07	1.6	0.43	6.34
Pto_XLOC_017350	S vs. NW, S vs. NE	40.35	11.88	0.37	0	0	0	0.37	0	1.59	0
Pto_XLOC_017362	S vs. NW	0.22	0	2.86	2.54	12.97	6.7	6.82	5.17	3.58	3.34
Pto_XLOC_017368	NW vs. NE	1	4.24	2.39	0.21	0.47	1.53	0	0.77	7.59	6.23
Pto_XLOC_017387	NW vs. NE, S vs. NE	0	0	1.72	1.88	0.48	1.19	0.28	5.42	4.73	12.66
Pto_XLOC_017393	S vs. NW, NW vs. NE	0.65	0	8.56	55.79	0	2.4	1.05	0	1.56	0
Pto_XLOC_017395	NW vs. NE, S vs. NE	13.78	13.52	0.62	36.15	0	8.07	0.39	0.17	0	0.21
Pto_XLOC_017425	S vs. NW, S vs. NE	25.95	17.98	0	0.54	0.84	0	1.21	0.28	0.91	2.43
Pto_XLOC_017441	NW vs. NE	1.39	14.47	0	0.4	0.98	40.31	0.45	1.77	5.96	1.97
Pto_XLOC_017453	S vs. NW, NW vs. NE	0.96	0	1.1	0	0.5	96.77	9.47	0.79	0.72	0
Pto_XLOC_017459	NW vs. NE, S vs. NE	0	3.26	1.86	0	1.37	0.37	0	6.1	0.96	11.3
Pto_XLOC_017514	NW vs. NE, S vs. NE	0.95	0	0.16	0.48	0.61	0.4	0.79	0.6	33.91	2.96
Pto_XLOC_017534	S vs. NW, S vs. NE	22.17	5.56	3.46	4.84	0.18	0.63	2.08	0.29	0	0
Pto_XLOC_017591	S vs. NW, S vs. NE	0.22	0	3.31	32.33	0	0.19	0.56	38.53	0.22	0
Pto_XLOC_017706	S vs. NW, S vs. NE	0.25	74.21	0	0.95	0.87	0	3.49	0	1.58	2.17
Pto_XLOC_017723	NW vs. NE, S vs. NE	5.56	0.17	10.71	0.18	0.24	0	18.58	9.57	0	82.14
Pto_XLOC_017731	NW vs. NE, S vs. NE	0	9.91	0	0	5.19	0	0.4	19.45	6.84	2.75
Pto_XLOC_017771	S vs. NW, NW vs. NE	1.75	10.99	2.41	0.37	1.54	0	0	0.28	0.33	11.45
Pto_XLOC_017811	S vs. NW, S vs. NE	13.84	4.86	0.76	0.89	2.7	1.9	2.86	1.88	0.82	3.89
Pto_XLOC_017870	NW vs. NE, S vs. NE	3.95	2.93	0.64	1.31	1.09	0	0.56	0.33	79.36	9.34
Pto_XLOC_017880	NW vs. NE	2.12	0	14.08	1.05	0.41	5.21	0.81	7.97	8.24	0
Pto_XLOC_018002	S vs. NW, NW vs. NE, S vs. NE	0.32	4.79	0.67	14.07	0.59	0.36	5.13	1.62	0.46	173.58
Pto_XLOC_018004	S vs. NW, NW vs. NE, S vs. NE	0.16	0.84	2.66	24.99	0	0	0	0.46	49.03	0
Pto_XLOC_018011	S vs. NW, NW vs. NE	0.26	0	1.63	2.33	2.42	213	0	0.7	0	0
Pto_XLOC_018012	S vs. NW	1.99	0.39	3.71	18.25	4.06	4.59	0	1.28	1.68	8.2
Pto_XLOC_018013	S vs. NW, S vs. NE	34.07	0.32	0.93	0.28	4.06	5.07	2.21	0.26	2.04	1.12
Pto_XLOC_018015	S vs. NW, NW vs. NE	0.45	2.15	0	2.98	0.42	111.06	0.31	0.25	1.78	6.07
Pto_XLOC_018050	S vs. NW, NW vs. NE	0	0	1.31	0	351.02	0	1.89	0.31	0	1.4
Pto_XLOC_018070	NW vs. NE, S vs. NE	0.34	0.19	0	0	1.4	5.54	0	4.94	1.26	20.68
Pto_XLOC_018081	S vs. NW, NW vs. NE	0.95	0	0	4.43	1.72	9.68	0	1.37	0.75	0.65
Pto_XLOC_018097	S vs. NE	2.79	0.54	1.93	6.06	1.87	0.99	0.33	1.86	12.03	4.42
Pto_XLOC_018100	NW vs. NE	0.85	1.08	2.01	0	2	1.68	1.04	0.97	7.74	5.98
Pto_XLOC_018101	S vs. NW, NW vs. NE	1.42	8.8	1.96	7.63	31.37	4.75	0.64	6.87	8.35	1.45
Pto_XLOC_018121	S vs. NW, S vs. NE	0.62	1.19	16.84	0.34	4.37	2.63	0	0	1.2	0
Pto_XLOC_018129	NW vs. NE, S vs. NE	0.59	0.35	0	6.48	2.47	1.62	0	1.01	0	85.02
Pto_XLOC_018135	S vs. NW, NW vs. NE	0	0	0	12.26	2.83	1.67	0	0	3.47	0
Pto_XLOC_018177	S vs. NW, S vs. NE	0	81.94	0.88	14.49	0.19	0	0	0	0.54	10
Pto_XLOC_018231	NW vs. NE, S vs. NE	0	3.26	1.86	0	1.37	0.37	0	6.1	0.96	11.3
Pto_XLOC_018256	S vs. NW, NW vs. NE, S vs. NE	2.76	31.13	0.53	2.87	8.46	0.45	1.29	0	0	1.1
Pto_XLOC_018315	S vs. NW, NW vs. NE, S vs. NE	1.47	0	1.24	1.72	30.74	3.84	0.55	15.5	1.78	74.65
Pto_XLOC_018355	S vs. NW, S vs. NE	4.47	29.35	2.45	3.1	0.17	0.76	2.07	0.71	0.8	6.69
Pto_XLOC_018391	NW vs. NE, S vs. NE	2.01	1.34	0	7.86	0.53	1.19	3.7	30.26	53.21	4.86
Pto_XLOC_018452	S vs. NW, NW vs. NE, S vs. NE	28.1	0.35	0	0	0	0.21	0	0	0	12.21
Pto_XLOC_018472	NW vs. NE, S vs. NE	12.31	0	0.74	0	7.47	1.14	11.71	447.95	4.7	0
Pto_XLOC_018477	S vs. NW, NW vs. NE	0	2.58	0.62	9.73	0	0	5.49	0	0.23	0.24
Pto_XLOC_018511	S vs. NW, NW vs. NE	0	45.51	0.65	0	0.26	1.17	0.18	2.92	0.4	49.94
Pto_XLOC_018609	S vs. NW, NW vs. NE	0	0.7	2.19	2.72	5.94	3.13	185.11	4.22	0.46	7.1
Pto_XLOC_018620	NW vs. NE	0	0	1.44	0	0.24	0.16	0.36	1.86	5.73	0.65
Pto_XLOC_018636	S vs. NE	1.56	0	31.66	17.65	0.48	0	3.56	14.65	0	1.1
Pto_XLOC_018637	S vs. NE	1.56	0	31.66	17.65	0.48	0	3.56	14.65	0	1.1
Pto_XLOC_018729	NW vs. NE, S vs. NE	6.45	1.63	0.08	0.8	1.96	0.77	3.39	4.37	1.86	98.8
Pto_XLOC_018737	S vs. NW, S vs. NE	0	18.53	0	1.6	0.68	0	0	0.25	0.52	0
Pto_XLOC_018821	S vs. NW, NW vs. NE	1.23	1.87	0.3	0	125.23	0.86	0.58	0.88	0.62	1.7
Pto_XLOC_018860	NW vs. NE	2.2	4.57	0	1.47	2.33	0	0.28	10.29	7.02	0
Pto_XLOC_018864	S vs. NW, NW vs. NE	0	1.88	24.09	0	0	0	0	10.92	0	3.83
Pto_XLOC_018924	NW vs. NE	0	2.49	0	2.44	6.42	0.25	2.3	0.66	0.9	0
Pto_XLOC_018934	S vs. NW, S vs. NE	0	20.45	0.24	1.42	1.8	0	1.48	2.62	2.28	0.84
Pto_XLOC_018944	S vs. NW, NW vs. NE	0.84	0	2.25	0	1.04	39.96	1.33	0.15	0.7	0
Pto_XLOC_018959	S vs. NW	52.92	0	0.66	10.43	2.79	3.61	0.15	20.42	0.16	7.95
Pto_XLOC_018975	S vs. NW, NW vs. NE	0.5	0.52	2.17	0	140.58	2.45	1.35	0.2	0	1.29
Pto_XLOC_019028	S vs. NW, S vs. NE	242.3	5.92	1.98	2.64	0.97	5.65	0	0	0.2	5.15
Pto_XLOC_019049	S vs. NW, NW vs. NE, S vs. NE	7.05	10.38	61.84	2.24	0.95	0	2.06	0	12.48	3.19
Pto_XLOC_019050	S vs. NW, NW vs. NE	4.22	0.49	0.44	0	15.56	21.21	8.67	0.91	0	0.94
Pto_XLOC_019058	NW vs. NE, S vs. NE	7.81	13.35	0	7.99	3.56	0.17	0	0.38	0.25	532.85
Pto_XLOC_019061	S vs. NE	5.08	0	0.71	0.42	0	9.99	8.89	1.24	18.99	11.36
Pto_XLOC_019108	NW vs. NE, S vs. NE	0.2	0	4.32	0	0.61	6.52	1.07	7.95	26.76	9.18
Pto_XLOC_019130	S vs. NW, NW vs. NE	0	0.65	0.23	2.96	23.49	0	2.91	5.72	2.11	0
Pto_XLOC_019199	S vs. NW, NW vs. NE	0	12.89	2.17	1.75	8.82	43.74	0	0.36	13.95	1.12
Pto_XLOC_019234	NW vs. NE	4.61	18.11	0	0.31	0	5.88	7.67	26.12	0	4.85
Pto_XLOC_019284	S vs. NW, NW vs. NE	1.57	0.31	0	85.91	89.15	0.95	0	2.41	0	0.3
Pto_XLOC_019328	NW vs. NE, S vs. NE	0.55	0.21	0.76	0	0.18	3.5	0	4.31	2.48	13.8
Pto_XLOC_019358	S vs. NW, NW vs. NE	2.56	0.2	2.05	0	27.84	0.63	0	0.58	8.8	0.25
Pto_XLOC_019429	S vs. NW, NW vs. NE	0	4.77	0	12.05	1.11	9.93	22.09	0.14	6.03	0.2
Pto_XLOC_019437	S vs. NW	0.45	0.15	0.72	0.79	5.22	7.14	2.42	0	4.08	0
Pto_XLOC_019463	S vs. NE	19.74	2.15	0.36	0	0.51	3.31	6.12	0.88	3.94	0
Pto_XLOC_019490	S vs. NW, S vs. NE	3.34	2.15	0	0.52	1.84	1.66	17.54	5.92	22.15	0
Pto_XLOC_019499	S vs. NE	1.96	4.36	0	7.75	0.28	0.83	9.1	25.55	1.61	0.94
Pto_XLOC_019500	S vs. NW, S vs. NE	1.23	1.07	0	1.04	30.52	5.89	2.15	7.18	23.46	1.07
Pto_XLOC_019508	NW vs. NE, S vs. NE	2.01	1.59	0	0.61	0	0	0	10.86	14.58	0
Pto_XLOC_019509	NW vs. NE, S vs. NE	21.19	0.15	2.26	0.73	0.59	0	31.84	0.24	0.46	0
Pto_XLOC_019618	S vs. NW, S vs. NE	1.11	23.67	0	0.2	0	0	0.19	2.6	0	0
Pto_XLOC_019627	S vs. NW, NW vs. NE	0	0.32	117.54	0.72	0.37	2.04	1.27	167.99	0	0
Pto_XLOC_019637	S vs. NW, NW vs. NE	0	0.43	0	0	0	0	14.43	1.66	0.26	1.29
Pto_XLOC_019663	S vs. NW, S vs. NE	6.51	6.16	0.73	1.34	0.74	0	0	0.97	0	0
Pto_XLOC_019680	NW vs. NE, S vs. NE	1.61	0.74	49.38	1.04	35.18	0	80.92	0.56	0.97	1.89
Pto_XLOC_019694	NW vs. NE	0	2.49	0	2.44	6.42	0.25	2.3	0.66	0.9	0
Pto_XLOC_019697	S vs. NW, NW vs. NE	6.61	3.94	1.04	1.36	1.63	11.36	17.32	2.11	0.22	2.11
Pto_XLOC_019702	NW vs. NE	1.53	0.86	4.73	0.94	1.34	0	0.63	0	4.91	10.93
Pto_XLOC_019731	NW vs. NE, S vs. NE	0	1.95	1.23	0.39	1.18	1.62	0	6.76	6.52	2.15
Pto_XLOC_019859	S vs. NE	2.59	0.93	0	2.01	1.71	2.07	0	0.28	11.73	1.8
Pto_XLOC_019881	S vs. NW, NW vs. NE, S vs. NE	201.15	2.77	11.17	0.63	7.43	0.17	0	3188.73	156.2	0.31
Pto_XLOC_020049	S vs. NE	5.32	0.23	5.57	2.18	0.31	21.36	0.82	3.36	24.7	0
Pto_XLOC_020063	NW vs. NE, S vs. NE	1.27	0	1.61	0.33	0	0	0.74	9.35	8.95	1.07
Pto_XLOC_020084	S vs. NW, NW vs. NE	3.67	0.31	0.82	1.13	1.31	43.08	4.43	5.71	0.16	0
Pto_XLOC_020085	S vs. NW, S vs. NE	1.76	0.28	3.58	36.98	1.55	4.91	0.43	0	17.92	3.13
Pto_XLOC_020114	NW vs. NE, S vs. NE	12.42	0	0.59	2.58	0.48	0	3.97	3.01	1.09	47.92
Pto_XLOC_020155	NW vs. NE, S vs. NE	3.43	0	10.39	6.05	18.89	0.69	1.7	8.23	865.22	6.17
Pto_XLOC_020205	S vs. NW	0	0.26	6.05	17.91	2.21	0	4.95	1.03	8.42	0.83
Pto_XLOC_020250	S vs. NW, NW vs. NE, S vs. NE	0.87	9.26	0.27	33.9	0	0	0	0	0	0
Pto_XLOC_020320	S vs. NW, NW vs. NE	1.98	11.84	0.6	23.27	0	4.39	54.39	0	3.02	2.84
Pto_XLOC_020336	S vs. NW	2.86	10.9	0.49	0.24	0	0.34	0.46	0.9	6.08	0.23
Pto_XLOC_020337	S vs. NW, S vs. NE	0.33	3.41	0	9.97	11.01	7.23	1.58	8.34	0.21	11.33
Pto_XLOC_020388	S vs. NW, NW vs. NE	0	5.99	0.3	0.25	15.59	0.81	11.74	2.45	0	0
Pto_XLOC_020400	S vs. NW, NW vs. NE, S vs. NE	1.44	0	19.63	1.17	0	5.61	0	55.73	0.23	2.17
Pto_XLOC_020401	S vs. NE	1.2	0	1.11	0.38	0.45	1.22	3	12.31	1.14	0
Pto_XLOC_020416	S vs. NW, NW vs. NE	0.49	0	4.95	3.53	5.43	3.67	30.9	2.76	0.33	0
Pto_XLOC_020518	S vs. NW	0	0	3.12	2.33	6.55	7.37	6.19	0.7	1.96	7.21
Pto_XLOC_020523	S vs. NW, NW vs. NE	6.96	0	0.16	89.47	4.35	1.35	0.17	0.52	1.03	6.8
Pto_XLOC_020592	NW vs. NE	4.24	0	0	6.02	0	1.65	5.87	0.56	1.97	0
Pto_XLOC_020598	NW vs. NE, S vs. NE	1.9	34.55	0.5	4.19	79.73	0.48	1.2	0.63	1.29	0.26
Pto_XLOC_020635	S vs. NE	0.28	15.84	2.54	1.04	11.2	0.79	1.36	0.17	4.3	0
Pto_XLOC_020664	NW vs. NE	0.29	0.29	14.22	13.22	12.36	0	2.33	0.37	6.62	1.15
Pto_XLOC_020777	NW vs. NE, S vs. NE	0	0.22	6.81	1.37	2.25	1.87	1.13	20.31	0.6	0
Pto_XLOC_020841	S vs. NW, NW vs. NE	4.36	0	4.9	0.49	0	59.26	1.25	0	0.76	3.27
Pto_XLOC_020862	S vs. NW, NW vs. NE	1.24	2.47	37.07	0.32	1.78	363.89	0	0.39	48.19	0
Pto_XLOC_020864	NW vs. NE	0	1.32	2.13	1.32	2.56	6.99	0.91	0.28	0.93	0
Pto_XLOC_020867	S vs. NW, NW vs. NE, S vs. NE	12.34	0	1.49	0.92	0.32	0.43	0	1	21.42	10.59
Pto_XLOC_020896	S vs. NW, NW vs. NE	19.42	0	0.45	0.97	16.27	2.42	148.36	7.98	3.27	5.94
Pto_XLOC_020897	NW vs. NE, S vs. NE	6.49	9.18	0.76	2.69	19.15	6.25	0	0.15	0.55	0.84
Pto_XLOC_020936	S vs. NW, NW vs. NE	1.43	0	1.35	75.13	2.92	0	0.47	0	0.53	12.01
Pto_XLOC_020939	S vs. NW, S vs. NE	1.74	2.69	21.12	0	1.33	0.15	0.19	0.85	0.76	0.51
Pto_XLOC_020952	NW vs. NE, S vs. NE	0	0	8.55	1.63	5.19	0.16	0	0.29	1	45.44
Pto_XLOC_020976	S vs. NW, NW vs. NE	4.94	14.42	0.71	0	0.79	1.75	1.84	12.04	0.7	1.78
Pto_XLOC_020977	NW vs. NE	0.41	0.32	1.98	1.44	0.38	0.23	0	1.93	8.01	0
Pto_XLOC_020979	S vs. NW, NW vs. NE	0.51	2.86	2.99	40.23	0.52	1.14	31.15	0.61	0.65	0.52
Pto_XLOC_020985	NW vs. NE, S vs. NE	3.05	1.07	12.74	10.86	2.13	0.35	0	107.13	0.65	0.7
Pto_XLOC_021045	S vs. NW, NW vs. NE, S vs. NE	0.37	48.24	0.25	0	0.22	3.35	8.14	0.19	0	0.25
Pto_XLOC_021087	S vs. NW, S vs. NE	0.9	129.37	2236.17	0	11.26	0	0.55	0.16	9.97	0
Pto_XLOC_021089	S vs. NW, NW vs. NE	6.79	15.75	0.5	0	2.1	0.8	0	28.95	0	0
Pto_XLOC_021168	NW vs. NE, S vs. NE	1.97	0.84	0	2.97	0	4.61	0.7	0	0	22.65
Pto_XLOC_021215	NW vs. NE, S vs. NE	0.29	0.51	0.36	7.74	0.76	0.3	1.85	6571.11	1.18	0.67
Pto_XLOC_021222	NW vs. NE, S vs. NE	0	3.49	2.17	1.34	3.76	2.43	0	1.73	1.4	29.21
Pto_XLOC_021223	S vs. NW, NW vs. NE	7.89	1.42	0	3.08	91.26	0	0.45	4.21	2.36	1.86
Pto_XLOC_021240	NW vs. NE	1.95	0	1.72	11.88	0.19	3.21	0	0.41	0.62	0
Pto_XLOC_021246	S vs. NW, S vs. NE	49.71	8.71	0	1.66	5	0.84	0	0	0	8.3
Pto_XLOC_021256	S vs. NW	0.64	4.8	21.84	0.7	0	6.91	0	0.46	4.29	8.93
Pto_XLOC_021259	NW vs. NE, S vs. NE	4.86	0	2.85	5.97	2.87	0	0	9.08	4.03	10.34
Pto_XLOC_021285	NW vs. NE	6.99	2.06	0.45	0	0.85	11.48	11.32	2.01	0.22	4.42
Pto_XLOC_021287	S vs. NE	0	3.84	10.22	4.03	3.68	0.46	0.26	0	3.16	0.23
Pto_XLOC_021327	NW vs. NE	0.36	0	1.39	0.65	0	0.86	0	2.47	0.46	7.24
Pto_XLOC_021345	S vs. NW, NW vs. NE, S vs. NE	27.32	37.65	0	5.77	21.01	3.54	0	3.24	3.92	0
Pto_XLOC_021347	S vs. NW, NW vs. NE, S vs. NE	0	3.82	0.77	11.84	0.22	8.84	0	110.6	1.09	0
Pto_XLOC_021351	NW vs. NE, S vs. NE	0.84	0	4.33	0	0.18	0	0	15.38	0.3	2.53
Pto_XLOC_021367	S vs. NW, NW vs. NE	0.54	2.18	44.82	0	1.42	0	0.38	27	1.51	2.13
Pto_XLOC_021450	S vs. NW, NW vs. NE	0	0	1.71	1.68	9.77	1.35	71.08	0	5.32	2.66
Pto_XLOC_021455	S vs. NW	15.49	0.84	0.33	2.47	0.21	0.29	1.74	0	1.03	11.37
Pto_XLOC_021460	S vs. NW	1.53	8.44	2.84	0	0.49	1.13	0.15	0.29	6.76	0.2
Pto_XLOC_021461	S vs. NW	1.53	8.44	2.84	0	0.49	1.13	0.15	0.29	6.76	0.2
Pto_XLOC_021474	NW vs. NE	3.21	5.85	0.69	12.19	6.73	0	0	0	0.53	2.05
Pto_XLOC_021489	NW vs. NE, S vs. NE	0	0.4	3.32	2.44	0	1.29	2.14	0.36	15.89	5.86
Pto_XLOC_021500	S vs. NW, NW vs. NE	6.3	2.76	0	3.85	0.21	65.28	2.2	1.56	0	0
Pto_XLOC_021508	S vs. NW, NW vs. NE	7.84	1.86	0.86	1.59	0	79.75	0.6	0.73	2.6	0
Pto_XLOC_021574	NW vs. NE, S vs. NE	6.61	0	14.28	0.43	43.42	1.31	3.47	0.18	0.88	0.36
Pto_XLOC_021629	NW vs. NE	0	19.41	0	15.55	0	0	0	17.65	5.31	14.26
Pto_XLOC_021661	S vs. NW	1.31	1.3	0	2.48	9.36	0.77	3.64	1.87	7.58	1.15
Pto_XLOC_021732	NW vs. NE, S vs. NE	1.06	4	0.16	0	2.13	1.47	0.44	20.75	4.23	2.7
Pto_XLOC_021771	S vs. NW, NW vs. NE	4.14	2.36	4.72	2	1.41	4.06	23.89	3.28	3.43	2.38
Pto_XLOC_021816	S vs. NW, S vs. NE	21.42	92.58	5.36	0.89	5.07	4.49	0.74	0	15.11	5.13
Pto_XLOC_021882	S vs. NW	0.35	15.97	0.4	5.19	0	0.42	0	2.88	0	2.87
Pto_XLOC_021939	S vs. NW, NW vs. NE, S vs. NE	4.33	2.82	134.62	0	0	7.57	0	1.12	0	20.14
Pto_XLOC_021968	S vs. NW, S vs. NE	23.36	0	5.15	8.61	0.46	5.57	1.43	0	6.03	3.5
Pto_XLOC_022024	NW vs. NE, S vs. NE	0.25	0.79	1.63	0	0.82	9.9	0	17.66	2.36	4.53
Pto_XLOC_022028	NW vs. NE, S vs. NE	0.53	2.07	0.72	1.01	2.35	1.06	0	30.94	23.63	0
Pto_XLOC_022029	NW vs. NE, S vs. NE	0	1.29	0.19	0.56	0.4	0	0.59	0.48	6.01	9.8
Pto_XLOC_022103	S vs. NW, NW vs. NE, S vs. NE	0.71	2215.27	3.54	3.31	14.76	0.23	0	0	0.48	1.04
Pto_XLOC_022136	S vs. NW, NW vs. NE	0	0.35	3.72	11.75	0.81	0	7.77	0	0	5.31
Pto_XLOC_022179	S vs. NW, NW vs. NE	0.25	5.96	7601.36	0	0.33	797.56	0.56	42.75	1.84	10.89
Pto_XLOC_022204	S vs. NW, NW vs. NE, S vs. NE	0.54	1	0	7.84	0	10.26	5.47	152.64	0.34	36.82
Pto_XLOC_022222	S vs. NW, NW vs. NE, S vs. NE	6.9	9.62	3	4.27	0.66	1.9	0.49	10.17	32.07	7.39
Pto_XLOC_022261	S vs. NE	0	1.83	0	0.37	0	0.16	6.81	0	10.54	0.93
Pto_XLOC_022279	NW vs. NE	0.15	0.31	2.62	0	0	0	0	1.54	0.14	8.9
Pto_XLOC_022303	NW vs. NE	6.99	2.06	0.45	0	0.85	11.48	11.32	2.01	0.22	4.42
Pto_XLOC_022305	S vs. NW, S vs. NE	1.16	13.96	13.99	0.34	0.37	2.28	0	0.91	7.7	0.96
Pto_XLOC_022339	S vs. NW, NW vs. NE	0	7.75	0	3.11	0.32	3.64	27.09	0.56	3.81	0.71
Pto_XLOC_022373	S vs. NW, NW vs. NE	2.69	10.19	0.21	0	6.45	115.41	0	0.44	1.85	3.88
Pto_XLOC_022390	NW vs. NE, S vs. NE	27.37	0	0	0.2	12.53	5.19	0.27	7.92	4.7	98.39
Pto_XLOC_022392	S vs. NW, NW vs. NE, S vs. NE	1.01	0.88	0.16	0	13.82	0.56	55.6	0.2	11.79	11.09
Pto_XLOC_022420	NW vs. NE, S vs. NE	0.99	14.02	1.82	11.92	0.88	4.24	1.53	22.19	0	1139.14
Pto_XLOC_022432	S vs. NW, S vs. NE	2.4	1.24	2.64	0	3.47	22.44	0	14.39	3.32	4.67
Pto_XLOC_022433	NW vs. NE, S vs. NE	34.56	0.32	6.06	0	47.47	9.79	9.85	199.87	0	3.68
Pto_XLOC_022434	NW vs. NE, S vs. NE	34.56	0.32	6.06	0	47.47	9.79	9.85	199.87	0	3.68
Pto_XLOC_022463	S vs. NW, NW vs. NE, S vs. NE	1.78	4.14	30.37	0.28	0.67	2.7	7.09	0.16	0	0
Pto_XLOC_022467	S vs. NW, NW vs. NE, S vs. NE	0.86	1.01	0	55.44	0	1.22	0.53	11.86	0.44	0
Pto_XLOC_022474	S vs. NW, NW vs. NE	0	0	0	3.7	0	10.85	2.84	0.91	0	0
Pto_XLOC_022481	S vs. NW, NW vs. NE, S vs. NE	1.44	0	1.54	3.45	192.2	0	0	1.93	0.28	17.65
Pto_XLOC_022492	S vs. NW, S vs. NE	0	1.13	10.99	0.2	0	0.6	0	0	0	1.36
Pto_XLOC_022497	S vs. NW, S vs. NE	3.19	0.96	26.36	0	0	3.11	0.98	7.19	0	1.76
Pto_XLOC_022519	S vs. NW, S vs. NE	10.6	7.62	153.06	14.32	0	0.62	0.23	0	0	6.42
Pto_XLOC_022534	S vs. NW, S vs. NE	515.43	0.5	0	2.61	0	0	7.54	0.5	0	0.19
Pto_XLOC_022579	S vs. NW, NW vs. NE	7.46	4.56	0.57	46.89	0.58	1.44	0.61	10.74	0.08	5.78
Pto_XLOC_022580	S vs. NW, S vs. NE	56.77	0.27	10.94	0.99	0	0.91	0	0	0.86	0.73
Pto_XLOC_022605	NW vs. NE, S vs. NE	0	25.43	0	9.35	6.25	13.73	0	7.63	0	0
Pto_XLOC_022612	S vs. NW, NW vs. NE	0.58	5.09	0.36	6.2	0	63.57	0.69	7.38	2.75	2.74
Pto_XLOC_022641	NW vs. NE, S vs. NE	0	0.46	0.89	0	9.68	0.92	0	21.43	0.72	39.94
Pto_XLOC_022648	S vs. NW, NW vs. NE	0	2.04	0.17	1.19	22.54	0.13	6.72	0	0.37	0.18
Pto_XLOC_022668	S vs. NW, NW vs. NE	0	2.76	2.24	31.84	41.31	2.42	0	0.16	9.61	2.1
Pto_XLOC_022680	S vs. NW, NW vs. NE, S vs. NE	231.34	3.46	0.92	0.96	1.36	0	11.32	2.34	0	0
Pto_XLOC_022704	S vs. NW, S vs. NE	0	0	1.25	1.73	0.78	19.02	1.67	5.92	7.2	2.2
Pto_XLOC_022710	S vs. NW, NW vs. NE, S vs. NE	4.67	0.42	63.71	3.31	204.45	0.79	3.87	1.77	0.18	4.65
Pto_XLOC_022723	S vs. NW, NW vs. NE, S vs. NE	0.16	0.44	19.33	0.22	0.97	0.82	0.21	4.49	43.28	2.16
Pto_XLOC_022741	S vs. NW, NW vs. NE, S vs. NE	3.68	47.09	7.07	0	1.09	2.37	0.31	1.36	694.63	6.68
Pto_XLOC_022748	S vs. NW, NW vs. NE	0.22	0.16	1.04	4.16	1.43	79.82	1.2	0	5.26	0
Pto_XLOC_022772	S vs. NW, S vs. NE	11.15	3.35	15.5	4.81	0.21	0.33	0	1.08	0	2.41
Pto_XLOC_022901	NW vs. NE, S vs. NE	0.54	13.76	0	0.58	8.74	1.17	2.17	1.66	0	0.71
Pto_XLOC_022907	NW vs. NE	7.75	1.42	6.76	0.24	0.31	9.04	0	0	17.85	3.43
Pto_XLOC_022908	NW vs. NE, S vs. NE	5	1.3	6.56	0.78	2.93	0	0.62	39.16	2.55	0.87
Pto_XLOC_022932	S vs. NW, NW vs. NE	7.64	0.52	0	1.7	138.89	0	0	0	0.55	5.97
Pto_XLOC_022940	S vs. NW, NW vs. NE	3.56	5.16	0	0.73	15.5	1.72	21.2	0.52	1.41	0
Pto_XLOC_022967	S vs. NW, NW vs. NE, S vs. NE	8.29	0.47	104.57	3.17	52.68	5.82	0.77	5.22	6.76	1.64
Pto_XLOC_022969	NW vs. NE, S vs. NE	3.96	2.28	57.64	19.05	19.78	1.67	0.94	0.19	1.13	0
Pto_XLOC_022975	NW vs. NE, S vs. NE	10.95	0	1.26	0.35	5.02	0	6.1	0.25	169.06	0.31
Pto_XLOC_022990	NW vs. NE, S vs. NE	1.63	10.12	0.63	0	2.75	5.24	0.36	7.35	8.22	17.18
Pto_XLOC_023025	S vs. NW, NW vs. NE, S vs. NE	0	175.78	0	16.77	5.45	3.36	2.04	2.96	1.77	0.56
Pto_XLOC_023096	NW vs. NE, S vs. NE	0	180.28	9.62	0.36	19.84	252.09	0	21.47	3.75	2.38
Pto_XLOC_023097	S vs. NW, NW vs. NE, S vs. NE	1.59	0.45	0.74	1.42	15.56	0.69	0.35	1.69	37.25	0
Pto_XLOC_023114	NW vs. NE, S vs. NE	1.38	1.71	3.3	0.22	3.41	1.65	1.09	5.75	0.31	33.08
Pto_XLOC_023116	S vs. NW, S vs. NE	5.2	90.35	50.32	0	0.51	0.5	2.88	0	0.31	10.56
Pto_XLOC_023144	S vs. NW, S vs. NE	0.16	447	5	0.47	6.2	28.45	2.8	0	0.33	14.13
Pto_XLOC_023256	S vs. NW, NW vs. NE, S vs. NE	0.63	3.9	5.15	0.3	26.46	9.79	0.88	1.47	254.44	3.11
Pto_XLOC_023283	S vs. NW, S vs. NE	0.28	0	0	2.76	5.74	10.08	3.35	15.02	0	9.24
Pto_XLOC_023302	S vs. NW	15.77	16.96	0.32	0.92	0	15.22	0	18.93	2	1.45
Pto_XLOC_023313	S vs. NW, S vs. NE	12.31	21.27	0.44	0.16	0.77	4.36	0	0.2	0	2.32
Pto_XLOC_023316	S vs. NW, S vs. NE	9.02	12.01	0	3.17	0.83	0.44	0.3	0	1.09	3.11
Pto_XLOC_023320	S vs. NW, NW vs. NE	1.94	0	26.76	1.28	0	5.8	0	0.53	13.21	3.35
Pto_XLOC_023323	S vs. NW	0	0.61	6.83	2.47	23.46	3.16	1.75	0.38	6.35	6.37
Pto_XLOC_023326	S vs. NW, NW vs. NE, S vs. NE	202.38	14.8	15.41	3.22	65.21	0	0	17.4	0	0.46
Pto_XLOC_023354	S vs. NW, S vs. NE	2.51	0	12.92	0	0.54	2.25	0	0.19	1.97	2.44
Pto_XLOC_023388	NW vs. NE, S vs. NE	0	0.28	1.09	3.18	1.61	0	4.96	5.69	82.22	4.12
Pto_XLOC_023389	S vs. NW, NW vs. NE, S vs. NE	47.35	21.56	3.99	8.83	1.18	0.48	0	23.63	0	0
Pto_XLOC_023398	S vs. NW, NW vs. NE	0	20.24	0.16	0.18	5.56	2.15	0	32.08	0	1.25
Pto_XLOC_023454	S vs. NW, NW vs. NE, S vs. NE	0.54	0	0	135.98	0.53	3.77	1.86	8.9	28.73	0.21
Pto_XLOC_023460	S vs. NW, NW vs. NE, S vs. NE	36.29	1.4	28.36	536.78	2.91	0.48	1.51	27.14	0.21	0
Pto_XLOC_023501	NW vs. NE	2.18	5.9	0	0.28	6	6.24	0	0	0.84	0.72
Pto_XLOC_023528	S vs. NW, NW vs. NE, S vs. NE	1.44	0	1.54	3.45	192.2	0	0	1.93	0.28	17.65
Pto_XLOC_023539	S vs. NW, NW vs. NE	0.64	24.87	0	0	3.62	6.33	0.8	23.03	0.56	6.77
Pto_XLOC_023563	S vs. NW	16.72	8.98	0.67	2.1	0.55	1.13	0.9	7.8	0.73	3.33
Pto_XLOC_023565	NW vs. NE	0.65	0.19	7.9	0	0.65	2.56	0	9.82	4.06	0.4
Pto_XLOC_023567	S vs. NW, NW vs. NE	0	0	2.18	0	19.57	0.27	0.51	0	1.44	0.42
Pto_XLOC_023572	S vs. NW, NW vs. NE, S vs. NE	0.58	0.91	0.95	1.86	0.87	1.08	88.02	23.98	13.04	1.77
Pto_XLOC_023604	NW vs. NE, S vs. NE	1.1	0	14.4	9.48	0	8.2	0.54	0.31	0	0.48
Pto_XLOC_023635	NW vs. NE, S vs. NE	2.27	7.09	0	1.33	0	5.08	0	2.74	13.85	34.94
Pto_XLOC_023636	NW vs. NE, S vs. NE	2.27	7.09	0	1.33	0	5.08	0	2.74	13.85	34.94
Pto_XLOC_023637	NW vs. NE, S vs. NE	2.27	7.09	0	1.33	0	5.08	0	2.74	13.85	34.94
Pto_XLOC_023657	S vs. NE	0	0.21	1.32	0.44	2.92	7.11	0.8	8.35	1.17	3.19
Pto_XLOC_023662	S vs. NW, NW vs. NE, S vs. NE	2.19	2.54	0	0.25	52.47	1.48	0.31	17.84	3	0.38
Pto_XLOC_023682	S vs. NW, S vs. NE	157.66	4.57	0.19	8.56	0.34	14.93	1.22	6.61	17.71	0
Pto_XLOC_023684	NW vs. NE, S vs. NE	0	0.34	2.25	0.63	1.13	3.44	0	1.69	15.56	4.53
Pto_XLOC_023803	NW vs. NE, S vs. NE	6.4	3.09	1.97	0	1.02	5.03	0	13.69	14.24	7.98
Pto_XLOC_023804	S vs. NE	0	0	20.2	2.77	0	10.99	0.24	6.11	0.32	0.59
Pto_XLOC_023831	S vs. NW, NW vs. NE, S vs. NE	0	1.12	6.21	0.33	0.21	57.79	0	0	0	0.21
Pto_XLOC_023859	S vs. NW, S vs. NE	32.43	14.02	9.93	1.94	0	0	3.21	6.68	0	0
Pto_XLOC_023895	NW vs. NE, S vs. NE	65.36	0.8	14.45	0	35	14.96	9.22	0.58	0	0
Pto_XLOC_023926	S vs. NW, S vs. NE	494.82	2.89	0	28.15	1.9	3.67	4.21	27.98	0	0
Pto_XLOC_023992	S vs. NW, NW vs. NE	0	9.8	0	0.45	15.36	17.46	0.26	0	4.68	6.8
Pto_XLOC_023994	S vs. NW, NW vs. NE	0	41.11	3.8	0.58	0.58	7.68	1.33	0.22	0.9	38.12
Pto_XLOC_024075	S vs. NW, NW vs. NE	3.91	2.07	0	4.35	1.19	3.94	74.17	0	0.59	2.56
Pto_XLOC_024160	S vs. NW, S vs. NE	21.96	7.03	21.87	3.23	18.75	0.25	4.19	1.62	0.22	12.17
Pto_XLOC_024223	S vs. NW	4.94	3.73	6.96	2.4	0	0	0	7.16	0	0
Pto_XLOC_024264	S vs. NW, NW vs. NE, S vs. NE	0	0.79	1.3	0.26	15.63	0	0.25	0	0.19	193.02
Pto_XLOC_024329	S vs. NE	0	0.77	3.32	5.43	0.31	0.17	0.46	7.11	8.56	0
Pto_XLOC_024340	S vs. NW, NW vs. NE, S vs. NE	0	0.78	66.76	0.36	0	4.46	0.35	0	6.21	8.89
Pto_XLOC_024445	S vs. NW, NW vs. NE	2.6	0.26	0.46	6.43	17.56	0.79	0.4	0.76	0.5	0
Pto_XLOC_024446	S vs. NW, S vs. NE	12.16	29.87	0.63	0.97	4.8	2.04	0	0.31	0.31	3.11
Pto_XLOC_024476	S vs. NE	0	0.75	1.76	5.83	2.65	0.59	2.2	14.64	0.31	1.16
Pto_XLOC_024565	NW vs. NE	0.72	4.12	25.93	35.47	0.47	0.17	32.14	15.82	0.38	6.87
Pto_XLOC_024608	S vs. NW, S vs. NE	0	0	0.91	0	0.55	8.91	6.21	0	1.56	28.2
Pto_XLOC_024627	NW vs. NE	3.57	0.74	1.72	8.16	2.35	1.73	0	0.15	0	0.63
Pto_XLOC_024652	NW vs. NE, S vs. NE	0	0	0	0.76	2.15	0	0	3.4	9.87	0
Pto_XLOC_024762	S vs. NW, NW vs. NE	0.43	0	4.16	0.34	1.52	59.54	0.51	8.27	1.19	0.92
Pto_XLOC_024766	S vs. NE	1.96	8.74	0.55	0	0	23.14	0.86	25.27	0.33	0.24
Pto_XLOC_024773	S vs. NW	1.09	0.79	0	12.57	4.85	0.14	0.16	2.78	2.96	0
Pto_XLOC_024812	S vs. NW, NW vs. NE	3.55	0	1.21	1.95	33.46	0.85	0.18	0	0.58	0
Pto_XLOC_024813	NW vs. NE, S vs. NE	14.16	10.62	2.51	0	1.14	66.52	0.15	3.03	1.33	1.48
Pto_XLOC_024848	NW vs. NE, S vs. NE	1.88	0.88	0.88	1.81	0	0.89	0.53	11.69	4.32	0
Pto_XLOC_024849	NW vs. NE	0.55	0.92	0.84	0.18	12.93	0.2	0	0.32	0	1.3
Pto_XLOC_024858	S vs. NW	2.31	10.19	0	1.2	0	0.25	1.93	10.25	0.21	0
Pto_XLOC_024868	NW vs. NE, S vs. NE	0	2.06	2.79	0.31	0	0	1	10.25	4.21	66.16
Pto_XLOC_024869	S vs. NW, NW vs. NE, S vs. NE	1.65	19.18	13.19	4.1	3.34	2.38	1.97	0.86	0.54	0
Pto_XLOC_024882	S vs. NW, NW vs. NE	2.93	17.64	5.32	0	0.3	1.48	0	10.99	0	3.24
Pto_XLOC_024887	NW vs. NE, S vs. NE	1.83	0	0	0.89	0	0.26	0.9	17.98	0.88	2.18
Pto_XLOC_024905	S vs. NW, NW vs. NE	0.84	4.75	1.98	1.63	26.17	1.29	0.31	1.5	2.79	0.48
Pto_XLOC_025010	S vs. NE	4.66	10.46	0.94	0	29.11	0	1.92	4.91	0.19	30.8
Pto_XLOC_025019	S vs. NW, NW vs. NE, S vs. NE	28.11	17.49	49.72	0	0	31.8	0.29	0.53	1.34	8.53
Pto_XLOC_025025	S vs. NW, S vs. NE	30.12	0	0.27	1.32	1.48	0	0	0.53	0	0.71
Pto_XLOC_025046	S vs. NW, S vs. NE	0.4	2.01	1.19	5.84	5.62	8.27	10.4	12.56	7.33	0.94
Pto_XLOC_025103	S vs. NW, NW vs. NE, S vs. NE	0.92	3.25	0.84	2.11	0.89	6.15	113.06	9.56	10.03	9.8
Pto_XLOC_025108	NW vs. NE	0.48	2.76	6.81	4.45	0	15.8	1.53	1.14	0.73	0.68
Pto_XLOC_025124	S vs. NW, NW vs. NE, S vs. NE	0.26	0	0	0.64	6.39	0.88	1.14	29.9	1.84	0
Pto_XLOC_025130	NW vs. NE, S vs. NE	0.66	0.52	0.55	0.72	0	0.21	3.98	117.14	5.88	0
Pto_XLOC_025223	S vs. NW, S vs. NE	0.65	5.47	10.27	0.28	1.33	0.8	0.4	0.34	1.52	2.63
Pto_XLOC_025232	S vs. NW, NW vs. NE, S vs. NE	2.56	131.65	20.88	666.53	0	0	2.27	7.02	0.23	0
Pto_XLOC_025234	NW vs. NE, S vs. NE	5.59	22.66	1.49	5.28	1.82	13.88	0	0.46	1.86	0
Pto_XLOC_025289	NW vs. NE, S vs. NE	0	0	0	2.92	0	1.34	0	20.13	3.76	0
Pto_XLOC_025341	NW vs. NE, S vs. NE	0	1.5	0	3.92	3.19	0	1.38	6.99	0.92	129.54
Pto_XLOC_025366	S vs. NW, NW vs. NE, S vs. NE	2.13	4.84	85.34	5.11	7.65	7.7	0	1.29	37.01	2.32
Pto_XLOC_025379	NW vs. NE, S vs. NE	0.84	1.41	1.86	4.51	3.17	7.53	2.43	0.24	0.95	448.08
Pto_XLOC_025445	S vs. NW, NW vs. NE	21.92	3.81	3.6	4.75	0.63	0.52	7.7	0.69	30.98	0
Pto_XLOC_025450	S vs. NW, NW vs. NE	1.3	2.33	1.73	26.28	0.95	0	0.53	0.51	1.34	0.37
Pto_XLOC_025464	S vs. NW, S vs. NE	0.92	41.69	1.14	0.41	6.04	0.29	0.75	0.75	3.23	0
Pto_XLOC_025493	S vs. NW, NW vs. NE	0	0.87	0	8.75	6.67	34.59	15.29	0	4.51	1.22
Pto_XLOC_025574	NW vs. NE	2.7	0.39	0.72	0	0.3	0	0	1.67	2.42	7.1
Pto_XLOC_025622	NW vs. NE, S vs. NE	19.88	2.99	0	8.07	21.22	1.49	1.01	0	0	0
Pto_XLOC_025624	S vs. NW, NW vs. NE	3.2	4.21	1.82	61.04	5.39	0	3.03	4.06	0	0
Pto_XLOC_025658	S vs. NE	20.34	6.26	8.45	8.38	2.68	22.01	0	1.24	4.38	6.49
Pto_XLOC_025682	S vs. NW	12.81	1.82	3.52	1.21	0.98	0.6	0.34	0.37	5.79	0.17
Pto_XLOC_025712	S vs. NW, NW vs. NE	22.15	0.47	3.37	0.45	2.06	5.82	0.18	11.34	7.72	0
Pto_XLOC_025715	S vs. NW, S vs. NE	2.07	18.1	9.85	6.15	0	0	0.2	2.7	3.43	0
Pto_XLOC_025728	S vs. NW, NW vs. NE, S vs. NE	0.16	325.28	0.26	0	1.23	0.32	1.27	0.16	29.3	1.7
Pto_XLOC_025735	S vs. NW, NW vs. NE, S vs. NE	0	0	0	0	0.87	0.51	7.74	0	1.74	40.31
Pto_XLOC_025753	S vs. NW, S vs. NE	11.58	5.35	2.19	0	0.39	0.45	0.24	0.31	0	0
Pto_XLOC_025754	S vs. NE	0.18	1.29	5.77	3.19	0	0	1.03	0.14	0.28	0
Pto_XLOC_025755	S vs. NE	0.18	1.29	5.77	3.19	0	0	1.03	0.14	0.28	0
Pto_XLOC_025820	NW vs. NE, S vs. NE	0.75	1.68	0.68	6.52	1.64	0.5	0.31	217.7	4.29	2.46
Pto_XLOC_025837	S vs. NW, NW vs. NE, S vs. NE	0.8	0	0.25	0.43	17.08	0	1.9	610.89	2.4	1.56
Pto_XLOC_025912	S vs. NW, NW vs. NE	1.6	1.87	0.36	0.55	24.08	0	0.6	0.29	0	0.97
Pto_XLOC_025986	NW vs. NE, S vs. NE	0.38	1.17	0.88	2.35	0.67	1.22	0	2.51	1.74	21.67
Pto_XLOC_026010	S vs. NW, NW vs. NE	28.18	0	0	1.38	7.95	0.58	0	11.92	3.29	18.54
Pto_XLOC_026042	S vs. NW	4.55	0	12.6	1.08	1.01	0.74	0	0.68	3.5	2.4
Pto_XLOC_026069	S vs. NW, NW vs. NE	9.74	0.55	0.78	1.76	5.68	0.26	67.88	4.38	11.55	3.21
Pto_XLOC_026105	S vs. NW, S vs. NE	2.25	1.09	0	7.03	13.15	0.7	0.87	31.04	1.04	0.2
Pto_XLOC_026142	NW vs. NE, S vs. NE	1.48	1.77	2.37	1.38	0.29	2.15	0.74	57.98	0.16	2.66
Pto_XLOC_026171	S vs. NW, NW vs. NE	1.85	5.01	0	31.01	0.51	15.2	0.77	0.18	8	0
Pto_XLOC_026187	S vs. NE	0	0.54	0.72	0.19	3.4	0.94	0	0	11.16	0
Pto_XLOC_026190	S vs. NW, S vs. NE	16.14	72.41	0	2.62	5.33	30.18	1.14	0.43	11.2	0.58
Pto_XLOC_026223	S vs. NW	3.58	2.57	0.87	0	3.03	30.51	0.54	0.65	17.37	0.36
Pto_XLOC_026242	NW vs. NE, S vs. NE	186.88	1.83	2.15	0	1.01	4.61	245.36	10.72	0	4.45
Pto_XLOC_026283	S vs. NW, S vs. NE	8.35	2.36	6.71	0.51	1.2	0.59	1.09	2.88	1.76	0
Pto_XLOC_026288	S vs. NW, NW vs. NE, S vs. NE	43.59	16.01	1.24	24.31	0	1.52	0	0	0	5.28
Pto_XLOC_026289	S vs. NW, NW vs. NE, S vs. NE	2.1	58.8	6.29	0.35	0	5.67	0.16	24.05	0.72	150.21
Pto_XLOC_026290	S vs. NW	2.36	6.43	10.96	2.35	2.22	2.96	0.99	3.91	1.88	4.66
Pto_XLOC_026327	S vs. NW, NW vs. NE, S vs. NE	0.68	9.86	45.86	0.45	10.67	0	2.97	0.18	0	1.17
Pto_XLOC_026328	S vs. NW, NW vs. NE	1.51	0.19	0.76	14.25	4.96	30.58	1.01	0	3.19	5.26
Pto_XLOC_026330	S vs. NW, S vs. NE	0.51	1.48	0.17	4.12	0.46	10.13	5.88	24.48	0	0.18
Pto_XLOC_026345	NW vs. NE	20.37	0.27	1.79	0	4.49	24.01	0.25	1.12	7.08	0.41
Pto_XLOC_026350	S vs. NW, NW vs. NE, S vs. NE	8.4	3	3.62	0.43	1.24	0.46	0	108.49	1.13	144.23
Pto_XLOC_026354	S vs. NW, NW vs. NE	67.03	0.83	0	0.45	0.7	3.07	5.69	0.57	81.98	0.33
Pto_XLOC_026368	NW vs. NE, S vs. NE	26.62	1.13	0.57	1.88	0.7	13.73	2.89	0.5	2.43	0.24
Pto_XLOC_026401	S vs. NW, S vs. NE	0	0	0.23	1.39	12.53	7.32	2.5	0.88	20.15	0
Pto_XLOC_026410	S vs. NW, NW vs. NE, S vs. NE	143.67	59.12	0.25	21.94	0	7.38	0.54	1.23	0.71	2.63
Pto_XLOC_026413	S vs. NW, NW vs. NE, S vs. NE	0	0.3	33.02	11.36	0	48.35	23.26	0	1.73	0.35
Pto_XLOC_026465	NW vs. NE, S vs. NE	0.88	4.82	0.6	0.35	1.23	0.72	1.42	19.48	0.32	1.73
Pto_XLOC_026474	S vs. NW, NW vs. NE	0	0.39	0.3	2.48	14.26	0	0	0	0.36	0
Pto_XLOC_026481	NW vs. NE, S vs. NE	0	0.38	0.28	0	3.69	0	0	3.18	5.88	18.48
Pto_XLOC_026500	S vs. NW, S vs. NE	0	19.44	0.57	0.39	1.49	0.16	0	2.31	0.81	3.64
Pto_XLOC_026537	S vs. NW, NW vs. NE, S vs. NE	0	0	0	1.94	14.38	1.92	0.28	127.58	20.39	0.33
Pto_XLOC_026597	S vs. NE	7.55	0	0	0	3.03	3.09	0.71	0	0.4	0
Pto_XLOC_026609	NW vs. NE, S vs. NE	1.07	0	6.52	2.03	0	19.03	0	0.4	32.31	7.21
Pto_XLOC_026613	S vs. NE	0.31	0	0.65	1.61	3.75	2.98	1.52	8.61	4.04	1.34
Pto_XLOC_026643	S vs. NE	1.04	11.4	1.51	0.7	1.78	5.27	1.2	0.37	1.78	0.23
Pto_XLOC_026644	S vs. NW, S vs. NE	12.02	2.84	1.51	1.57	0	3.05	0	0	0.48	2.49
Pto_XLOC_026646	S vs. NW	6.79	0.26	2.72	0	0	0.66	0	2.07	0.43	0
Pto_XLOC_026656	S vs. NW, S vs. NE	0	0.43	0.95	1.66	2.17	3.03	133.19	0.56	130.05	6.32
Pto_XLOC_026657	NW vs. NE, S vs. NE	70.94	3.32	5.4	27.89	49.45	0	0.23	0.76	2.6	2.79
Pto_XLOC_026672	S vs. NW, NW vs. NE, S vs. NE	0.45	22.68	0.23	9.65	98.27	0	2.72	0.69	0.99	6.58
Pto_XLOC_026673	S vs. NW, NW vs. NE, S vs. NE	0.45	22.68	0.23	9.65	98.27	0	2.72	0.69	0.99	6.58
Pto_XLOC_026716	S vs. NW, NW vs. NE	0.17	0	0.24	0	8.02	1.38	26.66	0	0	0.23
Pto_XLOC_026732	S vs. NW, S vs. NE	4.24	0.19	3.86	0.92	6.18	22.06	1.41	0.33	0.66	46.18
Pto_XLOC_026751	S vs. NW, NW vs. NE	5.85	0.87	0.57	1.73	99.63	2.24	0	15.88	1.74	0.47
Pto_XLOC_026763	S vs. NW, NW vs. NE, S vs. NE	0	21.62	2.32	0.9	0	0	0.27	747.72	0.78	4.17
Pto_XLOC_026780	S vs. NW, NW vs. NE, S vs. NE	71.9	80.76	0	0.24	0.43	0.16	0.18	5.9	4.48	0
Pto_XLOC_026818	NW vs. NE	1.19	0.75	4.72	0.82	0	0.93	3.96	13.17	0.33	3.62
Pto_XLOC_026819	S vs. NW, S vs. NE	0	0	0	4.44	0.7	1.5	69.94	35.73	1.62	0
Pto_XLOC_026983	S vs. NW, S vs. NE	0.6	0	0	6.98	0.52	4.58	0.19	12.15	3.71	0
Pto_XLOC_027045	S vs. NW	5.48	0.83	5.96	0	1.07	1.99	0.77	1.04	0.66	3.1
Pto_XLOC_027083	S vs. NE	1.59	0	0	9.91	0.63	0.71	0	2.38	0.22	11.45
Pto_XLOC_027136	S vs. NW	0.85	0	0.65	0.15	18.23	0	0.51	0.67	9.02	1.31
Pto_XLOC_027150	S vs. NW, NW vs. NE, S vs. NE	0	49.02	1.16	1.48	0.19	0.77	0	0	7.56	6.35
Pto_XLOC_027205	S vs. NW, NW vs. NE, S vs. NE	4.83	1.03	0	8.85	17.7	6.64	1.09	2.38	1.75	145.23
Pto_XLOC_027209	S vs. NW, NW vs. NE	0	0.79	3.84	8.52	0.64	0.37	74.23	0	0	0.26
Pto_XLOC_027226	NW vs. NE	9.31	4.93	2.03	2.89	6.66	0	0.33	19.56	1.85	7.32
Pto_XLOC_027255	S vs. NW, S vs. NE	0.32	0	0	0.22	3.2	7.66	0	0.41	3.88	9.93
Pto_XLOC_027280	NW vs. NE	0	4.11	7.29	1.39	2.98	0	0	14.49	0	0
Pto_XLOC_027290	S vs. NW	0	0.7	0	0	1.88	0.23	16.11	5.23	2.48	0.91
Pto_XLOC_027298	S vs. NW, NW vs. NE	0.69	2.05	3.84	36.55	0	9.24	3.91	4.82	0	1.11
Pto_XLOC_027308	S vs. NE	2.15	0	0.92	0.96	11.38	0.19	2.19	4.43	0.31	18.74
Pto_XLOC_027329	S vs. NW, S vs. NE	1.28	114.11	1.26	0.15	0	17.41	2.17	12.01	3.49	1.8
Pto_XLOC_027357	S vs. NW, NW vs. NE, S vs. NE	0.3	2.39	3.45	11.08	23.62	43.87	1.15	1.72	8.06	17.51
Pto_XLOC_027371	NW vs. NE, S vs. NE	7.83	0	54.39	4.99	40.53	0.28	0.24	315.82	12.22	2.96
Pto_XLOC_027382	S vs. NW, NW vs. NE	1.45	1.32	0	1.41	10.8	14.18	1.73	1.95	0.38	1.08
Pto_XLOC_027397	NW vs. NE, S vs. NE	0	0.3	0.8	0.78	0	3.2	0	15.96	0.75	0
Pto_XLOC_027402	S vs. NW	1.53	11.42	8.19	0.86	0.24	0.42	5.55	10.32	0	0
Pto_XLOC_027466	S vs. NW, S vs. NE	5.45	0	0.21	46.65	2.03	2.19	2.62	0.39	27.47	4.56
Pto_XLOC_027473	S vs. NW, NW vs. NE, S vs. NE	0	2.78	1.61	0	0	265.41	2.43	0.59	41.68	0.33
Pto_XLOC_027525	NW vs. NE	1.06	11.64	0	0.36	4.23	18.38	0	0.73	1.65	0.34
Pto_XLOC_027542	S vs. NW, NW vs. NE	0.36	6.74	0	42.96	19.55	0	1.64	10.58	1.19	0.42
Pto_XLOC_027575	NW vs. NE, S vs. NE	0.28	0.36	10.19	0.33	14.97	3.07	0	0	0.55	0
Pto_XLOC_027603	S vs. NW, NW vs. NE, S vs. NE	11.32	280.42	0.22	4.27	0	3.65	25.32	0	2.96	2.81
Pto_XLOC_027624	S vs. NW, S vs. NE	0	1.5	0	4.94	0	0.75	41.74	17.76	2.79	1.64
Pto_XLOC_027717	S vs. NW	0.76	1.14	4.56	0	16.05	8.12	5.27	7.6	8.06	0
Pto_XLOC_027737	NW vs. NE, S vs. NE	0.55	0.31	28.97	11.32	0.3	3.98	2.72	1.98	0.21	0.79
Pto_XLOC_027837	S vs. NW	1.44	0	0.27	9.04	3.78	1.5	0.36	5.48	0	0.88
Pto_XLOC_027843	NW vs. NE, S vs. NE	0	1.08	2.52	0	9.89	1.34	0	6.92	1.42	30.81
Pto_XLOC_027857	NW vs. NE	16.12	0.74	0.18	4.05	4.23	0.33	0	9.05	13.34	7.01
Pto_XLOC_027912	S vs. NW, NW vs. NE	1.06	8.58	3.94	1.43	0.21	3.38	775.11	3.19	12.52	0.45
Pto_XLOC_027916	S vs. NW, NW vs. NE	2.53	1.3	0.37	20.61	4.79	0	2.84	0	0.79	0
Pto_XLOC_027923	NW vs. NE, S vs. NE	0	2.32	2.16	1.63	2.47	0.73	0.46	1335.15	0	0
Pto_XLOC_027924	S vs. NW, S vs. NE	0.43	47.19	0.61	0.95	0	12.47	1.59	2.39	1.49	0.6
Pto_XLOC_027927	NW vs. NE, S vs. NE	2.57	11.73	39.13	25.43	2.52	0	26	16	5.09	0
Pto_XLOC_027938	S vs. NW, S vs. NE	3.19	0	0.2	4.17	0.17	2.12	8.62	10.14	1.56	12.76
Pto_XLOC_027943	S vs. NW, NW vs. NE	0	0.19	5.75	9.82	14.84	6.12	0	1.34	0	2.77
Pto_XLOC_028024	S vs. NW, NW vs. NE	0.21	1.81	1.19	24.47	0	4.12	0	0	0	0
