# Supplementary material for: LncRNA evolution and DNA methylation variation participate in photosynthesis pathways of distinct lineages of Populus
Source: For Res (Fayettev). 2023 Feb 6;3:3. doi: 10.48130/FR-2023-0003 (PMC11524286; doi:10.48130/FR-2023-0003)
Supplement: Supplementary file 1 — Supplementary data to this article can be found online. [file FR-2023-0003-S1.zip › 10.48130_FR-2023-0003-Suppl-TableS14.xlsx]

## Sheet: Data S4
Data S4 The expression data of differentially expressed gene of Populus tomentosa.
Gene	Comparison	Pto_S1	Pto_S2	Pto_S3	Pto_NW1	Pto_NW2	Pto_NW3	Pto_NW4	Pto_NE1	Pto_NE2	Pto_NE3
Ptom.001G.00001	S vs. NE	1.02	3.8	1.5	7.65	0.46	0.09	2.15	2.05	5.71	6.07
Ptom.001G.00011	NW vs. NE	0.03	0.16	0.21	0	0	0.44	0.57	0.19	0.07	0.03
Ptom.001G.01007	NW vs. NE	16.83	14.05	16.39	10.71	26.95	31.69	14.5	12.88	8.59	7.48
Ptom.001G.01014	S vs. NW, S vs. NE	0.43	0.28	0.17	1.43	1.15	1.93	1.48	1.61	0.77	2.01
Ptom.001G.01023	S vs. NW, S vs. NE, NW vs. NE	0.32	0.13	0.84	0.01	4.56	1.8	0.17	0.17	0	0.02
Ptom.001G.01026	S vs. NE, NW vs. NE	0	0	0	0.09	0.02	0	0.02	0.08	0.06	0.65
Ptom.001G.00105	S vs. NW, S vs. NE, NW vs. NE	1.01	0.45	1.12	0.51	0.09	0.12	0.36	1.01	0.86	4.41
Ptom.001G.01035	S vs. NW, S vs. NE, NW vs. NE	0.18	0.05	0	0.53	0.18	1.04	0.58	0.91	1.16	1.46
Ptom.001G.01040	S vs. NW, S vs. NE	73.75	42.01	36.93	9.4	1.5	4.08	8.24	11.27	16.38	3.39
Ptom.001G.01047	S vs. NW	1.53	0.75	1.32	0.44	0.63	0.89	0.33	0.64	0.68	1.59
Ptom.001G.01050	S vs. NE	4.74	1.79	2.03	1.12	11.83	3.45	1.48	2.61	12.59	3.47
Ptom.001G.01051	NW vs. NE	0.44	0.03	0.64	0.08	0.47	1.09	0.11	0.27	0.09	0.2
Ptom.001G.01056	S vs. NE, NW vs. NE	7.57	3.63	7.41	1.97	8.25	14.35	3.7	6.69	0.98	1.66
Ptom.001G.01060	S vs. NW, S vs. NE	43.89	93.68	56.78	35.91	25.63	32.18	32.57	29.03	19.59	42.69
Ptom.001G.01070	S vs. NW, NW vs. NE	1.76	0.31	0	0.22	0	0	0.22	3.5	0.12	0.07
Ptom.001G.01071	S vs. NE, NW vs. NE	0.52	0.1	0	0.34	0.09	0	0	2.85	0	0
Ptom.001G.00108	S vs. NW	1.65	1.33	0.39	2.24	3.98	2.61	1.56	1.12	1.01	1.89
Ptom.001G.01085	S vs. NE	1.21	1.37	1.8	2.7	1.81	0.94	2.04	1.62	4.22	3.56
Ptom.001G.01097	S vs. NE	1151.77	919.41	792.36	293.3	705.09	217.46	848.4	705.08	183.49	19.78
Ptom.001G.01106	S vs. NE	11.03	28.07	18.17	56.4	16.8	6.82	22.44	30.2	81.03	32.62
Ptom.001G.01107	S vs. NE, NW vs. NE	16.09	4.68	15.52	5.43	15.72	24.27	7.73	4.81	2.1	3.2
Ptom.001G.01109	S vs. NW	0	0.15	0	0.18	0.47	0	0.32	0.19	0.35	0.18
Ptom.001G.00111	S vs. NW, NW vs. NE	1.06	1.73	0	1.2	1.89	21.69	0.25	1.23	0.26	0
Ptom.001G.00112	S vs. NW	1.19	2.23	1.89	4.36	3.63	9.61	2.85	2.45	3.19	3.3
Ptom.001G.01140	S vs. NW, S vs. NE, NW vs. NE	2.33	1.2	3.87	1.07	11.62	6.98	1.13	1.95	0.8	0.15
Ptom.001G.01141	NW vs. NE	2.25	1.42	0.95	2.01	1.02	0.83	0.73	3.03	1.21	2.7
Ptom.001G.01155	S vs. NE, NW vs. NE	22.31	18.83	18.13	43.67	1.02	1.07	9.87	11.91	46.56	103.56
Ptom.001G.01160	S vs. NE, NW vs. NE	0.15	0.15	0.05	0.26	0.1	0.1	0.27	0.04	0.58	1.35
Ptom.001G.01165	S vs. NE	3.63	12.95	4.7	25.86	2.11	0.61	14.44	6.2	34.81	6.64
Ptom.001G.01168	S vs. NW, S vs. NE	0.76	16.78	3.19	29.54	1.91	2.37	23.37	15.36	30.81	22.17
Ptom.001G.01170	S vs. NE	0.25	1.1	0.33	1.44	0.76	0.58	1.61	1.9	0.99	0.87
Ptom.001G.01171	NW vs. NE	0.15	0.76	0.9	0.13	2.49	0.83	0.27	0.11	0.07	0.25
Ptom.001G.01181	S vs. NW, S vs. NE	0.09	0.37	0.11	0.59	0.33	0.67	0.8	0.81	0.36	0.24
Ptom.001G.01183	S vs. NE, NW vs. NE	9.45	2.98	9.77	2.8	18.44	16.16	5.83	5.97	1.72	3.04
Ptom.001G.01188	S vs. NE, NW vs. NE	0.19	0	0.06	0.79	0	0.63	0.17	0.39	0.37	2.38
Ptom.001G.01191	NW vs. NE	9.79	7.92	17.13	6.91	18.22	30.16	8.85	12.08	5.01	5.97
Ptom.001G.01192	S vs. NW, S vs. NE	2.48	0.78	6.43	28.47	2.24	16.37	6.32	20.53	11.39	0.43
Ptom.001G.01199	S vs. NW, NW vs. NE	5.43	2.02	4.14	4.74	25.54	3.91	2.46	2.71	0.72	3.36
Ptom.001G.01210	S vs. NE, NW vs. NE	12.17	15.43	14.84	50.8	17.81	12.81	21.33	24.93	88.3	44.27
Ptom.001G.01220	S vs. NE, NW vs. NE	2.31	1.3	3.98	0.87	4.24	5.53	1.51	1.64	0.86	0.98
Ptom.001G.01236	S vs. NE	7.79	3.22	4.87	1.6	4.06	7.93	2.51	3.45	1.11	3.28
Ptom.001G.01239	S vs. NE	8.86	3.35	5.7	1.81	4.92	4.62	3.59	3.96	1.57	2.33
Ptom.001G.01240	S vs. NE, NW vs. NE	0.57	0.1	0.85	0	0.15	1.22	0.05	0.04	0	0.2
Ptom.001G.01245	S vs. NE	0	1.04	0.84	2.69	0	0	0.27	0.27	0.12	3.71
Ptom.001G.01246	S vs. NW, NW vs. NE	0	0	0.13	0	2.76	1.04	0	0.03	0	0
Ptom.001G.01251	S vs. NE, NW vs. NE	0	0.19	0.08	0.18	0	0	0.04	0.02	0.04	1.1
Ptom.001G.01274	S vs. NW	1.06	1.81	1	3.05	1.24	2.13	4.06	2.9	2.79	1.32
Ptom.001G.01278	S vs. NE	192.25	115.29	129.06	97.41	100.46	63.83	91.79	91.95	81.03	44.74
Ptom.001G.00128	S vs. NW, S vs. NE	1.23	0.92	1.03	0.85	1.36	4.01	8.83	2.56	1.4	4.12
Ptom.001G.01284	S vs. NE, NW vs. NE	0	0	0	0.1	0	0	0.1	0	0	4.51
Ptom.001G.00129	NW vs. NE	2.57	1.46	2.73	1.69	0.86	4.2	6.89	1.71	1.17	1.96
Ptom.001G.01314	S vs. NE	0.35	0.43	0.92	1.48	0.42	1.02	0.76	1.17	0.95	1.66
Ptom.001G.01323	S vs. NE	1.17	5.37	1.63	6.38	2.9	7.27	5.18	6.35	2.59	8.89
Ptom.001G.01326	S vs. NW, NW vs. NE	0.4	0.04	0.34	0.25	1.39	1.09	0.47	0.43	0.12	0.23
Ptom.001G.01327	S vs. NE	0.61	0.85	0.19	1.9	1.22	0.34	0.84	1.63	3.66	0.46
Ptom.001G.01328	S vs. NE, NW vs. NE	15.82	13.25	14.21	38.64	10.71	12.04	21.02	25.66	45.55	53.09
Ptom.001G.01337	S vs. NE	2.89	2.04	2.46	1.39	4.64	2.9	0.6	1.71	1.05	0.89
Ptom.001G.01340	NW vs. NE	2.73	1.4	3.02	1.23	5.43	2.98	1.13	2.03	0.96	0.87
Ptom.001G.01344	S vs. NW, NW vs. NE	0	0.16	0.58	0	1.41	2.17	0.43	0	0.15	0.89
Ptom.001G.01363	S vs. NW, S vs. NE	0	0.77	0	1.32	0.47	0.94	3.37	1.6	0.59	1
Ptom.001G.01370	S vs. NW, S vs. NE	28.97	28.48	11.17	6.33	12.37	0.89	10.42	11.24	10.24	11.91
Ptom.001G.01374	S vs. NE, NW vs. NE	0.41	0.93	0.85	2.08	0.12	0.38	1.56	0.88	2.92	7.58
Ptom.001G.01376	NW vs. NE	2.48	2.13	5.22	1.33	8.53	8.39	2.39	3.44	1.31	1
Ptom.001G.01385	NW vs. NE	0.56	0.36	1.67	0.52	1.36	3.73	0.7	0.74	0.73	0.64
Ptom.001G.01406	S vs. NE, NW vs. NE	1.07	3.33	0.44	0.68	1.95	1.2	0.5	0.98	0.54	0
Ptom.001G.01410	S vs. NW, S vs. NE	1.17	1.08	0.27	4.58	1.03	2.23	3.94	3.03	6.83	3
Ptom.001G.01417	S vs. NE, NW vs. NE	0.1	0.3	0.22	0.82	0	0.07	0.66	2.19	3.7	5.93
Ptom.001G.01423	S vs. NW, S vs. NE	1.5	4.48	2.14	13.17	2.16	2.49	9.38	6.25	7.74	7.13
Ptom.001G.01424	S vs. NE	3.45	11.33	4.43	23.44	5.24	4.51	13.64	8.45	16.88	32.59
Ptom.001G.01426	S vs. NW	1	1.97	1.29	7.27	5.01	2.58	2.89	3.17	2.19	3.14
Ptom.001G.01440	S vs. NW, S vs. NE	0.84	1.07	1.57	5.41	0.84	2.55	4.22	1.93	3.1	3.25
Ptom.001G.01444	S vs. NE, NW vs. NE	6.05	1.15	5.56	0.47	5.98	13.44	0.86	1.81	0.67	1.87
Ptom.001G.00145	S vs. NE, NW vs. NE	1.68	0.98	3.34	0.81	3.61	3.03	1.21	1.32	0.8	0.59
Ptom.001G.01452	S vs. NW, NW vs. NE	4.28	11.1	10.13	3.99	3.51	6.54	2.37	5.5	6.04	16.5
Ptom.001G.01461	S vs. NW, NW vs. NE	0.12	0.29	0.49	0.11	0.71	1.54	0.18	0.36	0.08	0
Ptom.001G.01466	S vs. NE, NW vs. NE	0.75	0.38	2.69	0.23	2.52	5.14	0.51	0.86	0.25	0.4
Ptom.001G.01470	S vs. NE, NW vs. NE	0.56	0.86	0.97	0.3	0.62	0.73	0.25	0.17	0.03	0.32
Ptom.001G.01481	S vs. NW	17.99	12.85	12.27	8.28	3.76	6.53	10.21	8.21	8.61	9.76
Ptom.001G.01483	S vs. NW, S vs. NE	0	0.17	0	0.54	0.42	0.17	0.75	0.78	0.14	0.54
Ptom.001G.01486	S vs. NW, NW vs. NE	107.42	15.24	20.24	19.7	6.04	2.45	7.65	127.63	6.26	0.67
Ptom.001G.01502	S vs. NE	1.41	6.55	5.17	14.68	0.71	0.75	13.64	3.48	12.4	11.93
Ptom.001G.00151	S vs. NE, NW vs. NE	4.09	2.44	9.36	1.19	8.97	12.89	1.65	2.46	1.14	1.74
Ptom.001G.01513	S vs. NW, NW vs. NE	0.21	0.32	0.65	0.76	1.37	0.91	0.89	0.59	0.08	0.52
Ptom.001G.01515	S vs. NW, S vs. NE, NW vs. NE	34.57	19.9	25.71	0	2.5	3.15	0.98	1.14	0.1	0.06
Ptom.001G.01518	NW vs. NE	11.56	12.53	14.48	6.74	28.5	16.29	8.16	8.6	6.06	5.32
Ptom.001G.00152	S vs. NW, S vs. NE	0.33	3.95	1.4	19.83	0.76	1.14	7.71	4.91	17.18	6.69
Ptom.001G.01522	S vs. NE, NW vs. NE	0	0.21	0.39	0.55	0.07	0.09	0.38	0.42	0.47	1.17
Ptom.001G.01523	S vs. NE	7.19	5.8	3.29	2.39	2.88	0.89	6.33	3.39	3.11	0.23
Ptom.001G.01528	S vs. NE	5.94	3.06	5.21	8.04	2.25	13.62	6	6.5	5.54	20.81
Ptom.001G.00153	S vs. NE, NW vs. NE	6.46	1.95	11.37	1.55	10.86	19.19	1.78	4.92	0.58	1.52
Ptom.001G.01532	S vs. NW, S vs. NE	1.01	6.81	1.38	0.7	0.26	0.33	1.36	0.66	0.69	0.38
Ptom.001G.01538	S vs. NW, NW vs. NE	0	0.24	0.22	0.26	1.12	1.14	0	0.18	0	0
Ptom.001G.00155	NW vs. NE	69.54	26.04	70.17	40.01	144.78	81.06	24.9	47.35	13.54	42.43
Ptom.001G.01559	S vs. NW, S vs. NE	1.89	0.98	1.75	0.99	0.67	1.09	0.14	0.44	1	0.04
Ptom.001G.00156	S vs. NW, S vs. NE	0.15	0.56	0.42	2.02	1.33	1.29	1.53	1.52	1.35	0.11
Ptom.001G.01565	S vs. NW, S vs. NE	0.32	0.5	0.52	0.71	0.71	1.11	1.24	1.89	1.32	2.36
Ptom.001G.01568	NW vs. NE	70.19	40.13	86.94	20.07	223.95	119.82	27.63	66.49	18.22	25.06
Ptom.001G.01575	S vs. NE, NW vs. NE	1.49	0.25	1.84	0.22	2.36	1.75	0.48	0.73	0.1	0.32
Ptom.001G.01576	S vs. NW	0.56	0.31	0.82	1.18	1.8	2.1	0.52	0.63	0.66	0.81
Ptom.001G.01579	S vs. NE, NW vs. NE	3.89	1.46	0.47	0.98	9.29	0.2	0.73	1.69	0.78	0
Ptom.001G.00158	S vs. NE	15.07	16.64	13.13	9.59	13.25	11.12	5.04	8.26	9.64	0.11
Ptom.001G.01581	NW vs. NE	14.65	12.93	13.71	3.92	38.54	16.47	7.6	15.14	4.79	1.76
Ptom.001G.01588	S vs. NE	4.04	7.68	4.4	15.15	6.73	3.6	10.3	7.1	13.76	14.66
Ptom.001G.01592	S vs. NW	4.73	0.61	2.34	0.76	0.85	0.92	0.54	1.51	1.63	1.59
Ptom.001G.01593	S vs. NW, S vs. NE	0.58	1.07	1.68	4.25	0.46	2.69	2.51	1.41	3.42	4.33
Ptom.001G.00160	S vs. NE	8.21	6.16	8.81	3.74	4.69	5.83	4.61	7.33	2.54	1.12
Ptom.001G.01603	S vs. NW, NW vs. NE	0.07	0	0	0.26	6.42	0.77	0.13	0.06	0.42	0.17
Ptom.001G.01604	S vs. NE	0	0.33	0.1	0.35	0	0	0.58	0.35	0.94	0
Ptom.001G.01618	S vs. NW, S vs. NE	489.95	165.19	369.82	46.04	169.1	95.27	80.23	141.69	32.92	4.71
Ptom.001G.01619	S vs. NE, NW vs. NE	1873.58	784.71	1250.93	528.2	1144.13	1191.7	654.65	754.78	234.12	88.4
Ptom.001G.01620	S vs. NE	1.18	4.75	3.02	9.9	0.28	0.16	3.63	3.92	14.58	0
Ptom.001G.01626	NW vs. NE	1.05	0.82	0.69	0.81	1.04	2.24	0.51	0.9	0.81	0
Ptom.001G.01629	S vs. NW, S vs. NE, NW vs. NE	9.39	20.93	20.5	9.31	0.93	0	17.48	32.26	53.27	46.06
Ptom.001G.01630	S vs. NW, NW vs. NE	0.28	0	0.37	0	0.46	1.3	0.16	0.27	0	0.4
Ptom.001G.01633	S vs. NE, NW vs. NE	6.97	1.69	12.02	2.25	3.37	8.01	1.78	3.36	1.24	0.42
Ptom.001G.01642	S vs. NE, NW vs. NE	1.55	1.2	0.86	0.58	1.25	1.99	0.47	0.63	0.51	0
Ptom.001G.01644	S vs. NW	28.46	34.9	26.3	11.74	14.43	10.28	8.61	23.93	27.18	8.17
Ptom.001G.01649	S vs. NE, NW vs. NE	0	0.24	0	0	0.11	0	0	0	0	3.08
Ptom.001G.01650	S vs. NW	25.33	17.31	21.22	5.96	7.5	11.94	10.77	16.99	16.91	14.73
Ptom.001G.01652	S vs. NW, S vs. NE	5.43	7.46	4.22	1.45	3.15	2.16	1.84	4.69	0.74	0
Ptom.001G.01655	S vs. NE, NW vs. NE	3.89	0.79	2.71	1.8	5.79	3.01	2.32	1.64	1.59	0.43
Ptom.001G.01657	NW vs. NE	1.78	5.49	15.35	6.79	7.58	17.11	5.77	3.53	4.34	2.06
Ptom.001G.00166	NW vs. NE	6.34	3.22	14.59	5.37	26.2	13.02	2.01	10.26	5.45	0.63
Ptom.001G.01666	S vs. NE	0	0.16	0	0.56	0	0.18	0.43	0.03	0.8	0
Ptom.001G.01671	S vs. NE, NW vs. NE	68.45	26.36	43.38	9.11	75.23	76.99	25.58	28.55	9.21	0.87
Ptom.001G.01672	S vs. NE, NW vs. NE	0.28	0	0.1	0	0	0.07	0.05	0	0	9.33
Ptom.001G.01682	S vs. NE, NW vs. NE	1.53	0.37	2	0.06	1	2.07	0.26	0.92	0.13	0.19
Ptom.001G.01691	S vs. NE, NW vs. NE	1.15	0.86	1.77	0.28	2.04	5.91	0.6	0.69	0.14	0
Ptom.001G.01696	S vs. NW, S vs. NE	797.45	306.91	569.11	70.07	102.79	121.49	178.56	110.65	27.18	63.51
Ptom.001G.01697	S vs. NW, S vs. NE, NW vs. NE	2460.85	1115.26	1677.53	407.54	1027.07	807.99	1200.28	668.26	182.03	256.44
Ptom.001G.01698	S vs. NW	0.38	3.41	1.04	0.81	0.67	0.13	1.48	0.7	0.94	1.48
Ptom.001G.01702	S vs. NE, NW vs. NE	0.11	1.69	0.54	0.62	0.58	0.54	2.12	0.97	0.9	5.11
Ptom.001G.01703	S vs. NW, S vs. NE	0	0.11	0	1.72	0.06	0.26	0.35	0.59	0.59	1.64
Ptom.001G.01707	S vs. NE, NW vs. NE	46.17	89.04	72.3	294.76	5.07	4.77	145.79	153.59	194.11	425.61
Ptom.001G.01709	S vs. NW, NW vs. NE	0.21	0	0.47	0.03	0.95	1.59	0.19	0.11	0	0.36
Ptom.001G.01730	S vs. NE, NW vs. NE	0.23	0.61	0.33	0.31	0.12	0.23	0.43	0.27	0	2.67
Ptom.001G.01736	S vs. NW, S vs. NE	2.38	1.58	3.41	3.14	8.91	7.75	4.05	3.18	3.18	14.15
Ptom.001G.01744	S vs. NW, S vs. NE	0.94	1.13	1.82	2.95	5.04	3.24	1.89	2.02	3.76	3.9
Ptom.001G.01746	S vs. NW, NW vs. NE	0.11	0.44	0.6	1.17	1.89	0.92	0.77	0.36	0.72	0.12
Ptom.001G.00175	S vs. NE, NW vs. NE	2.19	2.03	1.33	1.38	0.77	0.94	4.41	2.47	3.77	12.63
Ptom.001G.01752	S vs. NE, NW vs. NE	87.74	46.61	54.23	10.91	83.94	53.88	35.11	23.94	8.33	10.69
Ptom.001G.01753	S vs. NE, NW vs. NE	0.06	0	0.05	0	0	0	0	0.04	0	13.3
Ptom.001G.01763	S vs. NE, NW vs. NE	1.5	0.43	1.94	0.31	1.4	3.06	0.64	0.56	0.03	0.18
Ptom.001G.01765	S vs. NE	0.21	0.96	0.2	0.98	0.47	0.43	1.26	1.34	0.74	1.17
Ptom.001G.01772	S vs. NW, S vs. NE	382.52	348.35	175.43	191.89	58.31	97.78	89.4	53.92	73.96	85.84
Ptom.001G.01773	S vs. NE, NW vs. NE	2.57	0.6	3.8	0.33	2.93	4.83	1.43	0.95	0.28	0.38
Ptom.001G.01782	S vs. NE, NW vs. NE	3.8	3.19	4.19	0.5	2.1	3.45	1.7	0.31	0.87	0.18
Ptom.001G.01783	S vs. NW, S vs. NE	1.95	1.79	0.53	0.5	0.22	0.26	0.3	0.43	0	0
Ptom.001G.00018	S vs. NE	65.96	36.99	33.81	27.99	33.01	60.79	28.27	39.25	10.51	16.08
Ptom.001G.01807	NW vs. NE	0.79	0.37	1.26	0.26	1.42	2.1	0.18	0.36	0.39	0.68
Ptom.001G.01810	S vs. NE	1.47	0.49	0.45	2.76	0.52	0.56	1.77	1.37	1.9	4.62
Ptom.001G.01811	NW vs. NE	0.64	1.41	2.38	0.58	0.33	0	1.55	0	0.93	5.49
Ptom.001G.01812	S vs. NE, NW vs. NE	0	0.46	0.2	1.36	0.65	0.43	1.22	1.5	0.63	4.18
Ptom.001G.01820	S vs. NE	26.43	34.81	19.68	13.81	35.9	20.83	14.09	17.05	14.47	9.09
Ptom.001G.01822	S vs. NE, NW vs. NE	116.3	217.39	111.22	45.34	263.84	134.16	64.8	66.54	38.31	33.56
Ptom.001G.01826	S vs. NE, NW vs. NE	0.53	0.19	0.54	0.18	0.61	2.24	0.2	0.16	0.2	0.23
Ptom.001G.01827	S vs. NW, S vs. NE	1.14	0.86	1.39	5.06	1.25	1.95	3.91	2.41	2.46	6.19
Ptom.001G.01845	S vs. NW, NW vs. NE	22.89	20.2	20.88	11.29	4.5	8.02	19.89	12.4	19.13	49.31
Ptom.001G.01854	S vs. NW, S vs. NE	3.63	7.96	9.38	11.97	23.73	19.09	13.26	16.6	9.66	18.53
Ptom.001G.01867	S vs. NE, NW vs. NE	2.78	1.12	1.94	0.7	1.83	2.23	2.08	1.13	0.24	0.76
Ptom.001G.01874	S vs. NE, NW vs. NE	6.23	2.24	8.1	0.74	8.55	11.04	4.06	3.61	0.37	0.36
Ptom.001G.01876	S vs. NE, NW vs. NE	3.73	3.4	2.94	9.83	1.37	1.83	3.48	4.44	9.14	15.11
Ptom.001G.01879	S vs. NE	8.34	13.05	8.86	21.59	2.37	2.09	21.36	10.92	27.19	24.45
Ptom.001G.01881	S vs. NE	5.87	7.17	7.18	0.78	6.81	6.88	4.36	3.35	0.62	4.35
Ptom.001G.01886	S vs. NW, S vs. NE	0.69	2.78	1.05	13.04	2.24	1.66	2.53	5.75	15.52	4.38
Ptom.001G.00189	NW vs. NE	3.3	1.15	1.41	1.25	2.9	4.47	1.66	2.23	0.59	0.23
Ptom.001G.01894	S vs. NE	6.13	8.81	7.53	12.31	8.41	6.47	10.97	11.14	13.76	24.17
Ptom.001G.01896	S vs. NE, NW vs. NE	8.16	7.8	12.23	3.31	27.53	16.07	6.04	5.4	2.08	2.27
Ptom.001G.01899	S vs. NE, NW vs. NE	2.83	1.12	3.71	0.25	4.63	7.47	0.66	1.12	0.36	0.32
Ptom.001G.00019	S vs. NW, S vs. NE	1.14	1.18	0.65	0	0	0.04	0.83	0.17	0.06	0.33
Ptom.001G.01904	S vs. NE	27.2	77.2	39.26	109.66	62.06	64.05	101.47	77.48	82.4	153.37
Ptom.001G.01905	S vs. NW, NW vs. NE	381.76	199.89	206.86	145.72	1217.37	2061.58	775.23	220.59	104.64	545.8
Ptom.001G.01913	S vs. NE, NW vs. NE	37.31	8.83	53.29	1.23	77.56	77.91	5.71	16.89	0.65	0.95
Ptom.001G.01926	NW vs. NE	19.97	21.16	9.58	20.23	3.84	2.16	16.88	32.86	19.7	23.74
Ptom.001G.01950	S vs. NE	4.34	5.2	4.49	3.51	3.99	3.64	2.81	2.81	2.78	0.11
Ptom.001G.01974	S vs. NE	0.39	0.84	0.74	1.07	0.57	1.09	0.71	2.53	0.59	1.42
Ptom.001G.01982	S vs. NW, S vs. NE	2.75	4.37	4.15	26.56	1.59	2.97	17.53	18.6	15.54	12.28
Ptom.001G.01991	NW vs. NE	19.43	6.55	21.23	6.7	57.32	49.75	13.57	18.52	1.95	5.66
Ptom.001G.02004	S vs. NE, NW vs. NE	10.01	1.05	19.61	0.04	35.66	26.16	1.43	1.31	0.09	0.48
Ptom.001G.02014	NW vs. NE	0.65	1.36	1	1.87	0.74	3.05	1.11	1.17	0.63	0.66
Ptom.001G.02023	S vs. NE, NW vs. NE	6.21	3.11	4.98	2.34	3.37	3.72	0.93	1.95	0.64	0.05
Ptom.001G.02036	S vs. NW, NW vs. NE	0.66	0.4	0.45	1.86	1.04	0.95	1.13	0.58	0	0.54
Ptom.001G.02051	S vs. NE, NW vs. NE	11.4	6.11	28.65	1.65	69.91	33.21	5.11	13.32	1.43	4.56
Ptom.001G.02065	S vs. NE, NW vs. NE	0.46	0.24	2.79	0.71	1.25	5.84	0.32	0.26	0.44	0.26
Ptom.001G.00208	S vs. NW, S vs. NE	0.33	0.56	0.17	2.18	0.18	0.07	1.08	0.91	0.28	1.57
Ptom.001G.02090	S vs. NW, S vs. NE, NW vs. NE	1.21	5.93	2.17	15.07	2.86	1.81	5.56	7.31	14.65	26.06
Ptom.001G.00210	S vs. NW, S vs. NE	1.83	0.44	1.52	2.2	3.29	4.04	1.72	3.76	1.39	3.95
Ptom.001G.02108	S vs. NE, NW vs. NE	8.7	6.65	6.54	14.37	7.78	3.68	7.06	13.99	15.84	20.98
Ptom.001G.02113	S vs. NE	1.71	2.43	2.87	2.78	2.1	2.29	2.78	2.57	4.49	7.65
Ptom.001G.02115	S vs. NE	5.01	15.56	7.36	20.48	1.14	0.85	28.45	13.29	25.67	25.89
Ptom.001G.02119	NW vs. NE	0.47	0	0.4	0	0.99	0.28	0	0	0	0
Ptom.001G.00217	S vs. NE, NW vs. NE	2.34	0.82	1.59	0.7	3.53	1.99	0.48	0.6	1.52	0.15
Ptom.001G.02176	S vs. NE	0.95	2.24	1.16	2.58	0.07	0.23	5.64	1.77	3.43	3.97
Ptom.001G.02177	S vs. NE, NW vs. NE	2.5	1.2	1.35	2.99	0.28	1.35	4.28	2.16	2.56	13.26
Ptom.001G.00218	S vs. NW, NW vs. NE	43.91	72.67	29.28	27.17	424.69	146.9	14.55	34.67	45.06	11.3
Ptom.001G.02182	S vs. NW, NW vs. NE	0.42	0.17	0.92	0.15	1.49	3.55	0.38	0.45	0.11	0.54
Ptom.001G.02183	S vs. NW, S vs. NE	0.68	0.4	0.87	2.38	1.02	1.6	2.3	1.42	2.9	1.72
Ptom.001G.02185	NW vs. NE	50.56	70.86	33.7	70.87	10.55	17.08	48.17	29.51	69.06	130.48
Ptom.001G.02188	S vs. NE, NW vs. NE	1.73	1.4	3.04	6.08	2.34	2.59	2.43	2.81	5.96	11.57
Ptom.001G.02191	S vs. NW, S vs. NE	1.92	2.06	1.71	6.53	2.36	2.9	5.1	4.56	7.19	12.91
Ptom.001G.02193	S vs. NW, S vs. NE	6.08	1.69	7.4	0	0.74	8.43	0.03	0	0	4.98
Ptom.001G.02194	S vs. NW, S vs. NE, NW vs. NE	6.47	0.27	6.57	0.35	3.64	2.41	1.32	1.69	0.76	0.3
Ptom.001G.02195	NW vs. NE	11.24	1.89	8.39	0.66	11.15	36.11	3.52	4.24	0.41	10.65
Ptom.001G.02197	S vs. NW, S vs. NE	1.52	1.44	1.84	3.46	4.26	2.63	3.25	2.27	4.26	3.73
Ptom.001G.02205	S vs. NW, S vs. NE	0.38	0.42	0.47	0.89	1.06	0.78	1.79	1.51	0.67	1.68
Ptom.001G.02209	S vs. NE, NW vs. NE	4.27	3.76	3	6.52	0.36	2.82	7.57	6.06	6.04	17.68
Ptom.001G.02213	S vs. NE	11.23	21.8	7.83	27.57	8.6	8.61	39.81	24.74	26.44	43.57
Ptom.001G.02231	S vs. NW, S vs. NE	0.14	0.65	0	0.81	0.7	2.89	0.45	2.03	0.75	2.55
Ptom.001G.02232	S vs. NW, NW vs. NE	0	0.06	0	0.1	0.76	2.08	0.25	0.21	0	0
Ptom.001G.02234	S vs. NE	0.17	1.02	0.57	1.99	0.64	0.29	1.45	1.29	0.97	3.2
Ptom.001G.00224	S vs. NE, NW vs. NE	1.49	0.69	0.94	2.06	0.66	0.88	1.36	5.71	1.53	2.83
Ptom.001G.02249	S vs. NE	3.87	3.83	4.07	5.38	3.23	3	8.17	5.98	6.95	12.99
Ptom.001G.00225	S vs. NE, NW vs. NE	0.7	0.92	1.49	0	1.41	1.82	0	0.07	0	0.3
Ptom.001G.02257	NW vs. NE	32.51	14.75	12.42	32.14	3.14	2.47	7.42	57.06	10.96	9.27
Ptom.001G.02258	NW vs. NE	0.94	0.45	0.61	0.06	1.22	0.58	0.79	0.61	0.07	0
Ptom.001G.02260	S vs. NW, S vs. NE	0.2	0.1	0.33	1.15	0	0.4	0.73	0.15	1.22	1.6
Ptom.001G.02262	S vs. NE	0.51	1.88	1.24	2.65	1.21	0.98	2.3	1.08	1.97	4.61
Ptom.001G.02264	S vs. NW, S vs. NE, NW vs. NE	0	0.38	0	2.08	0	0	1.58	1.6	4.53	6.28
Ptom.001G.02267	S vs. NW, NW vs. NE	13.43	1.48	1.2	5.01	1.05	0.05	1.1	24.93	1.83	0.26
Ptom.001G.02277	S vs. NW, S vs. NE	7.32	24.81	6.38	40.62	33.43	60.91	34.76	45.79	60	26.31
Ptom.001G.02278	S vs. NE	0.09	0.03	0.03	0.31	0.09	0	0.32	0.6	0.09	0.17
Ptom.001G.02280	S vs. NW, NW vs. NE	0	0	0.16	0	4.55	0.56	0	0	0	0
Ptom.001G.02281	S vs. NW, S vs. NE, NW vs. NE	23.42	3.1	139.38	1.91	263.13	251.67	3.43	11.98	1.12	1.66
Ptom.001G.02303	S vs. NE	16.33	45.14	24.92	74.15	5.05	0.54	104.86	83.01	52.9	65.64
Ptom.001G.02305	S vs. NE, NW vs. NE	35.44	22.23	49.88	9.64	74.02	61.68	16.37	26.27	5.57	7.61
Ptom.001G.02308	S vs. NE, NW vs. NE	0.38	0.34	0.15	0.05	0.22	0.44	0.5	0.46	1.07	0.81
Ptom.001G.02309	S vs. NW, S vs. NE, NW vs. NE	141.09	33.04	111.55	21.15	43.11	55.68	27.58	35.81	7.49	5.12
Ptom.001G.02311	NW vs. NE	3.76	2.86	3.12	2.19	8.06	5.26	3.21	3.44	1.19	0.67
Ptom.001G.02312	S vs. NW	1.83	0.57	0.73	0	6.65	3.28	0	3.44	0	2.7
Ptom.001G.02314	NW vs. NE	0.89	1.87	0.24	0.23	1.66	1.44	4.24	0.78	1.24	0.58
Ptom.001G.02327	S vs. NE, NW vs. NE	0.63	0.06	0.2	0.77	0.06	0	0.11	2.26	0.26	0.14
Ptom.001G.02328	S vs. NW, S vs. NE	0.88	0.98	1.25	3.2	2.33	1.9	2.7	2.42	2.46	4.82
Ptom.001G.02338	S vs. NW, NW vs. NE	9	2.41	3.63	4.14	1.61	1.62	0.9	11.4	0.97	1.28
Ptom.001G.02356	S vs. NE	0	0.08	0.6	0.5	0.16	0.91	0.51	1.04	0.39	1.28
Ptom.001G.02364	S vs. NW, S vs. NE	3.02	5.17	3.41	2.68	0.05	0.32	1.81	0.54	1.42	2.64
Ptom.001G.02372	NW vs. NE	9.19	3.61	8.6	4.17	24.68	10.98	6.59	4.75	4.74	4.97
Ptom.001G.02379	S vs. NE	76.01	53.87	47.59	31.16	51.93	34.65	43.95	38.94	23.09	9.34
Ptom.001G.02382	NW vs. NE	9.15	6.86	25.48	8.13	23.18	54.57	8.63	11.98	7.8	12.31
Ptom.001G.02398	NW vs. NE	1.82	1.56	2.02	0.28	5.85	3.07	0.58	1.58	1.01	0.27
Ptom.001G.02399	NW vs. NE	994.21	975.01	983.68	1463.85	275.68	368.41	780.07	809.18	1632.66	2581.59
Ptom.001G.02404	S vs. NE	10.91	18.33	9.97	36.27	4.74	5.2	21.51	22.62	43.12	15.85
Ptom.001G.02406	S vs. NW, NW vs. NE	0.67	0.41	1.8	0.36	1.93	6.26	0.39	1.13	0.07	0.46
Ptom.001G.02419	S vs. NW, S vs. NE	18.65	4.52	7.01	38.89	11.46	9.65	44.66	23.75	31.62	41.28
Ptom.001G.02426	S vs. NE	44.89	16.19	25.36	22.17	15.59	15.75	29.8	18.5	13.75	11.33
Ptom.001G.02428	NW vs. NE	1.99	1.55	3.01	1.88	5.88	6.18	1.64	1.73	1.24	0.9
Ptom.001G.02430	S vs. NE	3.46	8	5.92	10.9	3.13	2.29	9.81	8.98	10.03	18.47
Ptom.001G.02431	S vs. NW, S vs. NE	0.03	0.6	0.46	1.47	1.03	1.85	0.77	1.2	0.79	1.56
Ptom.001G.00244	S vs. NW, S vs. NE	0.51	1.39	0.77	1.28	2.26	1.78	2.45	1.81	1.9	2.46
Ptom.001G.02448	NW vs. NE	95.75	114.38	82.53	123.59	24.51	19.89	95.7	69.3	188.49	150.21
Ptom.001G.02456	S vs. NE, NW vs. NE	11.65	4.85	15.82	2.74	10.38	26.11	4.16	7.37	2.53	1.41
Ptom.001G.02458	S vs. NE, NW vs. NE	45.82	144.87	41.02	11.91	147.66	39.67	13.02	20.4	17.8	2.11
Ptom.001G.02464	S vs. NW, S vs. NE	0.83	2.33	1.23	3.17	4.07	4.86	3.16	3	2.84	3.12
Ptom.001G.02465	S vs. NW, S vs. NE	19.32	24.31	5.3	0.72	9.56	1.79	1.24	0.93	0.26	5.52
Ptom.001G.02468	S vs. NE, NW vs. NE	12.52	3.41	11.2	2.52	12.61	13.55	4.58	5.15	1.15	1.74
Ptom.001G.02471	S vs. NE, NW vs. NE	9.76	2.35	7.85	0.54	12.09	7.4	2.25	4.15	0	0.23
Ptom.001G.02472	S vs. NE, NW vs. NE	8.8	1.81	7.02	1.15	7.03	7	2.48	2.28	0.38	0.74
Ptom.001G.02478	S vs. NE, NW vs. NE	7.69	45.09	16.16	40.79	8.9	10.87	35.66	27.78	53.23	74.41
Ptom.001G.00248	S vs. NW, NW vs. NE	2.81	2.69	1.3	6.52	3.9	14.71	10.86	6.24	5.96	0
Ptom.001G.02480	S vs. NW, S vs. NE	1.74	1.59	5.94	0.26	2.07	0.38	0.56	0	0.85	2.32
Ptom.001G.02485	NW vs. NE	13.21	11.97	13.04	13.35	17.87	15.03	9.35	7.84	7.8	4.82
Ptom.001G.02488	S vs. NE, NW vs. NE	0.46	0.36	2.63	0.1	2.19	3.15	0.35	0.56	0	0
Ptom.001G.00249	S vs. NW, NW vs. NE	2.94	0.41	2.05	5.73	4.91	10.86	5.05	2.86	4.66	0
Ptom.001G.02500	S vs. NE, NW vs. NE	3.55	0.95	2.49	3.33	2.36	6.43	0.92	1.54	0.44	0.1
Ptom.001G.02501	S vs. NE, NW vs. NE	6.57	0.88	4.7	0.87	5.03	6.38	2.1	1.54	0.59	1.11
Ptom.001G.02505	S vs. NW, S vs. NE	1.15	0.83	1.11	0.37	0.85	0.59	0.16	0.43	0.79	0.11
Ptom.001G.02507	S vs. NE	0.71	1.21	0.24	1.73	0.06	1.04	1.48	1.09	2.53	0.96
Ptom.001G.02512	S vs. NW, NW vs. NE	2.29	3.25	2.45	1.77	0	0.1	0	2.75	2.16	0.35
Ptom.001G.02519	S vs. NW, S vs. NE	25.84	12.66	10.35	0	6.29	0	3.47	5.23	0	4.59
Ptom.001G.02524	S vs. NW, NW vs. NE	7.24	7.55	11.44	2.05	1.88	0.82	5.47	2.08	1.01	34.79
Ptom.001G.02525	S vs. NE, NW vs. NE	1.71	2.49	4.03	0.99	0.68	1.08	3.3	1.18	0.17	17.88
Ptom.001G.02531	S vs. NW, S vs. NE, NW vs. NE	14.72	5.66	2.72	1.97	5.25	2.65	1.28	0.85	0	0.16
Ptom.001G.02532	S vs. NE, NW vs. NE	30.6	16.23	5.28	8.66	21.12	10.65	0	5.26	0	2.87
Ptom.001G.02534	S vs. NE, NW vs. NE	6.34	3.74	1.87	1.5	5.19	1.71	0.92	0.82	0	0.18
Ptom.001G.00254	S vs. NE, NW vs. NE	4.98	14.98	7.21	18.18	9.6	9.55	12	9.54	23.34	43.84
Ptom.001G.02553	S vs. NE, NW vs. NE	18.59	17.55	19.8	8.99	31.6	27.7	17.76	14.22	7.64	5.7
Ptom.001G.02560	S vs. NW	0.02	0	0.06	0.1	0.16	0.31	0.08	0.07	0.16	0.05
Ptom.001G.02561	S vs. NW	0.78	0.37	0.45	0.03	0.09	0.08	0.7	0.09	0.06	0.78
Ptom.001G.02563	S vs. NE, NW vs. NE	3.92	1.27	5.3	0.51	6.36	6.04	1.09	1.01	0.56	1.74
Ptom.001G.02568	S vs. NW, NW vs. NE	41.83	14.46	35.26	14.8	115.03	98.93	46.11	40.25	5.7	34.79
Ptom.001G.02569	S vs. NE, NW vs. NE	6.5	2.35	15.82	1.08	11.74	26.56	2.1	3.88	0.62	1
Ptom.001G.02571	S vs. NW	21.81	24.71	21.19	7.79	10.5	9.98	10.77	11.19	13.67	14.64
Ptom.001G.02578	S vs. NE	18.15	12.94	17.6	6.43	15.67	18.12	9.39	8.21	6.77	7.69
Ptom.001G.02580	S vs. NW, NW vs. NE	0.73	1.33	1.45	1.19	0.04	0.19	0.84	0.68	0.67	2.68
Ptom.001G.02582	S vs. NE	26.03	24.74	16.34	6.61	21.89	20.05	21.01	10.71	11.6	6.4
Ptom.001G.02585	S vs. NW, S vs. NE, NW vs. NE	2.96	2.09	2.16	0.51	17.66	10.38	0.79	0.73	0.09	0
Ptom.001G.02590	S vs. NE	0.44	1.32	0.6	1.66	1.13	0.66	1.43	2.08	1.06	1.74
Ptom.001G.02595	S vs. NE	9.72	2.1	5.49	2.54	6.94	6.24	2.5	3.11	1.61	2.25
Ptom.001G.02597	S vs. NW, NW vs. NE	0.17	0.81	0.62	0.62	3.33	1.89	0.83	0.67	0.21	0.3
Ptom.001G.02607	S vs. NE, NW vs. NE	1.43	0.66	2.56	0.94	2.62	5.14	0.89	0.92	0.37	0.47
Ptom.001G.00261	NW vs. NE	63.23	103.38	105.74	76.62	213.53	204	122.59	152.07	35.57	35.02
Ptom.001G.02624	S vs. NE, NW vs. NE	6.96	4.03	16.09	2.34	11.21	27.96	3.48	7.35	1.87	1.55
Ptom.001G.02639	S vs. NE	5.35	9.85	4.66	25.11	5.02	4.67	8.6	11.44	27.4	19.27
Ptom.001G.02662	S vs. NE, NW vs. NE	0.58	0.71	0.34	0.17	1.07	0.37	0.7	0.27	0.24	0.28
Ptom.001G.02670	NW vs. NE	0.96	0.75	0.69	0.57	2.23	2.7	0.48	0.54	0.37	1.2
Ptom.001G.02677	S vs. NE	2.44	0.97	0.94	1.33	0.77	0.81	1.26	1.15	0.49	0.19
Ptom.001G.02685	NW vs. NE	14.12	19.3	15.12	15.39	5.21	6.47	14.77	16.17	21.63	37.37
Ptom.001G.02696	S vs. NE, NW vs. NE	54.3	46.06	23.38	96.19	9.98	10.22	29.46	139.9	81.85	69.81
Ptom.001G.02697	NW vs. NE	0.81	0.37	0.24	0.45	0.25	0.41	0.14	0.97	0.35	0.69
Ptom.001G.02707	S vs. NE	0.48	4.53	0.85	3.21	2.87	3.53	4.71	6.72	3.58	5.34
Ptom.001G.02712	S vs. NE	0.69	1.8	1.28	3.14	1.1	1.73	2.41	2.08	1.74	4.73
Ptom.001G.02713	S vs. NW, S vs. NE	0.53	6.9	0.71	8.69	4.21	7.86	13.6	13.36	15.37	8.28
Ptom.001G.02729	S vs. NW	0.36	0.8	1.42	7.02	0.26	1.04	1.65	1.39	1.22	1.6
Ptom.001G.02733	NW vs. NE	0.39	0.57	0.36	0.88	0.49	1.03	1.15	0.97	0.11	0.06
Ptom.001G.02737	S vs. NW, S vs. NE	0.68	0.9	0.5	0.13	0	0.03	0.09	0.26	0.09	0
Ptom.001G.00276	S vs. NW, S vs. NE	0.89	6.59	13.73	0.85	1.89	1.71	1.92	0.71	0	4.11
Ptom.001G.02768	S vs. NW, S vs. NE	0.33	1.33	0	2.71	0.57	0.19	2.08	1.06	2.47	2.99
Ptom.001G.02771	S vs. NE, NW vs. NE	50.34	58.33	47.46	198.91	18.88	27.3	128.42	96.22	236.5	290.61
Ptom.001G.02772	S vs. NE, NW vs. NE	0	0.37	0.2	0.95	0	0	0.52	0.27	1.04	1.46
Ptom.001G.02775	S vs. NE, NW vs. NE	2.03	0.38	2.7	0.38	2.92	5.49	0.67	1.09	0.67	0.36
Ptom.001G.02781	NW vs. NE	0.28	0.41	0.26	0.15	0.11	0.52	0.2	0.9	0.38	0.51
Ptom.001G.02785	S vs. NE, NW vs. NE	1.33	0.48	1.89	0.34	1.67	4.07	1.09	0.96	0.24	0.05
Ptom.001G.02792	NW vs. NE	0.66	0.17	0.63	0.1	0.11	1	0.96	0.42	0	0.06
Ptom.001G.02794	S vs. NW	3.28	2.33	3.54	1.23	1.58	2.02	1.21	1.69	2.2	1.7
Ptom.001G.00028	S vs. NW, S vs. NE	4.43	1.58	3.29	0.2	2.34	2	1.48	2.32	0.57	0
Ptom.001G.02804	S vs. NE	0.63	0.1	0.47	0.06	0.36	0.35	0.03	0.1	0	0.04
Ptom.001G.02814	S vs. NW, S vs. NE, NW vs. NE	0.76	0.5	0.46	2.46	1.03	2.5	1.63	1.83	3.51	6.44
Ptom.001G.02834	S vs. NW	22.8	17.39	7.91	14.44	2.86	4.42	8.21	33.51	4.33	5.81
Ptom.001G.02835	S vs. NE, NW vs. NE	0.78	0.54	1.98	0.46	4.08	3.45	0.69	0.56	0.41	0.3
Ptom.001G.02842	S vs. NW, S vs. NE	30.08	34.69	29.38	15.91	16.64	10.65	19.78	18.79	16.84	5.78
Ptom.001G.02845	NW vs. NE	1.32	0.25	1.97	0.36	1.28	3.89	0.84	1.55	0.19	0.09
Ptom.001G.02852	S vs. NW	23.97	17.26	29.3	34.99	80.22	76.91	43.43	48.72	28.37	29.09
Ptom.001G.02855	S vs. NE, NW vs. NE	0.67	0.72	1.9	1.51	0.51	2.01	0.79	1.69	1.81	6.35
Ptom.001G.02857	S vs. NE	5.78	4.03	11.31	3.18	7.7	10.86	3.66	3.46	2.08	4.87
Ptom.001G.00286	S vs. NE	16.73	18.45	16.3	7.52	16.44	12.04	10.54	7.65	7.97	7.03
Ptom.001G.02862	S vs. NE, NW vs. NE	0.21	0.21	1.86	0.04	3.27	1.6	0.04	0.31	0.08	0.14
Ptom.001G.02865	NW vs. NE	3.25	1.14	2.28	1.73	2.93	4.87	2.88	2.55	0.97	1.05
Ptom.001G.02868	S vs. NW, S vs. NE	1.8	0.97	1.29	9.04	1.28	1.68	5.56	3.71	5.74	6.1
Ptom.001G.02873	S vs. NW, NW vs. NE	26.59	26.98	19.7	58.98	139.15	63.92	36.15	39.71	27.81	22.85
Ptom.001G.02885	S vs. NE, NW vs. NE	0.74	1.04	0.5	0.71	0.73	1.07	0.37	1.08	0.39	3.66
Ptom.001G.02891	S vs. NE	1.88	3.1	2.17	1.19	0.37	1.06	2.85	1.28	0.53	1.43
Ptom.001G.02896	S vs. NE, NW vs. NE	9.89	3.05	13	0.81	30.64	20.66	1.94	4.64	0.77	1.84
Ptom.001G.02910	NW vs. NE	1.96	2.39	3.91	1.08	5.48	6.12	3.08	2.66	1.67	1.2
Ptom.001G.02914	S vs. NW, S vs. NE	16.91	150.12	23.44	150.32	60.38	119.89	189.95	188.87	157.3	145.67
Ptom.001G.02915	S vs. NE, NW vs. NE	0.94	1.56	1.43	2.69	0.37	0.71	1.52	2.01	3.92	2.99
Ptom.001G.02925	S vs. NW, S vs. NE, NW vs. NE	0.04	0.2	0.11	1.09	0	0.03	0.73	0.47	0.79	4.03
Ptom.001G.02928	S vs. NE	0.13	8.39	0.49	7.81	2.63	4.66	7.66	8.13	6.26	13.24
Ptom.001G.02929	S vs. NE, NW vs. NE	3.99	21.94	10.17	22.47	6.29	3.03	37.05	22.79	51.27	45.05
Ptom.001G.02932	S vs. NE, NW vs. NE	0	0	0	1.46	0.49	0	0	0.63	1.27	4.47
Ptom.001G.02935	S vs. NW, NW vs. NE	1.58	1.17	1.4	4.31	3.16	3.44	5.25	1.77	3.57	0
Ptom.001G.00294	S vs. NE	3.67	3.25	4.94	5.82	12.23	9.17	4.04	6.91	9.75	8.68
Ptom.001G.02940	S vs. NW	6.44	7.36	3.62	2.31	2.53	0.87	2.09	4.46	4.53	1.48
Ptom.001G.02948	S vs. NE, NW vs. NE	9.02	1.05	9.19	0.75	19.31	9.76	0.6	2.95	0.52	0.91
Ptom.001G.02962	S vs. NE	0.13	4.4	0.19	5.56	1.46	2.04	2.97	3.31	3.37	4.17
Ptom.001G.02967	S vs. NW, NW vs. NE	519.57	45.63	173.05	127.37	50.97	116.47	42.96	605.83	38.37	29.58
Ptom.001G.02970	S vs. NW, S vs. NE	10.07	7.4	3.26	1.05	0.53	0.68	1.28	0.93	1.13	1.84
Ptom.001G.02976	S vs. NE, NW vs. NE	38.23	85.85	36.2	14.38	108.79	26.19	25.05	28.99	19.17	5.66
Ptom.001G.02977	S vs. NW, S vs. NE, NW vs. NE	8.93	23.61	12.19	2.33	11.1	0.21	1.86	0.5	0	1.46
Ptom.001G.02987	S vs. NE	108.09	47.51	72.65	13.89	60.88	78.71	59.81	61.52	22.28	11.88
Ptom.001G.02988	S vs. NE, NW vs. NE	0.65	0.6	0.12	0.75	0	0	1.12	0.3	2.27	1.84
Ptom.001G.02999	NW vs. NE	58.56	64.97	56.86	52.04	113.49	120.22	71.33	54.9	42.46	22.79
Ptom.001G.03007	S vs. NE, NW vs. NE	0.7	2.4	3.81	0	7.91	7.77	0.88	0	0	3.04
Ptom.001G.03026	S vs. NW, S vs. NE	2.3	1.67	0.72	3.71	3.9	2.03	3.91	3.76	2.99	4.97
Ptom.001G.03027	S vs. NW, S vs. NE	0.91	1.64	0.65	3.04	2.9	2.23	2.15	2.97	2.36	2.24
Ptom.001G.03032	S vs. NE, NW vs. NE	2.5	20.06	13.06	42.29	0.52	0.18	28.13	16.31	51.82	41.13
Ptom.001G.03038	S vs. NE, NW vs. NE	7.23	13.03	8.33	12.84	0.34	0.23	22.79	13.13	39.02	7.89
Ptom.001G.03044	NW vs. NE	18.39	30.03	16.83	19.64	11.1	31.5	46.87	26.22	6.88	0.7
Ptom.001G.03050	S vs. NE, NW vs. NE	23	36.91	22.68	67.72	11.53	6.64	32.54	72.41	50.96	62.29
Ptom.001G.03052	S vs. NE, NW vs. NE	1.74	1.81	0.97	1.41	1.27	1.43	1.89	0.85	0.54	0.45
Ptom.001G.03059	S vs. NW, S vs. NE	0.92	5.71	0.58	6.78	14.11	36.68	6.32	17.69	7.37	34.7
Ptom.001G.03071	S vs. NW, NW vs. NE	0.54	0.11	0.22	0.37	0.32	0.64	1.26	0.44	0.33	0.04
Ptom.001G.03073	S vs. NE	84.65	31.93	77.18	18.83	54.34	31.46	28.01	34.37	13.66	15.01
Ptom.001G.03083	S vs. NW	3.2	3.64	1.81	5.92	16.09	7.06	7.4	6.99	7.05	0
Ptom.001G.00309	S vs. NE	0.7	1.96	2.51	7.37	0.77	4.45	0.83	5.32	6.5	0
Ptom.001G.03092	S vs. NW, NW vs. NE	0.97	0.14	1.5	0.21	5.05	5.35	3.77	0.73	0.34	1.08
Ptom.001G.03100	S vs. NE, NW vs. NE	0.94	0.33	1.87	0.17	2.41	3.99	0.41	0.25	0.03	0.22
Ptom.001G.03106	S vs. NW, S vs. NE	0.2	0.54	0.19	0.84	1.49	1.02	0.34	0.5	0.68	1.09
Ptom.001G.03109	S vs. NW, S vs. NE	1.55	13.24	1.85	27.29	10.19	10.62	15.62	24.8	22.94	35.12
Ptom.001G.03116	S vs. NW, NW vs. NE	2.35	3.86	2.21	0.65	0	0.12	1.19	5.31	0.35	0
Ptom.001G.03123	NW vs. NE	2.78	0.95	5.87	1.04	7.38	6.05	0.89	1.81	1.65	1.58
Ptom.001G.03127	S vs. NE	8.55	8.78	7.9	5.63	6.6	6.44	5.05	3.51	4.88	4.26
Ptom.001G.03135	S vs. NW, S vs. NE	9.27	18.19	10.38	8.85	0.7	0.92	5.53	4.55	5.65	4.37
Ptom.001G.03138	S vs. NE	9.6	7.87	17.55	6.21	8.57	14.64	7.67	6.26	3.77	6.24
Ptom.001G.03150	NW vs. NE	0.38	0.52	1.3	0.39	0.94	1.38	0.63	0.72	0.24	0.14
Ptom.001G.03151	S vs. NW, S vs. NE	0.92	2.94	0.75	0.19	0.17	0.48	0.42	0.29	0.29	0.53
Ptom.001G.03152	S vs. NW	0.97	0.89	0.46	2.49	1.21	1.53	1.9	2.6	0.47	1.24
Ptom.001G.03153	S vs. NE, NW vs. NE	7.12	3.23	17.95	1.35	16.2	33.35	4.55	4.86	0.82	0.69
Ptom.001G.03158	S vs. NE, NW vs. NE	2.28	0.96	4.02	0.51	2.17	5.58	1.32	1.79	0.3	0.3
Ptom.001G.03187	NW vs. NE	5.84	3.58	4.88	3.85	14.7	10.36	7.3	4.81	3.53	1.75
Ptom.001G.00319	S vs. NE	0.15	0.52	0.07	0.52	1.13	0.22	0.11	0.95	1.07	0
Ptom.001G.03209	S vs. NW, S vs. NE	5.56	7.88	6.99	4.24	2.37	1.55	2.6	1.57	1.68	3.25
Ptom.001G.03218	S vs. NE	55.25	58.58	45.39	32.33	65.79	53.27	26.06	33.5	11.33	23.24
Ptom.001G.03228	S vs. NE, NW vs. NE	6.08	5.41	7.52	2.65	13.96	15.3	1.74	2.37	1.57	2.59
Ptom.001G.03233	S vs. NW, NW vs. NE	0.48	0.74	1.64	0.49	0.24	0.21	0.73	0.55	1.62	1.45
Ptom.001G.03241	S vs. NW, S vs. NE, NW vs. NE	0.34	1.76	0.83	3.7	0.85	0.87	4.13	3.43	5.33	5.75
Ptom.001G.03242	S vs. NE, NW vs. NE	0.44	0.37	1.83	0.18	0.91	2.67	0.14	0.55	0.12	0.63
Ptom.001G.03250	S vs. NE, NW vs. NE	1.24	0.46	0.75	0.37	1.19	1.13	0.47	0.18	0.4	0.31
Ptom.001G.03258	S vs. NE	55.45	24.54	36.51	24.19	16.12	31.48	29.86	32.9	10.39	14.36
Ptom.001G.03263	S vs. NW, S vs. NE	0.86	0.88	1.81	2.21	5.01	2.7	1.09	1.86	3.27	4.09
Ptom.001G.03266	S vs. NE	1.78	4.61	1.85	5.72	2.63	1.8	4.06	3.64	3.65	10.98
Ptom.001G.03267	NW vs. NE	0.89	0.15	0.98	0.27	0.97	1.29	1.16	0.69	0.51	0
Ptom.001G.03268	S vs. NW, NW vs. NE	0.11	0	0.2	0.38	1.06	1.55	1.27	0.08	0.21	0
Ptom.001G.00327	S vs. NE, NW vs. NE	0.73	1.23	1.01	0.25	0.62	1.32	0.26	0.26	0.44	0
Ptom.001G.03274	S vs. NE, NW vs. NE	8.05	12.4	9.57	24.77	3.87	4.9	7.38	11.97	24.36	27.08
Ptom.001G.03294	S vs. NW	148.23	91.81	126.2	57.07	41.28	80.99	64.08	74.85	66.5	110.45
Ptom.001G.03295	S vs. NW, S vs. NE, NW vs. NE	31.52	4.6	47.46	0.14	227.48	69.56	12	12.28	0.16	0.46
Ptom.001G.00033	S vs. NE, NW vs. NE	6.78	3.38	14	2.15	14.39	26.01	2.42	3.65	1.46	1.78
Ptom.001G.03310	S vs. NW, NW vs. NE	1.49	3.03	2.4	0.97	0	0.2	1.36	1.83	1.8	1.7
Ptom.001G.03312	S vs. NE, NW vs. NE	1.58	0.74	2.02	0.71	3.09	0.58	0.65	1.09	0.23	0
Ptom.001G.03313	S vs. NE	15.13	27.06	16.06	38.39	18.95	23.26	35.2	32.14	41.07	47.27
Ptom.001G.03314	S vs. NW	0	0.49	0.34	0.32	1.25	0.64	0.43	0.55	0.64	0.41
Ptom.001G.03322	NW vs. NE	0.8	1.44	2.21	1.81	0.49	0.33	1.36	1.9	1.65	2.78
Ptom.001G.03323	S vs. NE	51.81	43.46	27.98	18.31	23.32	44.08	35.15	21.66	22.84	11.65
Ptom.001G.00333	S vs. NW, NW vs. NE	5.34	6.53	3.6	0.93	2.12	1.7	0.74	5.29	3.61	0.43
Ptom.001G.03333	S vs. NW, S vs. NE	0.28	9.68	0.28	14.86	16.62	30.14	21.05	37.29	7.58	17.3
Ptom.001G.00334	S vs. NW, NW vs. NE	5.37	4.94	5.13	1.59	2.05	1.82	1.51	4.68	5.89	1.21
Ptom.001G.03351	S vs. NE, NW vs. NE	25.5	16.28	24.57	8.83	27.1	22.99	18	14.55	5.62	7.23
Ptom.001G.03366	NW vs. NE	0.82	0.59	1.51	0.97	1.14	2.98	1.23	0.76	0.82	0.66
Ptom.001G.03377	S vs. NW, NW vs. NE	0.39	0.2	0.77	0.51	1.68	2.58	0.7	0.77	0.42	0.22
Ptom.001G.00338	NW vs. NE	3.15	3.6	2.61	6.02	4.7	5.38	4.31	3.29	3.56	0.05
Ptom.001G.03387	S vs. NE, NW vs. NE	4.22	1.4	8.39	1.3	6.36	16.12	1.89	3.66	0.58	1.15
Ptom.001G.03392	NW vs. NE	30.98	58.09	39.77	59.44	17.63	17.35	27.73	39.82	43.61	109.9
Ptom.001G.03408	S vs. NE	0.09	0	0	0.03	0.26	0.33	0.03	0.07	0.09	0.5
Ptom.001G.00341	S vs. NW, S vs. NE	0.95	11.85	2.47	17.4	6.2	12.27	11.18	24.06	22.32	0.07
Ptom.001G.03411	S vs. NE, NW vs. NE	2.58	0.71	2.43	0.46	1.45	2.41	0.08	0.07	0.13	1.03
Ptom.001G.03413	S vs. NW	107.92	74.07	95.66	50.48	22.01	42.91	63.81	57.45	76.12	109.46
Ptom.001G.03419	S vs. NE, NW vs. NE	10.33	6.32	8.24	1.61	35.16	20.77	3.1	6.78	1.9	0.58
Ptom.001G.03423	S vs. NE	1.72	3.38	1.25	4.63	3.92	3.31	3.29	4.88	5.69	7.78
Ptom.001G.03428	S vs. NE, NW vs. NE	0.96	0.57	2.37	0.45	3.02	3.52	0.24	0.58	0.13	0.5
Ptom.001G.03434	NW vs. NE	2.76	5.34	4.76	4.75	1.7	2.82	3.58	3.24	8.42	10.92
Ptom.001G.03442	S vs. NE, NW vs. NE	2.43	1.6	1.22	1.08	1.05	2.33	2.3	1	0.55	0.56
Ptom.001G.03444	S vs. NE	10.74	32.03	18.16	91.69	5.02	7.05	32.43	20.22	60.9	96.52
Ptom.001G.03454	S vs. NE, NW vs. NE	10.72	5.2	10.37	4.36	8.43	6.19	7.83	5.29	3.18	0.44
Ptom.001G.03458	S vs. NW	10.6	27.31	17.56	96.89	8.97	7.64	57.12	24.6	71.24	3.8
Ptom.001G.00346	S vs. NE, NW vs. NE	2.37	1.44	2.18	1.86	2.68	8.05	1.03	1.03	0.47	1.04
Ptom.001G.03460	NW vs. NE	2.38	0.9	2.55	1.99	1.37	5.07	3.5	1.83	1.33	0.78
Ptom.001G.03464	S vs. NE, NW vs. NE	7.23	8.11	11.19	3.95	15.12	17.06	10.09	7.16	2.27	0.98
Ptom.001G.03466	NW vs. NE	0.61	1.39	0.7	0.91	1.76	1.21	2.24	1.28	0.32	0.53
Ptom.001G.03470	NW vs. NE	8.05	2.05	8.16	2.46	11.83	19.25	6.76	10.42	1.26	0
Ptom.001G.03471	S vs. NW, S vs. NE	0.2	1.12	0.38	0.24	0	0	0.49	0	0	0
Ptom.001G.03475	NW vs. NE	3.62	1.46	2.2	2.83	3.21	4.38	3.56	2.77	2.06	0.2
Ptom.001G.03476	S vs. NE, NW vs. NE	0.8	0.33	2.26	0.41	2.43	3.77	0.51	0.71	0.26	0.09
Ptom.001G.03496	S vs. NW, NW vs. NE	14.37	20.2	25.61	1.43	4.01	4.39	14.47	22.18	23.66	6.99
Ptom.001G.03502	S vs. NW, S vs. NE	0.56	3.02	0.24	3.88	2.71	6.04	3.87	5.27	5.26	5.39
Ptom.001G.03507	S vs. NW, S vs. NE	0.76	3.39	1.06	4.09	3.13	4.13	4.49	3.86	4.99	3.45
Ptom.001G.03525	S vs. NE	0.1	0.27	0.2	0.09	0.67	0.1	0.43	1	0.51	0.06
Ptom.001G.03531	S vs. NE	1.76	5.18	2.4	5.74	2.69	1.97	10.52	5.19	13.35	9.05
Ptom.001G.03534	S vs. NE	1.27	1.87	2.05	2.47	1.8	3.05	3.02	3.22	3.66	3.93
Ptom.001G.03548	S vs. NW, NW vs. NE	1.06	0.95	0.74	1.02	0.05	0.09	0.34	0.6	1.26	0.89
Ptom.001G.00355	S vs. NE, NW vs. NE	3.99	1.73	10.74	0.71	5.43	11.82	1.03	3.21	0.53	0.86
Ptom.001G.03552	S vs. NW, S vs. NE, NW vs. NE	0.58	2.89	0.21	3.44	3.45	5.62	4	10.43	5.91	13.3
Ptom.001G.00356	S vs. NW, S vs. NE	2.32	5.98	3.34	1.19	0.43	1.08	3.49	3.16	0.8	0.81
Ptom.001G.03563	S vs. NW, S vs. NE	0	0.37	0	1.35	0.51	1.46	0.83	0.9	1.04	3.19
Ptom.001G.03565	NW vs. NE	5.52	3.62	4.58	0.5	2.93	4.14	2.3	5.61	8.41	3.59
Ptom.001G.03566	S vs. NW	0.1	0.11	0.39	0	0.41	1.29	0.75	0.31	0.4	0.12
Ptom.001G.03578	S vs. NE, NW vs. NE	3.28	3.73	3.36	12.71	0.62	0.38	3.65	9.22	21.99	3.67
Ptom.001G.03584	S vs. NW, S vs. NE	1.5	1.7	1.61	9.7	1.78	2.04	13.66	12.4	5.49	0.08
Ptom.001G.03585	S vs. NW, S vs. NE	0.12	0.25	0.22	2.41	0.12	0.39	5.42	5.5	4.35	0
Ptom.001G.03586	S vs. NW, S vs. NE, NW vs. NE	181.13	119.33	54.12	9.4	87.77	32.9	31.06	10.27	0	3.55
Ptom.001G.03591	S vs. NE	7.1	3.64	5.32	2.3	3.51	8.6	3.45	3.36	3.37	0.61
Ptom.001G.03596	NW vs. NE	0.6	0.18	0.17	0.11	1.01	0.4	0.65	0.14	0	0
Ptom.001G.03598	NW vs. NE	3.04	1.67	1.05	2.21	0.76	0.3	0.92	10.09	0.44	0.06
Ptom.001G.03608	S vs. NE, NW vs. NE	0.15	0.11	0.38	0.13	0.11	0.44	0.04	0.03	0	0
Ptom.001G.03612	S vs. NW, NW vs. NE	12.61	9.43	6.4	0.95	0.48	0.11	10.73	14.98	26.31	0.8
Ptom.001G.03614	NW vs. NE	0.24	0.86	0.41	0.6	0.55	0.05	0.72	0.88	1.05	1.04
Ptom.001G.03616	S vs. NW, S vs. NE	0.35	0.54	0.38	1.72	0.82	1.01	1.9	1.99	1.14	0.21
Ptom.001G.03617	S vs. NW, S vs. NE	0.19	0.15	0.27	0.09	1.74	0.93	0.61	0.13	0.12	3.98
Ptom.001G.03627	S vs. NW, NW vs. NE	1.21	0.66	5.1	1.04	13.28	13.5	2.03	4.05	1.01	0.41
Ptom.001G.03629	S vs. NW, S vs. NE, NW vs. NE	49.32	8.76	41.2	3.54	418.7	162.77	9.1	30.67	3.11	9.31
Ptom.001G.03631	S vs. NW, NW vs. NE	1.9	0.17	2.08	0	3.5	10.94	4.13	1.34	1.08	0
Ptom.001G.03634	NW vs. NE	4.16	1.27	5.72	2.43	6.94	8.41	2.24	3.07	2.03	2.24
Ptom.001G.03635	S vs. NE, NW vs. NE	2.14	4.93	2.01	3	1.51	2.02	1.63	1.32	1.08	0.08
Ptom.001G.03668	S vs. NW	27.52	20.81	10.46	16.28	3.48	4.53	14.26	20.6	9.16	5.27
Ptom.001G.03680	NW vs. NE	146.88	151.74	157.52	173.58	116.45	373.85	105.94	88.73	64.83	126.49
Ptom.001G.03694	S vs. NW	31.58	29.31	15.22	17.81	6.81	4.29	5.34	18.91	14.16	17.34
Ptom.001G.03698	NW vs. NE	460.05	460.37	399.67	657.61	75.16	123.55	288.62	350.42	709.34	1235.32
Ptom.001G.00037	S vs. NE, NW vs. NE	3.73	0.56	8.78	0	6.83	15.35	0.74	1.44	0.13	0
Ptom.001G.03704	S vs. NW, NW vs. NE	0.88	0.66	2.26	4.3	7.61	8.66	0.58	1.26	2.47	3.75
Ptom.001G.03706	S vs. NW, S vs. NE, NW vs. NE	6.47	1.48	8.41	0.35	0.04	0	0.11	0.03	0.04	0.77
Ptom.001G.03707	NW vs. NE	0.16	0.03	0.19	0	0.23	0.07	0	0	0.03	0.82
Ptom.001G.00371	S vs. NW	0.28	0.23	0.34	0.75	0.7	0.48	0.47	0.51	0.46	0.52
Ptom.001G.03728	S vs. NW, NW vs. NE	10.27	11.4	18.4	11.11	67.3	52.85	22.31	13.65	8.57	11.09
Ptom.001G.03731	S vs. NW	13.14	30.1	9.89	23.49	35.27	43.88	40.36	31.88	39.29	26.81
Ptom.001G.03755	S vs. NE, NW vs. NE	51.1	16.41	59.04	9.38	84.25	49.55	3.69	26.33	10.18	5.95
Ptom.001G.03762	S vs. NW	16.75	15.87	13.53	8.78	5.71	4.05	8.94	12.05	11.24	11.33
Ptom.001G.03766	S vs. NW, S vs. NE	2.79	1.33	2.02	0.32	0.71	1.48	1.31	1.1	1.12	0
Ptom.001G.03770	S vs. NW, NW vs. NE	4.73	4.27	3.7	8.03	14.36	12.36	7.97	10	2.87	2.42
Ptom.001G.03772	S vs. NE, NW vs. NE	2.2	1.36	2.27	0.21	7.12	2.86	0.29	2.02	0	0.59
Ptom.001G.03784	S vs. NE	24.74	15.66	21.84	7.08	10.02	10.7	15.62	13.77	7.83	8.79
Ptom.001G.03786	S vs. NW, S vs. NE	4.72	1.86	2.79	0.63	0.18	0.35	0.66	0.54	0.17	0
Ptom.001G.03789	S vs. NW, NW vs. NE	1.56	4.82	1	0.69	0.77	1.23	0.96	0.47	3.36	1.71
Ptom.001G.03798	S vs. NW	0.18	0.31	0	0.48	0.24	0.81	0.27	0.37	0.53	0.21
Ptom.001G.00380	S vs. NE, NW vs. NE	12.28	3.4	22.41	1.8	10.84	27.82	6.17	7.88	0.84	2.41
Ptom.001G.03803	S vs. NE, NW vs. NE	1.43	0.57	3.22	0.29	2.3	7.98	0.9	0.8	0.27	0.75
Ptom.001G.03810	S vs. NE	8.09	2.46	5.83	2.38	3.27	4.94	1.81	4.21	2.38	0.61
Ptom.001G.03822	NW vs. NE	0.29	0.84	0.82	0.47	0	0	0.58	0.13	0.51	1.06
Ptom.001G.03831	S vs. NW, NW vs. NE	200.88	75.59	37.67	120.88	15.75	8.86	24.03	358.34	18.91	25.61
Ptom.001G.03834	S vs. NW, S vs. NE	0.06	0.46	0.03	0.57	0.64	0.22	0.48	0.43	0.16	0.76
Ptom.001G.03843	S vs. NW	0.89	0.93	0.34	1.51	1.51	2.02	2.45	2.05	1.48	0.41
Ptom.001G.03845	S vs. NW, S vs. NE	0.04	0.4	0.15	0.94	0.31	0.5	0.81	1.05	0.8	1.03
Ptom.001G.03846	NW vs. NE	4.6	2.55	4.84	1.49	2.6	2.57	2.25	4.4	5.21	8.21
Ptom.001G.03848	S vs. NE, NW vs. NE	213.38	59.76	21.67	4.7	0	424.87	24.21	73.92	25.21	2.29
Ptom.001G.03849	S vs. NW, NW vs. NE	6.77	3.48	1.1	0	69.15	8.09	1.07	2.12	0.08	3.82
Ptom.001G.03851	S vs. NW, NW vs. NE	7.05	3.23	1.24	3.48	1.51	0.82	1.86	18.19	2.85	0.64
Ptom.001G.03854	S vs. NW	214.97	140.14	171.42	24.28	88.69	48.54	114.25	118.99	127.69	60.41
Ptom.001G.03858	S vs. NE, NW vs. NE	0.29	0.13	0.7	0.1	0.64	1.45	0.29	0.23	0.11	0.02
Ptom.001G.03862	S vs. NE, NW vs. NE	0.66	0.95	0.7	0.66	0.25	0	2.96	1.02	3.07	2.55
Ptom.001G.03866	S vs. NW	45.74	40.12	46.13	9.08	11.45	8.89	36.24	35.19	34.08	5.09
Ptom.001G.03868	S vs. NW, S vs. NE	0.38	5.32	0.09	5.24	4.14	9.78	11.46	11.65	10.72	3.38
Ptom.001G.03897	NW vs. NE	4.57	19.1	20.36	13.56	1.74	2.77	13.09	18.42	12.89	22.09
Ptom.001G.00039	S vs. NW, NW vs. NE	0.54	0	0.25	0.48	0.54	1.5	1.98	0.07	0.18	0
Ptom.001G.03907	NW vs. NE	55.2	64.1	55.86	88.81	27.29	17.12	69.45	57.58	107.15	140.35
Ptom.001G.03909	S vs. NW, NW vs. NE	1.67	2.7	1.57	1.83	6.08	4.71	3.43	2.08	1.41	1.39
Ptom.001G.03912	S vs. NE	12.67	9.91	10.54	22.86	13.66	23.12	13.45	20.52	23.51	31.59
Ptom.001G.03928	S vs. NW, S vs. NE, NW vs. NE	0	0.06	0.05	1.08	0.06	0	1.74	2.93	2.15	0
Ptom.001G.03934	S vs. NE	1.11	1.16	1.34	1.99	3.28	2.57	1.35	2.7	3.26	2.26
Ptom.001G.03943	S vs. NE, NW vs. NE	1.61	1	1.89	0.21	1.6	2.68	0.81	1.05	0.16	0
Ptom.001G.03954	S vs. NW	0.82	1.2	0	1	1.68	4.54	1.06	1.92	3.49	1.26
Ptom.001G.00396	S vs. NW, S vs. NE	0.55	0.89	1.12	1.51	3.06	2.88	0.64	1.24	0.62	4.95
Ptom.001G.03960	S vs. NW	0.06	0.09	0.33	0.18	0.49	0.31	0.34	0.51	0.2	0.13
Ptom.001G.03963	S vs. NE	6.07	19.69	16.52	79.43	2.57	1.43	25.26	20.55	60.19	50.37
#N/A	S vs. NE	0.48	1.17	0.15	3	0.16	0.11	1.54	1.23	2.11	3.2
Ptom.001G.03980	S vs. NW, NW vs. NE	5.87	7.65	8.16	0	0	0	7.22	7.56	10.13	0
Ptom.001G.03989	S vs. NE, NW vs. NE	0.86	0.49	0.4	0.8	0	2.55	3.45	0.68	0	18.38
Ptom.001G.04002	S vs. NW, NW vs. NE	23.63	5.86	6.41	6.33	4.97	3.98	4.47	38.71	3.35	2.59
Ptom.001G.04007	S vs. NW, S vs. NE	2.31	2.68	2.22	5.52	6.67	5.08	4.45	4.02	5.44	6.99
Ptom.001G.04010	S vs. NE	0.13	1.94	0.13	2.55	1.11	0.75	1.22	2.06	2.23	2.25
Ptom.001G.04030	S vs. NW, S vs. NE	0.73	0.25	0.32	0.48	0.73	0.55	1.81	0.93	0.95	1.5
Ptom.001G.04032	S vs. NW, S vs. NE, NW vs. NE	3.28	6.46	6.46	32.86	2.83	2.91	18.37	15.05	24.42	71.65
Ptom.001G.04033	S vs. NE, NW vs. NE	0.34	0.42	1.98	0.14	2.42	2.72	0.31	0.6	0.18	0.25
Ptom.001G.04035	NW vs. NE	14.35	13.33	17.59	10.51	13.43	9.45	13	21.18	27.47	26.56
Ptom.001G.04044	S vs. NE	10.01	5.47	6.97	5.16	5.67	5.3	7.13	1.51	2.02	7.21
Ptom.001G.04057	S vs. NE, NW vs. NE	0	0.16	0	0.13	1.51	1.4	1.4	1.74	1.91	5.15
Ptom.001G.04073	NW vs. NE	1.26	1.09	1.12	1.49	0.14	0.14	0.64	0.8	2.87	0.64
Ptom.001G.04085	S vs. NE	166.37	142.75	148.19	55.61	126.95	121.75	60.68	82.23	81.25	49.77
Ptom.001G.04086	S vs. NW, S vs. NE, NW vs. NE	0.61	0.91	1.7	2.18	2.71	1.69	2.26	1.94	6.73	7.3
Ptom.001G.04087	S vs. NE, NW vs. NE	0.28	0.8	0.26	1.06	0	0.43	0.42	0.21	0.18	0.05
Ptom.001G.04096	S vs. NE, NW vs. NE	46.41	39.05	49.3	24.43	55.49	85.51	16.75	18.34	15.95	16.78
Ptom.001G.04097	S vs. NW, NW vs. NE	2.15	0.26	1.12	1.51	3.88	4.26	0.45	0.55	0.7	0.55
Ptom.001G.04109	S vs. NE	4.83	5.22	9.7	19.26	8.65	3.34	19.15	18.53	23.91	25.68
Ptom.001G.04117	S vs. NW, NW vs. NE	3.05	15.84	7.79	4.68	2.86	1.2	2.07	23.57	22.42	7.1
Ptom.001G.04119	S vs. NW, S vs. NE	0.61	0.92	0.16	0	0.06	0.07	0.1	0	0	0
Ptom.001G.04125	NW vs. NE	1	4.37	1.74	5.89	0.29	0.66	1.72	3.4	7.38	2.93
Ptom.001G.04127	S vs. NW, S vs. NE	0.83	0.2	0.12	0	0.03	0	0.03	0	0	0.04
Ptom.001G.00413	S vs. NW, S vs. NE	0.05	0.11	0.36	2.3	0.77	1.58	1.45	2.19	1.72	1.76
Ptom.001G.04130	NW vs. NE	2.8	2.25	3.7	2.41	6.51	5.65	1.31	2.49	0.96	1.69
Ptom.001G.04134	S vs. NE	11.55	15.91	9.21	53.39	13.37	12.93	9.93	18.68	36.53	19.04
Ptom.001G.04141	S vs. NW, S vs. NE, NW vs. NE	0.43	0.35	0.44	2.66	0.47	1.12	2.37	1.31	4.68	4.24
Ptom.001G.04142	S vs. NE, NW vs. NE	4.44	2.91	12.16	0.32	10.51	10.29	0.87	1.61	0.18	0.68
Ptom.001G.04144	S vs. NW, S vs. NE	0	1.15	0	1.84	1.23	2.56	1.7	2.59	0.62	1.82
Ptom.001G.00415	S vs. NW, NW vs. NE	0.62	0.16	0.15	0.41	1.39	1.29	0.14	0.24	0.23	0.18
Ptom.001G.04153	S vs. NE, NW vs. NE	2.24	1.08	2.04	0.14	2.08	1.98	0.59	1.35	0	0.18
Ptom.001G.04154	S vs. NW	7.17	5.68	5.61	1.16	4.72	1.52	1.57	4.32	4.61	2.88
Ptom.001G.04176	NW vs. NE	4.64	3.25	3.31	4.21	7.31	8.09	3.76	3.97	4.66	0
Ptom.001G.04178	S vs. NE, NW vs. NE	4.77	11.83	10.66	36.69	1.2	5.26	19.45	14.36	32.18	61.54
Ptom.001G.04183	S vs. NW, S vs. NE	0.25	0.13	0.36	0.11	1.35	0.54	0.12	0.49	0	1.07
Ptom.001G.04184	S vs. NE	12.2	10.77	9.3	5.3	17.9	7.98	3.31	6.81	4.49	4.03
Ptom.001G.04185	NW vs. NE	1.8	0.89	3.56	0.75	2.33	5.39	3.11	1.46	0.99	0.74
Ptom.001G.04193	S vs. NW	2.03	10.21	3.57	4.12	1.66	1.54	2.04	1.63	0.99	8.86
Ptom.001G.04213	S vs. NE, NW vs. NE	8.81	4	8.47	3.84	5.86	13	8.59	6.25	1.45	2.55
Ptom.001G.00422	S vs. NE, NW vs. NE	10.3	4.98	9.3	3.68	15.63	13.91	5.1	4.9	2.8	2.81
Ptom.001G.00043	NW vs. NE	11.58	6.2	8.88	3.99	26.24	23.14	5.12	6.7	3.06	8.87
Ptom.001G.00431	S vs. NE, NW vs. NE	17.86	7.04	15.53	2.85	34.8	32.14	4.3	15.73	1.38	2.83
Ptom.001G.00433	S vs. NE, NW vs. NE	26.9	28.7	28.45	10.68	43.89	29.34	14.65	22.75	4.92	7.85
Ptom.001G.00439	S vs. NW, NW vs. NE	0.96	0.94	3.39	0.25	4.88	8.9	0.71	1.8	0.47	0.45
Ptom.001G.00449	NW vs. NE	0.76	0.96	2.42	1.77	3.2	2.61	1.55	1.51	0.74	0.52
Ptom.001G.00451	S vs. NW, S vs. NE	335.28	427.99	163.68	112.67	136.78	18.92	255.28	241.32	101.22	20.68
Ptom.001G.00457	S vs. NW	29.99	33.17	45.08	102.15	68.48	73.28	58.78	78.2	37.61	84.41
Ptom.001G.00461	S vs. NE, NW vs. NE	4.03	0	8.42	0.16	3.88	9.72	0	0.28	0	0
Ptom.001G.00464	S vs. NE, NW vs. NE	0.49	0.21	1.14	0.09	0.97	1.85	0.22	0.47	0.14	0.19
Ptom.001G.00468	S vs. NE, NW vs. NE	0.54	0.86	0.88	0.54	0.85	1.15	1.02	1.5	1.1	3.32
Ptom.001G.00481	S vs. NE	2.52	8.49	4.13	12.4	3.14	2.98	14.19	5.12	28.4	11.65
Ptom.001G.00484	S vs. NW, S vs. NE	0.72	2.59	0.82	3.35	3.38	6.69	3.9	5.01	4.36	3.68
Ptom.001G.00486	S vs. NW	0.87	0.24	0.88	1.24	0.87	3.02	0.74	1.38	0.68	1.12
Ptom.001G.00487	S vs. NW, S vs. NE	674.97	1264.8	482.52	220.47	530.89	320.58	426.44	425.5	231.42	290.1
Ptom.001G.00488	S vs. NW, S vs. NE	21.21	6.02	19.07	1.14	3.81	3	7.87	5.67	0	0
Ptom.001G.00500	S vs. NE	1.2	1.43	2.31	3.3	1.82	4.41	2.12	1.45	1.66	8.75
Ptom.001G.00526	S vs. NE, NW vs. NE	3.21	1.86	3.95	1.54	3.72	2.64	1.79	1.18	1.08	0.61
Ptom.001G.00053	S vs. NW	0.9	0.71	1.4	0.19	0	0	1.73	1.18	0.77	0
Ptom.001G.00532	S vs. NE, NW vs. NE	0	0	0	0.13	0.1	0.1	0.39	0.92	0.37	0.05
Ptom.001G.00535	NW vs. NE	2.37	3.34	3.19	2.94	8.45	6.66	2.79	4.02	1.9	0.68
Ptom.001G.00540	NW vs. NE	4.45	1.79	4.13	5.11	2.93	2.35	1.57	6.27	8.82	2.87
Ptom.001G.00541	S vs. NW	0.51	0.42	0.29	1.14	1.43	2.03	1.36	0.91	1.15	0.29
Ptom.001G.00542	S vs. NW, S vs. NE	39.15	39.93	29.46	13.23	10.19	12.87	8.41	14.34	12.88	1.27
Ptom.001G.00548	S vs. NW, S vs. NE	1.77	1.33	1.78	0.27	1.46	0.41	0	1.12	0.06	0
Ptom.001G.00549	S vs. NW, NW vs. NE	0	0	0.75	0	2.15	1.07	0.5	0.1	0	0
Ptom.001G.00554	S vs. NE	24.58	30.01	28.34	13.04	16.44	17.84	12.16	17.51	16.3	0
Ptom.001G.00555	S vs. NE	12.94	14.51	8.45	8.03	7.5	10.64	8.13	9.51	4.26	0.08
Ptom.001G.00560	S vs. NW, S vs. NE	2.24	3.61	2.12	1.26	1.3	1.17	0.74	1.11	0.54	0.83
Ptom.001G.00563	NW vs. NE	0	1.24	0.55	2.5	0.89	1.56	0.27	0.68	0.57	0.34
Ptom.001G.00565	S vs. NW, S vs. NE, NW vs. NE	63.43	24.31	40.76	2.37	10.16	6.04	3.27	29.21	11.44	5.52
Ptom.001G.00566	S vs. NE, NW vs. NE	7.06	8	3.17	4.18	23.12	8.32	3.6	4.21	4.55	0
Ptom.001G.00576	NW vs. NE	9.33	0	2.81	0	0	1.99	2.28	0.83	0	16.82
Ptom.001G.00578	S vs. NE, NW vs. NE	0.38	0.11	0.98	0.15	0.49	1.43	0.4	0.08	0	0.06
Ptom.001G.00579	NW vs. NE	0.7	0.41	0.73	0.64	0.42	0.45	0.04	0.88	1.07	0.57
Ptom.001G.00580	S vs. NE, NW vs. NE	13.29	9.94	10.18	4.89	18.77	15.5	8.16	8.27	5.26	3.14
Ptom.001G.00583	S vs. NE, NW vs. NE	1.4	0.48	2.21	0.47	2.09	2.42	0.66	0.83	0.23	0.5
Ptom.001G.00587	S vs. NE	0.53	0.56	1.86	1.89	0	0.26	4.77	3.15	2.06	3.77
Ptom.001G.00593	S vs. NE, NW vs. NE	5.57	3.98	5.76	1.41	7.94	4.99	5.7	3.22	1.2	2.42
Ptom.001G.00599	S vs. NW, S vs. NE, NW vs. NE	0	0.1	0.14	0.21	0.19	0.03	0.87	0.81	0.47	0.77
Ptom.001G.00605	S vs. NE	4.41	2.55	5.52	9.13	3.75	5.35	5.41	6.43	8.25	15.25
Ptom.001G.00613	S vs. NE	5.13	3.35	3.75	2.23	1.46	2.41	3.51	2.76	0.66	0.98
Ptom.001G.00614	S vs. NW, S vs. NE, NW vs. NE	0	0	2.18	0.23	5.94	2.48	0.12	0.3	0	0
Ptom.001G.00619	S vs. NE, NW vs. NE	1.83	3.31	0.73	2.21	0.73	1.3	1.49	0.98	0.25	0.71
Ptom.001G.00620	S vs. NE, NW vs. NE	27.98	33.79	26.18	66.36	21.69	36.06	60.13	46.83	76.9	167.44
Ptom.001G.00630	S vs. NE, NW vs. NE	5.5	8.24	10.01	11.86	5.42	11.33	9.01	14.18	15.07	36.98
Ptom.001G.00633	S vs. NW, NW vs. NE	6.12	6.39	3.12	2.67	39.94	13.04	6.75	5.16	2.99	6.35
Ptom.001G.00647	NW vs. NE	11.71	11.12	10.08	5.13	22.02	14.38	16.59	8.32	5.14	7.63
Ptom.001G.00649	NW vs. NE	1.85	1.15	2.81	1.33	2.98	4.47	3.11	2.14	0.57	1.58
Ptom.001G.00065	S vs. NW, S vs. NE	0.26	0.41	0.4	0.73	2.58	0.88	1.29	2.42	0.86	2.4
Ptom.001G.00651	S vs. NW, S vs. NE, NW vs. NE	1.01	2.14	1.22	6.42	0.78	0.86	4.43	1.38	11.46	6.3
Ptom.001G.00066	S vs. NE	12.97	5.95	11.07	4.5	5.56	13.69	5.59	4.63	2.88	7.42
Ptom.001G.00665	NW vs. NE	6.56	6.79	9.46	6.32	14.36	13.07	9.63	7.7	3.73	2.71
Ptom.001G.00681	NW vs. NE	6.25	5.01	8.15	3.88	12.67	12.41	6.6	6.11	1.44	3.99
Ptom.001G.00683	NW vs. NE	1.51	1.05	1.8	2.07	0.4	0.67	1.11	2.32	1.87	2.76
Ptom.001G.00686	S vs. NW, NW vs. NE	4.94	1.77	15.18	2.35	19.75	35.57	2.63	8.29	2.23	3.84
Ptom.001G.00692	S vs. NE	0.3	1.78	0.35	2.26	0.5	0.34	1.63	1.53	1.57	2.11
Ptom.001G.00693	S vs. NW, NW vs. NE	1.41	0	2.64	1.09	6.31	4.27	0.38	1.4	0.59	0.69
Ptom.001G.00695	S vs. NW, NW vs. NE	0.15	0.51	0.8	0.27	0.1	0.07	0.32	0.5	0.49	0.97
Ptom.001G.00696	NW vs. NE	0.84	3.02	3.94	1.38	0.62	0.98	3.3	2.79	2.42	5.11
Ptom.001G.00697	NW vs. NE	1.01	2.08	2.02	0.93	6.67	2.81	2.72	2.04	1.28	1.33
Ptom.001G.00706	S vs. NE, NW vs. NE	1.17	0.61	0.93	0.4	1.19	1.31	0.48	0.45	0.1	0.4
Ptom.001G.00718	S vs. NE	7	44.91	8.86	55.07	20.38	20.92	62.34	67.09	34.06	48.6
Ptom.001G.00719	S vs. NW, NW vs. NE	3.02	0.62	7.13	0.66	10.55	20.45	1.2	3.35	0.39	1.8
Ptom.001G.00720	NW vs. NE	0.11	0	0.16	0	1.03	0	0	0.04	0	0.07
Ptom.001G.00726	S vs. NW, S vs. NE	0.17	0.03	0.11	2.22	0.06	0.06	0.46	0.17	0.63	0.26
Ptom.001G.00727	NW vs. NE	154.3	0	116.78	69.17	196.17	119.17	120.92	28.7	43.65	93.28
Ptom.001G.00741	NW vs. NE	2.95	0.69	1.31	0.49	3.6	2.83	0.51	0.94	0.54	1.27
Ptom.001G.00744	S vs. NW	3.54	8.52	7.5	17.51	7.04	9.98	26.82	14.04	14.12	9.74
Ptom.001G.00745	S vs. NE	26.77	38.7	27.1	72.02	11.64	13.96	78.71	44.33	70.13	103.45
Ptom.001G.00747	S vs. NW, NW vs. NE	2.29	10.58	5.15	7.41	0.64	1.19	2.24	9.7	4.35	3.64
Ptom.001G.00749	S vs. NW, NW vs. NE	3	2.74	6.06	14.01	18.51	20.8	21.08	6.79	4.51	0
Ptom.001G.00750	S vs. NE, NW vs. NE	5.85	6.26	4.94	11.79	6.31	7.12	10.48	6.02	10.1	46.2
Ptom.001G.00752	S vs. NE, NW vs. NE	0.28	0.6	0.8	0	0.14	0.09	0	1.09	0.42	5.19
Ptom.001G.00756	S vs. NW	0.9	1.46	1.48	0.82	0.23	3.13	8.13	2.27	1.76	3.61
Ptom.001G.00757	S vs. NW, S vs. NE	0	0.52	0.31	5.01	0.66	0	1.84	0.5	3.04	0.94
Ptom.001G.00763	S vs. NE	105.72	224.72	120.96	361.82	27.81	53.95	281.05	168.03	385.23	427.22
Ptom.001G.00768	S vs. NE	0.68	0.13	0.48	1.5	0.04	0.28	0.84	0.45	0.25	2.75
Ptom.001G.00770	S vs. NW, NW vs. NE	7.04	5.57	2.72	3.13	0.06	0.17	1.05	9.72	1.81	1.02
Ptom.001G.00771	S vs. NE	1.23	3.55	1.22	6.44	0.13	0.91	2.48	1.68	2.71	8.26
Ptom.001G.00772	S vs. NE, NW vs. NE	0	0	0	0	0	0	0	0	0	0.87
Ptom.001G.00779	S vs. NE	0.37	15.78	0.46	10.6	3.31	3.82	18.75	11.17	6.08	19.66
Ptom.001G.00785	S vs. NW, NW vs. NE	0.66	0.69	0.69	0.39	2.06	2.46	1.14	0.45	0.79	0.42
Ptom.001G.00799	NW vs. NE	7.91	5.55	9	4.24	13.33	17.46	8.25	7.58	2.38	3.18
Ptom.001G.00009	S vs. NW, NW vs. NE	0.98	1.62	0.46	0.87	5.46	7.69	8.14	4.31	0.1	0.06
Ptom.001G.00080	S vs. NE	25.82	9.81	17.87	12.12	8.3	8.81	26.46	11.16	7.49	6.11
Ptom.001G.00800	NW vs. NE	1.59	0.48	2.22	0.32	5.91	4.34	0.74	0.98	0.05	1.98
Ptom.001G.00802	S vs. NE, NW vs. NE	0.68	1.26	0.19	1.85	0.24	0.75	1.96	2.53	1.99	3.6
Ptom.001G.00804	S vs. NE, NW vs. NE	0.53	0.62	0.38	1.69	0.13	0.16	0.36	1.25	0.91	2.32
Ptom.001G.00081	S vs. NE	4.37	2.74	3.86	1.52	3.74	4.06	1.16	1.65	2.05	1.39
Ptom.001G.00812	S vs. NE, NW vs. NE	0.51	0.87	0.63	0.43	0.72	0.87	0.9	0.28	0.26	0.41
Ptom.001G.00814	S vs. NE, NW vs. NE	7.11	7.98	7.11	31.68	0.07	0.44	13.59	8.9	49.82	40.2
Ptom.001G.00817	S vs. NW	3.49	55.21	4.39	32.75	87.84	81.01	57.27	40.61	19.98	44.09
Ptom.001G.00821	S vs. NE	0.31	0.21	0.19	0.72	0.71	0.44	0.28	0.31	0.7	1.22
Ptom.001G.00837	S vs. NE	1.79	3.52	2.63	4.34	4.66	2.82	5.44	6.24	6.32	4.13
Ptom.001G.00840	S vs. NE, NW vs. NE	16.05	4.97	1.37	0.71	32.1	2.38	9.82	2.51	0.35	0.25
Ptom.001G.00853	S vs. NW, S vs. NE	1.18	1.21	0.75	3.14	1.4	2.33	6.05	2.94	2.24	4.12
Ptom.001G.00854	S vs. NW, S vs. NE	0	0.34	0.92	2.04	1.96	1.81	4.32	2.34	1.49	2.98
Ptom.001G.00864	S vs. NE, NW vs. NE	18.14	43.99	9.38	53.12	15.02	18.37	39.46	101.83	50.02	58.52
Ptom.001G.00865	S vs. NE, NW vs. NE	1.22	3.06	1.08	3.78	0	0.16	1.2	1.5	3.82	10.15
Ptom.001G.00869	S vs. NW, S vs. NE	1.51	2.14	1.52	0.19	0.43	0.36	0.4	0.75	1.05	0.74
Ptom.001G.00879	NW vs. NE	4.57	10.14	5.53	13.93	1.44	0.6	3.04	11.83	15.12	13.42
Ptom.001G.00880	S vs. NW	0.49	0.69	1.36	1.06	1.5	3.28	1.45	1.1	0.66	1.85
Ptom.001G.00881	S vs. NE, NW vs. NE	4.42	2.82	6.6	2.66	8.06	9.08	1.98	2.66	1.66	1.94
Ptom.001G.00891	NW vs. NE	0.21	1.29	0.29	2.2	0	0	0.85	0.08	0.3	0
Ptom.001G.00892	S vs. NW, NW vs. NE	4.1	7.12	5.78	5.39	18.12	14.71	9.41	4.06	5.72	0.67
Ptom.001G.00904	NW vs. NE	11.1	7.79	7.92	9.07	4.31	3.18	6.56	20.28	6.51	9.09
Ptom.001G.00907	NW vs. NE	4.05	0.79	5.01	2.82	6.32	12.95	3.29	6.53	1.08	0.84
Ptom.001G.00908	NW vs. NE	1.81	0.58	3.2	1.61	2.81	7.18	1.54	1.65	0.99	1.55
Ptom.001G.00909	S vs. NW, S vs. NE	0.23	2.25	1.74	15.95	0	0	19.62	5.38	22.86	3.45
Ptom.001G.00912	S vs. NW, S vs. NE	0.61	6.43	6	66.86	0.31	0	48.14	10.65	107.55	37.51
Ptom.001G.00913	S vs. NE	34.6	31.37	29.01	70.17	34.29	26.74	80.41	43.63	73.46	85.53
Ptom.001G.00914	NW vs. NE	2.14	1.81	2.01	1.73	0.81	0.61	1.59	1.41	3.48	4.07
Ptom.001G.00915	S vs. NE, NW vs. NE	0.15	0.53	0.04	0.4	0.07	0.17	0.91	0.91	1.23	5.12
Ptom.001G.00916	S vs. NE, NW vs. NE	28.82	10.15	82.56	4.69	55.6	120.84	8.51	19.2	1.91	2.54
Ptom.001G.00094	S vs. NE, NW vs. NE	36.73	19.97	40.62	9.76	59.51	42.64	17.8	22.17	9.37	7.67
Ptom.001G.00940	S vs. NW, S vs. NE	0	0	0	8.26	0	0	3.87	1.49	3.04	7.13
Ptom.001G.00941	S vs. NE	0.66	6.95	0.94	7.61	2.21	4.27	7.54	4.59	12.3	9.84
Ptom.001G.00944	S vs. NW, S vs. NE, NW vs. NE	0.15	0.82	0.9	12.45	0.23	0.31	4.94	1.93	15.77	10.51
Ptom.001G.00947	S vs. NE, NW vs. NE	1.44	0.77	1.06	0.37	1.12	1.65	0.66	0.8	0.16	0.12
Ptom.001G.00951	S vs. NW, S vs. NE, NW vs. NE	0.45	0.22	2.17	0.05	9.65	5.2	0.07	0.12	0.03	0
Ptom.001G.00952	S vs. NW, NW vs. NE	0.51	0.32	0.39	3.03	0.21	0.27	1.33	0.71	0.3	0.47
Ptom.001G.00959	S vs. NE, NW vs. NE	0.1	0.2	0.15	0.27	0.06	0.09	0.46	0.46	0.62	1.09
Ptom.001G.00961	S vs. NE, NW vs. NE	1.77	1.51	3.3	0.09	1.97	4.32	0.19	0.68	0.41	0.24
Ptom.001G.00965	S vs. NW	17.67	10.43	6.65	8.59	4.18	3.39	4.11	18.73	4.02	6.95
Ptom.001G.00968	NW vs. NE	2.28	3.58	2.56	4.19	1.36	1.97	3.24	2.67	5.07	8.78
Ptom.001G.00969	S vs. NW, S vs. NE	0	0.69	0.1	1.5	2.04	3.26	1.26	2.87	0.95	2.63
Ptom.001G.00972	S vs. NW	0.07	0.38	0.14	0.65	0.07	0.24	1.93	0.22	0.5	0.66
Ptom.001G.00986	NW vs. NE	1.26	0.35	3.81	1.72	4.82	3.31	2.44	2.2	0.61	0
Ptom.001G.00991	S vs. NE	35.76	24.8	30.22	12.49	17.59	20.26	15.67	10.84	10.97	9.64
Ptom.001G.00997	S vs. NW	0.82	0.37	0.43	0.02	0.41	0.2	0.14	0.02	0.15	0.9
Ptom.001G.00998	NW vs. NE	1.14	1.45	0.95	1.17	0.72	0.73	0.93	1.2	1.35	3.19
Ptom.010G.01004	S vs. NE, NW vs. NE	0.96	1.71	1.32	0.57	3.11	2.81	0.75	0.73	0.93	0
Ptom.010G.01007	S vs. NW	0.97	0.4	0.73	1.94	2.27	1.36	1.01	1.04	1.46	0.66
Ptom.010G.01012	NW vs. NE	17.33	19.27	17.11	16.81	34.78	28.71	12.03	19.13	11.81	0.51
Ptom.010G.01014	S vs. NW	7.9	15.91	11.59	9.32	4.48	3.94	2.92	12.43	14.94	0.19
Ptom.010G.01016	NW vs. NE	6	4.59	6.26	6.02	14.35	7.83	5.45	6.34	3.78	1.38
Ptom.010G.00102	S vs. NE	0.51	0.66	0.73	0.11	0.68	0.31	0.19	0.42	0.04	0.1
Ptom.010G.01023	S vs. NE, NW vs. NE	2.55	1.77	4.63	0.56	7.42	5.92	0.45	1.26	0.51	0.41
Ptom.010G.01035	S vs. NW, S vs. NE	0.83	0.68	0.68	0.25	0.22	0.46	0.25	0.09	0.19	0.41
Ptom.010G.01036	S vs. NE	0	0.36	0	0.15	0.26	0.29	0.63	0.33	0	1.47
Ptom.010G.01038	S vs. NE, NW vs. NE	9.6	5.54	6.19	3.7	7.22	6.19	6.13	5.26	3.37	0
Ptom.010G.01040	S vs. NE	12.87	7.4	6.85	4.62	6.47	3.8	6.38	5.94	3.21	0
Ptom.010G.01043	NW vs. NE	0.73	0.57	0.86	2.29	0.55	1.59	0.67	0.77	0.9	0
Ptom.010G.01048	S vs. NE, NW vs. NE	4.76	2.07	2.61	0.99	6.97	4.24	1.39	2.39	0.86	0.07
Ptom.010G.01067	S vs. NE	59.06	34.63	39.47	10.15	41.36	22.6	27.12	28.16	14.54	22.97
Ptom.010G.01069	S vs. NW, NW vs. NE	17.29	44.75	17.99	12.64	6.54	5.99	18.61	9.46	18.75	46.55
Ptom.010G.01071	S vs. NE, NW vs. NE	0	0.28	0.29	0.43	0	0	0.55	0.21	1.13	0.97
Ptom.010G.01077	S vs. NE	3.65	4.87	8.18	9.75	7.47	7.82	12.08	10.4	7.74	24.94
Ptom.010G.01081	S vs. NW	1.02	0.77	0.51	1.28	2.47	1.68	1.25	1.01	0.85	2.66
Ptom.010G.01086	S vs. NE, NW vs. NE	7.88	12.03	12.34	24.65	3.97	12.87	17.65	20.88	27.89	99.1
Ptom.010G.01096	NW vs. NE	1.94	1.32	3.64	0.39	4.24	5.69	1.24	1.61	0.51	1.65
Ptom.010G.01098	S vs. NE	0.49	1.02	0.27	0.95	0.65	0.52	1.72	1.39	1.81	0.99
Ptom.010G.00011	NW vs. NE	6.09	7.57	9.13	12.41	10.29	9.62	8.33	9.8	2.64	0.64
Ptom.010G.00110	NW vs. NE	1.12	0.59	0.92	0.63	1.41	2.05	0.65	0.86	0.14	0
Ptom.010G.01109	NW vs. NE	0.22	0.4	0.62	0.08	1.08	0.64	0.67	0.33	0.04	0.3
Ptom.010G.00111	NW vs. NE	36.93	24.61	37.56	31.68	54.72	53.03	15.45	30.64	26.88	0
Ptom.010G.01111	S vs. NW, S vs. NE	0	0.63	0	1.92	0.27	0.13	3.5	1.86	0.92	1.61
Ptom.010G.01115	S vs. NE	17.41	13.83	13.8	4.91	8.68	3.31	17.13	4.99	5.34	6.41
Ptom.010G.01125	S vs. NE, NW vs. NE	2.64	0.92	2.11	0.2	3.96	1.89	1.34	0.99	0.48	0.92
Ptom.010G.01128	NW vs. NE	5.63	5.34	2.84	2.86	2.14	2	1.56	7.23	12.01	0
Ptom.010G.01131	NW vs. NE	2.58	2.94	4.25	2.61	5.37	5.65	2.25	3.59	2.26	0.03
Ptom.010G.01134	S vs. NW, S vs. NE, NW vs. NE	7.4	2.11	3.55	1.2	1.8	3.23	2.52	2.15	0.64	0
Ptom.010G.01138	S vs. NE, NW vs. NE	90.3	48.33	85.78	34.55	145.42	70.29	68.95	67.01	28.15	0
Ptom.010G.01139	NW vs. NE	7.77	5.2	8.83	4.88	34.39	12.87	2.82	8.85	4.74	1.11
Ptom.010G.01146	S vs. NW, NW vs. NE	20.91	25.58	15.17	13.75	104.23	44.37	24.08	38.82	7.49	0
Ptom.010G.01153	S vs. NW, S vs. NE	0.41	1.6	0.39	2.65	2.25	3.09	1.56	4.36	3.79	0
Ptom.010G.00116	S vs. NW	4.95	0.66	3.09	6.52	7.51	7.11	2.73	5.26	1.81	2.36
Ptom.010G.01164	S vs. NE, NW vs. NE	14.8	7.14	18.82	4.18	33.9	37.66	6.73	11.23	2.42	3.89
Ptom.010G.01170	S vs. NE	6.48	6.09	5.88	25.75	3.27	3.38	9.54	12.86	33.06	12.68
Ptom.010G.01174	S vs. NW, NW vs. NE	0	0	0.38	0	2.27	0.88	0.1	0.09	0	0
Ptom.010G.00012	S vs. NE, NW vs. NE	1.51	1.02	2.49	7.26	0.68	0.15	2.76	2.95	5.59	20.31
Ptom.010G.01200	NW vs. NE	5.06	6.07	8.36	3.47	15.08	13.79	4.62	6.25	2.28	1.57
Ptom.010G.01206	S vs. NW, S vs. NE, NW vs. NE	29.55	27.76	47.81	311.08	59.24	46.11	149.55	122.03	427.15	398.95
Ptom.010G.01208	S vs. NW, S vs. NE, NW vs. NE	0.18	0.27	0.34	3.49	0.23	0.42	1.17	0.56	14.73	7.33
Ptom.010G.01209	S vs. NW	60.54	49.38	51.74	37.64	9.24	14.7	23.32	39.06	51.5	26.25
Ptom.010G.01210	S vs. NW, S vs. NE, NW vs. NE	1.91	13.94	0.22	9.73	9.21	20.37	6.59	49.66	29.59	84.13
Ptom.010G.01217	S vs. NW, S vs. NE	1.17	4.89	0.99	0	0	0.39	0.11	0	0.11	0.67
Ptom.010G.01220	S vs. NE	4.13	6.96	6.24	8.11	7.87	7.43	8.79	7.98	13.42	14.17
Ptom.010G.01223	NW vs. NE	6.4	7.76	5.77	7.23	3.5	3.86	6.34	6.26	14.62	10.42
Ptom.010G.01225	S vs. NW	0.2	28.29	0.8	19.02	8.93	10.87	40.12	22.3	9.44	13.05
Ptom.010G.00123	S vs. NW, S vs. NE	0	5.5	0.63	21.15	2.88	5.56	8.99	11.19	10.67	0
Ptom.010G.01249	S vs. NE	62.78	33.86	66.13	37.55	25.13	22.14	28.09	38.22	23.48	9.3
Ptom.010G.01253	S vs. NW, S vs. NE	0.27	1.99	0.97	2.69	3.01	7.06	4.32	5.37	7.84	7.68
Ptom.010G.01274	S vs. NE	2.13	5.99	4.96	3.31	3.37	0.37	4.03	1.55	2.62	1.66
Ptom.010G.01280	S vs. NE, NW vs. NE	2.18	1.32	3	0.51	3.58	4.48	0.91	1.59	0.41	0.43
Ptom.010G.01281	S vs. NE, NW vs. NE	3.9	2.48	6.84	1.19	8.27	5.74	2.74	3.8	1.58	0.51
Ptom.010G.01286	S vs. NW, S vs. NE, NW vs. NE	0.03	0.26	0.05	1.05	0.05	0.19	0.18	0.15	1.48	14.34
Ptom.010G.01288	S vs. NW, S vs. NE	4.3	74.28	3.09	99.25	98.89	194.07	117.93	165.7	126.91	142.02
Ptom.010G.00129	NW vs. NE	0.61	1.3	0.79	0.75	3.35	1.75	0.72	1.18	0.41	0.21
Ptom.010G.00013	NW vs. NE	4.22	6.39	5.65	4.89	14.31	9.64	4.62	6.51	4.77	0
Ptom.010G.01308	NW vs. NE	0.35	0.08	0.44	0.07	0.62	1.56	0.04	0.21	0.08	0.09
Ptom.010G.01313	S vs. NE	5.09	10.68	8.24	14.19	8.66	8.75	18.26	19.38	30.03	0.27
Ptom.010G.01315	S vs. NW	1.59	1.9	2.21	2.95	6.84	4.5	2.2	2.02	3.43	3.35
Ptom.010G.01316	S vs. NE, NW vs. NE	5.85	8.76	1.85	0.65	11.82	7.18	1.45	1.15	1.11	0.36
Ptom.010G.01317	S vs. NW, S vs. NE	1.2	2.84	0.41	0.1	0.33	0.43	0	0.25	0.42	0
Ptom.010G.01324	NW vs. NE	3.63	3.19	4.03	2.52	10.56	11.31	0.15	5.39	0.95	0.18
Ptom.010G.01344	S vs. NW, NW vs. NE	3.71	2.95	2.18	1.53	23.01	10.47	3.02	4.05	1.36	3.88
Ptom.010G.01359	S vs. NW, S vs. NE	0	0.06	0	0.9	0.34	0	0.2	0.04	1.32	0.51
Ptom.010G.01366	S vs. NE, NW vs. NE	5081.23	1114.03	2455.44	305.9	4373.34	1972	383.07	775.43	319.53	266.23
Ptom.010G.01367	S vs. NE	699.87	592.93	347.47	164.24	928.23	476.54	300.51	280.6	213.87	280.24
Ptom.010G.01368	S vs. NE	1423.92	534.69	566.4	112.8	1192.76	419.2	75.64	179.67	135.23	386.97
Ptom.010G.01369	S vs. NW, S vs. NE	3549.21	1157.71	3008.21	712.28	1705.72	1798.49	929.96	1019.36	492.49	512.55
Ptom.010G.01371	S vs. NW	5920.11	4234.9	2897.28	3177.52	1717.17	1751	1653.15	3122.24	4095.52	0
Ptom.010G.01374	S vs. NW	1.42	1.04	0.79	2.01	3.59	2.18	1.76	2.76	1.06	1.72
Ptom.010G.01388	S vs. NE, NW vs. NE	1.17	0.89	2.38	0.27	4.53	3.98	0.62	0.94	0.06	0.56
Ptom.010G.01390	S vs. NE, NW vs. NE	1.75	0.76	2.24	0.5	4.06	6.71	0.76	1.59	0.31	0.31
Ptom.010G.01391	S vs. NE, NW vs. NE	2.21	0.39	3.11	0.17	3.72	4.15	0.17	0.85	0.18	0
Ptom.010G.01398	S vs. NE	68.02	39.5	68.4	107.53	81.1	44.97	52.74	153.03	135.56	116.24
Ptom.010G.01400	S vs. NE, NW vs. NE	0.48	1.69	0.77	1.27	0.41	0.64	1.12	2.55	3.18	1.09
Ptom.010G.01404	S vs. NE	6.85	16.92	9.97	33.65	14.26	10.87	22.79	15.73	26.31	29.29
Ptom.010G.01407	S vs. NW, S vs. NE	0.7	2.37	2.05	4.52	3.67	2.44	3.71	5.16	5	3.42
Ptom.010G.01417	S vs. NE	1.62	3.58	5.13	0.59	2.32	1.71	2.52	2.52	1.9	0
Ptom.010G.01422	S vs. NE, NW vs. NE	0.66	2.51	1.12	2.02	1.06	0.97	1.47	3.47	2.46	3.03
Ptom.010G.01425	S vs. NW, S vs. NE	10.67	10.37	5.86	2.46	6.43	2.64	3.31	2.32	2.8	1.29
Ptom.010G.00143	S vs. NW, S vs. NE	0.25	0.4	0.18	2.18	0.72	1.3	0.6	1.01	0.55	1.44
Ptom.010G.01433	S vs. NW, NW vs. NE	1.41	0.97	2.66	0.54	8.02	6.63	0.92	1.9	0.52	0.84
Ptom.010G.01452	S vs. NW, S vs. NE	0.44	1.88	0.59	2.68	2.61	0.68	2.62	2.45	3.9	2.33
Ptom.010G.01458	NW vs. NE	3.01	3.52	2.32	3.8	1.44	1.02	2.39	3.47	7.84	2.97
Ptom.010G.01460	S vs. NE, NW vs. NE	2.31	1.14	0.86	0.82	3.17	2.5	0.7	0.57	0.77	0.54
Ptom.010G.01473	S vs. NE	1.37	1.43	0.83	3.24	0.98	0.78	2.97	1.73	2.87	5.25
Ptom.010G.01475	S vs. NW	4.97	4.96	6.16	15.48	6.44	16.56	19.54	7.05	7.8	11.52
Ptom.010G.01485	S vs. NE, NW vs. NE	26.1	11.95	32.14	4.28	37.7	26.8	9.74	12.01	5.6	8.01
Ptom.010G.01488	S vs. NW, NW vs. NE	1.7	0.88	4.43	1.9	11.27	13.18	0.9	1.29	1.45	3.77
Ptom.010G.01504	S vs. NW, S vs. NE, NW vs. NE	1.55	0.06	3.78	0.47	41.08	27.72	1.46	1.96	0	0.06
Ptom.010G.01514	S vs. NE, NW vs. NE	2.19	1.67	2.62	7.95	2.42	2.54	3.81	4.77	10.06	11.6
Ptom.010G.01520	NW vs. NE	8.18	8.69	8.23	14.35	2.27	3.31	9.24	12.58	21.86	11.45
Ptom.010G.01526	S vs. NE	220.54	203.67	116.49	88.96	216.02	146.21	123.47	163.86	57.38	40.03
Ptom.010G.01539	NW vs. NE	2.25	2.75	3.57	4.73	1.27	0.99	2.05	3.29	7.59	3.5
Ptom.010G.00155	S vs. NE	0.77	0.75	0.64	3.18	0.25	0.29	1.47	1.44	2.5	1.36
Ptom.010G.01561	S vs. NE, NW vs. NE	245.35	256.66	255.06	728.93	61.81	81.62	297.26	378.71	800.48	712.08
Ptom.010G.01564	S vs. NW, NW vs. NE	2.16	1.53	0.97	0.35	0.96	0.15	0.47	1.22	1.44	1.95
Ptom.010G.01565	S vs. NE	38.63	16.46	39.98	11.87	49.93	32.27	16.94	26.51	8.87	9.31
Ptom.010G.01567	S vs. NW, S vs. NE, NW vs. NE	0.95	1.47	1.42	6.13	0.37	0.75	3.48	1.07	9.47	8.89
Ptom.010G.01569	S vs. NW, S vs. NE, NW vs. NE	1.07	0.78	0.91	5.36	0.54	0.21	1.97	1.65	7.42	5.26
Ptom.010G.01571	S vs. NE, NW vs. NE	0	0.11	0.1	0.18	0	0.07	0.19	0.08	0.1	1.64
Ptom.010G.01572	NW vs. NE	60.37	100.39	66.96	107.35	25.12	17.68	62.62	67.75	160.53	117.88
Ptom.010G.01578	S vs. NW	0.26	2.22	1.26	0.68	0.46	0.17	1.12	0.75	0.65	1.81
Ptom.010G.01589	NW vs. NE	7.68	6.55	6.3	8.83	12.97	12.65	9.92	5.31	5.57	4.89
Ptom.010G.01594	S vs. NE, NW vs. NE	74.2	286.08	28.31	31.08	148.63	65.2	38.1	61.03	19.35	4.31
Ptom.010G.01599	S vs. NW, S vs. NE	5.34	6.18	8.85	1.59	3.07	1.46	2.31	5.04	3.48	1.49
Ptom.010G.01602	S vs. NE	32.91	8.62	19.11	3.43	24.97	14.46	9.16	11.92	3.9	4.59
Ptom.010G.01609	S vs. NW, NW vs. NE	1.53	1.06	1.11	0.99	3.48	4.12	3.05	1.02	1.87	0.76
Ptom.010G.00161	S vs. NE	4.11	2.46	3.73	1.72	0.96	3.46	2.16	1.9	0.94	1.56
Ptom.010G.01611	S vs. NE, NW vs. NE	6.19	0.51	7.91	0.11	22.17	11.64	0.33	1.13	0	0.04
Ptom.010G.01613	S vs. NW	0.41	0.72	0.63	0.2	0.22	0.3	0.4	0.53	0.34	0.07
Ptom.010G.01619	S vs. NW, S vs. NE, NW vs. NE	29.93	19.03	6.84	1.03	144.19	32.8	5.94	14.54	3.89	4.17
Ptom.010G.01629	S vs. NE	99.97	72.5	120.68	13.07	76.04	68.02	93.49	80.78	21.07	21.3
Ptom.010G.01630	S vs. NW, S vs. NE	79.02	32.4	108.55	19.61	46.99	36.11	60.35	61.2	18.9	31.95
Ptom.010G.01635	S vs. NW	0	0	1.03	0.22	1.84	2.52	0.11	0.38	0.48	1.12
Ptom.010G.01669	S vs. NW, S vs. NE	4.17	4.94	3	0.98	0.77	0.44	1.21	1.52	0.96	1.75
Ptom.010G.01675	S vs. NE, NW vs. NE	0.63	0.6	2.39	0.41	2.01	4.09	0.63	0.8	0.11	0.2
Ptom.010G.01676	S vs. NE	1.41	0.33	5.14	0.28	3.46	3.32	0.29	2.17	0.31	0.54
Ptom.010G.01681	S vs. NE	1.42	9.06	2.53	15.29	5.14	5.78	6.48	4.69	5.39	17.88
Ptom.010G.01682	S vs. NW, S vs. NE	1.08	13.52	0.6	31.02	13.08	25.07	25.14	28.04	35.38	30.01
Ptom.010G.01683	S vs. NW, S vs. NE	0.27	0.21	0.45	1.26	0.67	0.77	0.99	0.62	1.65	2.08
Ptom.010G.01685	S vs. NW	11.54	13.63	13.92	13.96	1.62	1.53	6.92	6.81	10.7	13.93
Ptom.010G.00169	S vs. NE, NW vs. NE	4	2.34	4.84	0.53	3.51	7.33	0.78	1.07	0.23	0.87
Ptom.010G.01690	S vs. NE	1.91	2.84	2.49	5.84	2.73	2	4.59	3.91	13.4	0
Ptom.010G.01692	S vs. NE	0.69	0.45	0.41	0.29	0.43	0.19	0.3	0.42	0.21	0.12
Ptom.010G.01695	S vs. NE	4.19	5.09	4.47	10.07	7.49	6.95	10.41	8.73	8.72	11.78
Ptom.010G.01702	S vs. NE, NW vs. NE	1.72	1.42	3.58	1.1	4.06	4.09	0.68	0.85	1.68	0.28
Ptom.010G.01708	S vs. NE	31.61	23.66	26.34	53.28	16.21	23.64	35	37.93	76.78	67.56
Ptom.010G.01709	NW vs. NE	1.91	0.43	0.52	0.6	0.58	0.46	0.29	0.92	2.02	1
Ptom.010G.01712	S vs. NW	0.15	0.31	0.24	0.86	0.2	0.27	1.52	0.62	0.64	0.75
Ptom.010G.01730	S vs. NW, S vs. NE	0.1	2.42	0	4.08	1.38	3.13	1	2.97	1.87	3.71
Ptom.010G.01734	NW vs. NE	14.76	12.71	6.4	18.45	6.44	6.4	8.57	46.14	12.93	7.47
Ptom.010G.01735	S vs. NW, NW vs. NE	0.34	0.21	0.19	0.24	5.14	0.41	0	0.11	0.34	0.08
Ptom.010G.01740	S vs. NE	2.77	2.2	3.38	3.19	2.03	2.34	0.97	2.06	0.72	0.84
Ptom.010G.01746	S vs. NE, NW vs. NE	0.98	0.33	1.87	0.11	1.74	3.29	0.45	0.31	0.26	0.5
Ptom.010G.01759	S vs. NW, S vs. NE	5.32	2.2	5.93	0.59	1.76	3.83	2.74	3.87	1.08	1.31
Ptom.010G.01761	S vs. NE	2.98	2.69	5.32	2.08	1.96	2.41	2.54	1.75	0.99	1.01
Ptom.010G.01762	S vs. NE, NW vs. NE	2.05	2.71	3.87	0.71	7.2	4.41	1.76	1.4	0.56	1.49
Ptom.010G.01763	S vs. NW, NW vs. NE	0.49	0.82	2.45	0.67	5.37	3.81	1.1	0.89	0.56	1.06
Ptom.010G.01767	S vs. NW, NW vs. NE	31.88	11.56	6.65	11.31	2.58	2.91	5.38	31.13	5.94	3.62
Ptom.010G.01778	S vs. NW, S vs. NE	0.35	0.23	0.88	1.65	0.49	1.25	3.38	4.82	0.74	2.53
Ptom.010G.01780	S vs. NW, NW vs. NE	0.48	1.55	0.89	0	2.91	3.32	3.41	1.48	1.16	0
Ptom.010G.01789	S vs. NE	54.33	34.02	38.35	92.4	12.57	24.91	83.95	54.96	121.77	81.08
Ptom.010G.01790	NW vs. NE	342.84	327.49	259.23	280.65	64.64	107.81	242.29	224.29	376.15	512.46
Ptom.010G.01792	S vs. NW, S vs. NE	1.72	3.79	2.34	6.15	5.46	5.84	5.81	3.4	4.7	8
Ptom.010G.01803	S vs. NW	0.17	0.27	0.33	1.63	0.7	0.93	0.4	0.87	0.43	0.4
Ptom.010G.01807	S vs. NW	0	0.13	0	0.67	0.04	0.06	0.45	0.16	0.2	0.43
Ptom.010G.01808	S vs. NE, NW vs. NE	2.78	2.68	2.47	8.61	1.73	2.22	7.76	7.4	11.69	13.43
Ptom.010G.00181	S vs. NW, S vs. NE	2.88	3.33	2.19	1.44	0.36	0.31	0.87	0.73	1	0.72
Ptom.010G.01810	S vs. NE	581.01	1921.22	371.64	235.43	1184.07	310.62	211.86	334.13	432.19	92.9
Ptom.010G.01811	NW vs. NE	11.41	6.71	24.01	6.43	34.76	37.27	8.23	10.26	8.77	10.82
Ptom.010G.01813	S vs. NW, NW vs. NE	1.22	1.55	2.74	1.3	5.6	6.57	1.59	1.67	1.05	1.14
Ptom.010G.01815	S vs. NE, NW vs. NE	0.53	0.24	0.11	0.05	0	0.19	0.16	0.18	0.17	8.19
Ptom.010G.01816	S vs. NW, S vs. NE, NW vs. NE	0	0	0	1.29	0	0.21	0	0	0.31	17.07
Ptom.010G.01820	S vs. NW	0.15	0.05	0.19	0.17	0.54	0.66	0.22	0.41	0.14	0.17
Ptom.010G.01821	S vs. NE, NW vs. NE	1.79	4.57	2.3	1.72	0.82	0.74	6.46	4.5	6.33	17.54
Ptom.010G.01825	S vs. NW, NW vs. NE	0.54	0.14	1.39	0.24	2.42	3.12	0.75	1.03	0	1.23
Ptom.010G.01827	S vs. NE	0.8	1.32	1.36	2.29	1.43	1.77	1.75	2.35	3.18	3.63
Ptom.010G.01828	S vs. NW, NW vs. NE	0.47	0.21	0.13	1.84	1.73	1.2	0.91	0.36	0.2	0.76
Ptom.010G.00186	S vs. NW, S vs. NE, NW vs. NE	1.82	5.9	1.91	6.61	3.11	3.29	15.58	8.65	15.79	35.96
Ptom.010G.01863	S vs. NW, S vs. NE	0	5.45	0.04	5.48	1.43	2.45	12.78	5.52	2.88	12.35
Ptom.010G.01865	S vs. NW, S vs. NE, NW vs. NE	0.93	5.05	2.89	0.35	0.11	0.12	1.68	0.95	0.97	1.99
Ptom.010G.00187	S vs. NW	2.05	1.71	2.11	4.28	4.32	3.96	4.25	3.57	2.81	0.98
Ptom.010G.01872	S vs. NE, NW vs. NE	4.06	2.9	2.18	1.92	2.54	3.59	2.73	2.09	0	0.88
Ptom.010G.01874	NW vs. NE	13.68	6.49	14.45	4.89	11.64	27.06	8.01	9.66	3.17	5.38
Ptom.010G.01884	S vs. NW	1.48	3.34	0.64	2.24	4.56	6.75	1.68	0.96	0.22	4.55
Ptom.010G.01891	S vs. NE, NW vs. NE	1.33	0.92	2.51	0.13	2.29	4.54	0.34	0.17	0.22	0.42
Ptom.010G.01895	S vs. NW, S vs. NE	1.87	5.94	6.1	9.49	14.61	13.17	6.69	11.75	6.5	10.26
Ptom.010G.01904	S vs. NW, S vs. NE	0	0.2	0.06	2.3	0.32	1.08	0.83	1.68	0.32	3.24
Ptom.010G.01905	S vs. NE, NW vs. NE	0.33	0.34	0	0	0	0.16	0.3	0.13	0.08	5.62
Ptom.010G.01911	S vs. NE, NW vs. NE	3.1	3.25	5.26	1.51	3.87	4.99	1.95	1.72	0.56	0.73
Ptom.010G.01919	S vs. NW, S vs. NE	66.49	81.42	69.68	119.96	146.48	235.29	114.23	133.54	128.19	191
Ptom.010G.01929	S vs. NW	9.81	8.39	10.74	33.08	12.31	28.41	9.32	8.73	12.88	10.09
Ptom.010G.01930	S vs. NW, S vs. NE	0.67	16.04	0.23	20.23	29.1	61.46	32.36	55.14	6.68	51.42
Ptom.010G.01937	S vs. NW, S vs. NE, NW vs. NE	1.54	1.22	3.27	1.15	1.55	0.51	0.48	1.19	5.02	6.02
Ptom.010G.01943	S vs. NW, S vs. NE	0.1	3.49	0.46	4.3	2.56	3.74	8.05	7.33	1.54	5.05
Ptom.010G.01952	S vs. NE	163.06	473.24	160.07	617.15	458.16	343.88	638.3	762.29	807.06	848.05
Ptom.010G.01955	S vs. NW, S vs. NE	144.08	148.52	147.72	56.88	50.48	69.14	71.75	47.09	47.85	31.04
Ptom.010G.01964	S vs. NE	1043.32	906.9	944.71	387.88	1716.95	745.76	603.34	589.67	381.58	417.84
Ptom.010G.01965	S vs. NW	0.89	1.36	1.27	1.82	3.14	3.82	1.21	1.77	1	1.35
Ptom.010G.01970	S vs. NW, S vs. NE	0.15	1.67	0.68	3.71	0.55	0.85	4.14	2.23	4.54	4.7
Ptom.010G.01973	S vs. NW, NW vs. NE	0.1	0	0	0.05	2.15	0.72	0.09	0	0	0
Ptom.010G.01975	S vs. NW, S vs. NE, NW vs. NE	0.35	0.85	0.77	1.98	0	0.31	3.15	3.41	3.94	3.14
Ptom.010G.01981	S vs. NW, S vs. NE	0.03	10.97	0.17	9.6	3.13	4.12	23.36	10.62	5.55	13.98
Ptom.010G.01988	S vs. NE, NW vs. NE	0.34	0.27	0.81	0.54	0.09	0.06	0.55	1.58	0.76	0.69
Ptom.010G.00199	S vs. NW, S vs. NE	4.42	1.18	1.38	0.66	1.86	0.61	0.69	0.99	0.36	0.21
Ptom.010G.00020	S vs. NW, S vs. NE	0.04	0	0	0.88	0	0	0.86	0	1.56	0.95
Ptom.010G.02005	S vs. NE	1.48	1.54	1.48	3.16	2.22	3.25	3.25	1.9	3.7	4.33
Ptom.010G.02014	S vs. NW, NW vs. NE	0.22	0.17	1.44	0.19	13.37	6.94	0.2	0.83	0.11	1.12
Ptom.010G.02025	NW vs. NE	38.07	20.44	41.99	29.82	63.84	56.34	26.57	19	19.7	17.5
Ptom.010G.02043	S vs. NE, NW vs. NE	0.24	0.69	0.98	1.37	0.4	0.11	0.73	0.26	0.13	0.38
Ptom.010G.02060	NW vs. NE	6.23	9.36	6.14	8.77	1.28	1.04	8.12	8.58	17.22	9.77
Ptom.010G.02074	S vs. NW, S vs. NE	0.22	0.57	0.57	1.01	1.59	3.31	1.69	1.08	0.66	3.51
Ptom.010G.02080	S vs. NW	0.46	0.68	0.3	1.34	0.65	1.32	1.76	1.01	1	0.85
Ptom.010G.02085	NW vs. NE	8.73	13.45	8.53	3.92	22.38	19.69	5.13	8.92	4.21	3.63
Ptom.010G.02091	NW vs. NE	0.32	0.1	0.09	0.11	0.34	0.72	0.2	0.14	0.04	0.23
Ptom.010G.02096	S vs. NW	5.27	4.78	1.16	3.11	0.95	1.23	2.1	1.2	1.51	2.84
Ptom.010G.02102	S vs. NW, NW vs. NE	0.7	0.93	1.21	0.46	3.25	3.43	0.73	0.96	0.49	0.59
Ptom.010G.00212	S vs. NW, NW vs. NE	0.75	0.28	0.52	0.07	0.08	0.02	0	0.19	0.62	0
Ptom.010G.02123	NW vs. NE	3.76	2.84	8.51	2.31	11.54	7.67	3.47	3.88	1.61	3.09
Ptom.010G.02124	S vs. NE, NW vs. NE	2.32	1.63	3.77	1.1	3.66	5.49	1.09	1.42	0.87	1.15
Ptom.010G.02130	S vs. NW, S vs. NE	0.22	0.15	0.03	0.99	0.21	0.19	0.65	0.41	0.49	1.31
Ptom.010G.00214	S vs. NW, S vs. NE	0.07	0.98	0	4.89	0.79	1.64	0.99	3.49	4.23	0.99
Ptom.010G.02145	S vs. NW, S vs. NE, NW vs. NE	0.71	0	0.67	0.13	51.65	32.19	3.18	2.63	0	6.18
Ptom.010G.02155	S vs. NE, NW vs. NE	5.29	1.87	5.94	1.91	5.6	7.33	1.21	1.83	1.4	1.25
Ptom.010G.02167	S vs. NW	2.95	2.86	2.34	4.59	7.77	8.18	4.26	3.6	2.23	4.57
Ptom.010G.02168	NW vs. NE	4.6	5.92	5.89	5.5	12.32	7.91	6.75	3.93	2.99	4.97
Ptom.010G.02176	S vs. NW, S vs. NE	0.27	0.14	0.57	0.03	0.17	0.32	0.03	0.15	0	0
Ptom.010G.00218	S vs. NE, NW vs. NE	1.37	1.01	2.28	0.34	2.62	4.25	0.95	1.22	0.19	0.07
Ptom.010G.02195	NW vs. NE	0.23	0.4	0.41	0.52	1.2	0.57	0.46	0.48	0.11	0.18
Ptom.010G.02202	S vs. NW	0.28	11.07	0.27	6.48	3.85	4.43	19.1	8.07	2.63	4.53
Ptom.010G.02208	S vs. NE	11.68	14.75	7.49	4.06	8.89	5.72	5.8	6.57	3.17	5.28
Ptom.010G.02209	NW vs. NE	0	0.33	0.8	0	0.32	1.41	0.39	0.33	0.1	0
Ptom.010G.02211	S vs. NE, NW vs. NE	1.18	3.78	2.21	4.78	1.39	0.39	5.92	4.55	3.64	15.27
Ptom.010G.00222	S vs. NW, NW vs. NE	0.08	0	0.39	0.15	0.96	1.01	0.11	0.19	0.49	0.1
Ptom.010G.02242	S vs. NE	34.09	43.05	35.23	21.82	11.48	27.9	17.68	21.11	16.91	9.75
Ptom.010G.02252	S vs. NE, NW vs. NE	3.13	0.67	4.03	0.67	2.2	4.84	1.28	1.61	0.69	0.43
Ptom.010G.02256	S vs. NW, S vs. NE	22.15	30.31	26.2	2.18	6.33	5.3	12.19	15.66	9.65	5.35
Ptom.010G.02265	S vs. NE, NW vs. NE	0.79	1.02	1.49	1.64	0.33	0.4	2.04	1.57	0.96	4.43
Ptom.010G.00227	S vs. NE, NW vs. NE	6.29	5.48	10.66	11.72	9.3	9.91	9.62	5.76	3.59	1.21
Ptom.010G.02272	S vs. NW, NW vs. NE	0.18	0.06	0.28	0	1.19	0.16	0.76	0	0.06	0.14
Ptom.010G.02281	S vs. NE	0.35	1.71	1.79	1.47	1.21	0.06	6.19	3.19	1.69	5.63
Ptom.010G.02285	S vs. NE	1.03	1.44	0.81	1.76	0.82	0.92	2.36	1.39	4.35	2.03
Ptom.010G.00229	S vs. NE	0.8	1.1	2.57	0.53	0.93	1.38	1.15	0.92	0.71	0
Ptom.010G.02290	S vs. NE, NW vs. NE	0.37	0.82	0.31	1.24	0.26	0.36	0.96	0.99	0.75	7.44
Ptom.010G.00023	S vs. NW, NW vs. NE	1.86	0.92	1.39	1.4	3.92	4.9	5.86	2.33	0.96	0.11
Ptom.010G.00232	S vs. NE	5.47	5.97	5.26	3.22	8.69	6.64	2.49	3.91	4.21	0
Ptom.010G.02328	S vs. NW	8.25	1.65	4.52	1.55	0.52	0.69	3.22	2.78	3.36	1.38
Ptom.010G.02342	S vs. NE, NW vs. NE	0.83	0	0.29	0.56	0.1	0.55	1.15	0.96	0.61	3.31
Ptom.010G.02359	S vs. NE	47.35	29.06	46.23	17.65	34.23	35.5	22.01	24.73	15.16	15.74
Ptom.010G.00024	S vs. NW, S vs. NE, NW vs. NE	0.36	0.11	0.86	0.16	0.89	3.13	0.18	0.2	0.05	0.11
Ptom.010G.00243	NW vs. NE	8.65	6	12.01	3.16	30.18	21.75	7.8	16.5	1.33	1.88
Ptom.010G.00247	NW vs. NE	11.27	2.01	3.97	3.45	6.02	2.86	0	21.42	0	0
Ptom.010G.00248	S vs. NW, NW vs. NE	0	0	0	0.05	0.18	0.45	0.03	0.07	0	0.03
Ptom.010G.00254	S vs. NW, S vs. NE, NW vs. NE	31.6	161.97	88.03	871.2	4.66	0.68	242.71	155.18	1067.23	620.14
Ptom.010G.00255	S vs. NW, S vs. NE	22.59	7.41	10.57	4.48	5.26	4.39	6.31	8.61	2.03	6.69
Ptom.010G.00026	S vs. NW, NW vs. NE	0	0	0	0	0.27	1.14	0	0.03	0	0.15
Ptom.010G.00262	S vs. NE	9.36	8.06	10.29	3.18	9.04	12.71	0	8.13	2.75	0
Ptom.010G.00270	S vs. NW, S vs. NE	0	0.28	1.08	1.73	1.41	2.24	2.91	4.61	0.43	0.5
Ptom.010G.00274	S vs. NW	16.62	24.71	14.58	10.64	4.57	5.04	12.12	18.67	19.25	4.29
Ptom.010G.00276	S vs. NE, NW vs. NE	1.4	0.59	1.02	0.28	1.65	1.87	0.23	0.44	0.06	0.15
Ptom.010G.00028	S vs. NW, S vs. NE, NW vs. NE	174.73	98.94	43.09	11.3	73.32	18.86	2.44	8.3	0	1.31
Ptom.010G.00292	S vs. NW, S vs. NE	0	0.6	0.8	3.57	0.27	2.42	1.26	1.61	2.66	1.22
Ptom.010G.00302	S vs. NW, S vs. NE	13.02	19.52	17.98	82.69	5.77	3.55	53.43	23.93	100.62	56.11
Ptom.010G.00306	NW vs. NE	4.92	2.86	6.89	2.4	5.97	10.3	3.07	3.64	1.57	2.21
Ptom.010G.00307	S vs. NE	3.68	3.01	3.4	1.54	2.82	3.8	3.5	0.95	1.24	1.02
Ptom.010G.00308	S vs. NW, NW vs. NE	3.8	2.13	9.23	21.58	27.15	13.61	12.99	4.58	1.64	4.09
Ptom.010G.00316	S vs. NE, NW vs. NE	0.82	0.62	0	0.94	0	0	0.99	0.31	0.99	10.5
Ptom.010G.00323	S vs. NW, NW vs. NE	0.42	0.08	1.3	0.17	17.42	12.6	1.18	0.91	0.04	0.83
Ptom.010G.00334	S vs. NE	5.16	7.53	4.87	11.23	5.43	5.68	9.03	9.51	11.82	17.49
Ptom.010G.00340	S vs. NW	0	0	0	0.21	1.56	0.08	0.16	0.31	0.11	0.66
Ptom.010G.00348	S vs. NE	0.73	1.41	1.3	2.22	2.11	1.32	1.78	1.82	2.97	3.67
Ptom.010G.00350	S vs. NE, NW vs. NE	0.28	0.19	0.47	0.27	0.21	0.43	0.25	0	0.12	0.18
Ptom.010G.00351	S vs. NE	3.49	1.04	2.35	0.77	2.12	3.38	1.59	1.99	0.87	0.56
Ptom.010G.00352	S vs. NW, S vs. NE	821.27	1570.99	694.54	186.59	546.41	376.2	178.09	182.12	445.81	101.03
Ptom.010G.00359	S vs. NW, S vs. NE, NW vs. NE	0.13	0.6	0.08	1.11	0.31	0.66	0.81	0.79	1.4	2.3
Ptom.010G.00369	S vs. NE, NW vs. NE	7.73	5.99	18.71	2.4	11.49	19.89	4.12	4.69	1.67	1.54
Ptom.010G.00376	S vs. NE, NW vs. NE	3.31	1.03	5.84	0.89	7.5	14.85	1.1	2.34	0.72	1.54
Ptom.010G.00380	S vs. NE	0.39	2.24	0.96	0.98	0.24	0.39	0.79	0.55	0.8	0.38
Ptom.010G.00383	S vs. NW, NW vs. NE	0.13	0.19	0.67	0.17	0.6	2.26	0.28	0.27	0.16	0.24
Ptom.010G.00386	S vs. NW, S vs. NE, NW vs. NE	0.29	0.04	1.59	0	3.3	5.02	0.06	0.19	0	0
Ptom.010G.00389	S vs. NW, S vs. NE, NW vs. NE	0.09	0.09	0.21	0.49	4.92	3.23	0.4	0.37	0.17	0.71
Ptom.010G.00391	S vs. NW, S vs. NE, NW vs. NE	1.19	0.03	1.93	0.05	2.96	6.44	0.2	0.3	0	0
Ptom.010G.00397	NW vs. NE	1.39	1.16	1.16	0.9	3.45	3.24	1.99	2.21	0.94	0.24
Ptom.010G.00405	S vs. NW, NW vs. NE	1.39	1.32	1.81	2.18	6.7	12.02	3.01	2.7	1.15	2.92
Ptom.010G.00416	S vs. NE, NW vs. NE	4.13	1.43	8.17	0.99	8.44	9.89	1.4	1.77	0.6	0.97
Ptom.010G.00431	NW vs. NE	3.25	8.67	4	4.92	1.25	1.83	3.12	6.44	11.95	4.85
Ptom.010G.00434	S vs. NE, NW vs. NE	0.31	0.35	1.83	0.22	1.84	3.05	0.31	0.38	0.15	0.18
Ptom.010G.00447	S vs. NE, NW vs. NE	3.53	4.11	3.7	1.4	8.04	5.39	1.38	2.06	1.53	0.83
Ptom.010G.00461	S vs. NW, S vs. NE	1.42	10.42	1.06	16.14	9.86	15.37	21.47	17.47	22.44	14.87
Ptom.010G.00463	S vs. NE, NW vs. NE	3.23	2.2	6.61	0.49	3.1	8.88	1.59	2.56	0.53	0.94
Ptom.010G.00478	NW vs. NE	1.62	1.19	1.15	0.24	4.71	2.84	0.74	1.6	0	0.54
Ptom.010G.00479	S vs. NW, S vs. NE	164.3	69.91	116.54	42.67	65.03	56.75	71.04	58.16	20.76	18.89
Ptom.010G.00480	S vs. NW, S vs. NE, NW vs. NE	0	0	0	0.48	0	0	0.58	1.35	1.1	1.54
Ptom.010G.00481	S vs. NW, S vs. NE, NW vs. NE	2.99	3.19	1.41	4.16	31.36	11.84	3.87	7.14	2.69	6.99
Ptom.010G.00482	S vs. NE	5.06	4.16	6.45	1.85	8.62	7.68	2.25	3.6	2.41	1.81
Ptom.010G.00484	S vs. NE, NW vs. NE	3.82	1.9	7.83	2.6	7.34	14.19	1.86	3.19	1.05	1.27
Ptom.010G.00505	S vs. NW, S vs. NE	36.65	51.09	28.32	12.3	3.8	3.28	17.06	18.08	15.97	8.19
Ptom.010G.00051	S vs. NW	21.81	23.25	23.37	14.33	9.78	8.9	11.03	15.5	21.89	14.73
Ptom.010G.00518	S vs. NE	13.78	25.13	16.94	37.21	14.27	13.55	33.56	21.53	32.02	69.99
Ptom.010G.00521	NW vs. NE	20.25	18.08	32.37	7.56	49.85	50.75	12.93	18.73	7.7	13.93
Ptom.010G.00522	S vs. NE	11.92	9.43	12.4	7.04	13.18	7.05	9.16	9.88	3.74	2.6
Ptom.010G.00053	S vs. NW, S vs. NE	0	0.5	0	1.5	3.49	0.4	2.88	4.24	1.64	4.79
Ptom.010G.00535	S vs. NE	1.85	3.91	2.8	6.94	0.9	3.1	8.44	7.99	4.64	8.98
Ptom.010G.00536	S vs. NE, NW vs. NE	3.07	5.13	4.72	11.37	1.35	1.68	7.88	5.79	23.24	9.94
Ptom.010G.00537	S vs. NE, NW vs. NE	2.84	1.08	4.7	0.86	4.25	6.03	1.16	1.64	1.14	0.93
Ptom.010G.00544	S vs. NW	9.28	6.04	8.85	16.19	15.19	22.38	12.48	14.18	14.91	19.05
Ptom.010G.00550	S vs. NE, NW vs. NE	32.94	9.84	68.44	3.92	55.69	64.89	10.95	9.81	2.83	8.43
Ptom.010G.00567	S vs. NE, NW vs. NE	17.74	4.18	7.67	4.51	9.91	14.56	7.42	4.96	2.12	3.05
Ptom.010G.00578	S vs. NW, NW vs. NE	0.04	0	0	0	0.42	0.51	0.14	0	0	0
Ptom.010G.00585	S vs. NW, NW vs. NE	0.6	1.83	0.78	1.76	7.3	8.77	3.08	2.32	0.63	3.36
Ptom.010G.00587	S vs. NE	92.05	51.28	92.77	35.01	91.38	49.2	51.92	47.2	40.39	28.9
Ptom.010G.00588	S vs. NE, NW vs. NE	25.34	11.51	18.74	6.01	31.21	26.16	8.79	10.53	4.83	5.89
Ptom.010G.00590	NW vs. NE	0.81	0.4	2.18	0.55	1.68	4.29	0.59	1.21	0.3	0.31
Ptom.010G.00595	S vs. NW, S vs. NE	1.51	4.06	1.4	0.46	1.43	1.58	0.74	0.73	0.94	1.39
Ptom.010G.00602	S vs. NE	2.31	7.66	3.43	10.31	2.2	4.44	6.48	5.57	6.38	19.34
Ptom.010G.00603	S vs. NW	0.07	0.41	0.35	0.36	1.34	0.34	0.6	0.7	0.39	0.25
Ptom.010G.00605	S vs. NW, NW vs. NE	0	0.22	0.18	0.66	1.63	0.5	0.03	0.09	0.18	0
Ptom.010G.00609	NW vs. NE	10	7.35	14.08	2.23	24.34	23.76	10	5.33	1.99	10.93
Ptom.010G.00614	S vs. NE, NW vs. NE	3.68	5.34	4.68	2.37	11.57	2.99	2.13	1.76	0.62	0.3
Ptom.010G.00620	NW vs. NE	1.64	1.09	3.02	0.97	4.81	6.99	1.2	2.44	0.53	1.43
Ptom.010G.00626	S vs. NW, S vs. NE	0	3.66	0.43	3.5	1.18	1.49	7.77	3.36	1.09	9.11
Ptom.010G.00628	S vs. NW	0.65	24.93	1.39	22.1	7.52	18.02	27.88	11.18	5.11	12.79
Ptom.010G.00063	S vs. NW, S vs. NE	178.64	70.41	144.89	44.96	59.36	63.74	77.04	75.37	44.62	46.87
Ptom.010G.00635	S vs. NW	0.38	0.24	0.36	1.55	0.23	0.1	2.83	0.46	0.44	1.21
Ptom.010G.00637	S vs. NE, NW vs. NE	2.42	0.47	4.9	0.47	2.87	6.45	0.8	1.47	0.38	0
Ptom.010G.00644	NW vs. NE	2.57	3.77	2.98	5.59	4.45	3.67	3.06	2.61	2.19	0.63
Ptom.010G.00662	S vs. NW, S vs. NE, NW vs. NE	49.4	151.91	16.64	6.38	96.37	17.69	16.79	18.72	14.52	5.32
Ptom.010G.00664	S vs. NW, NW vs. NE	39.58	34.74	23.32	51.78	188.14	66.63	31.58	47.64	21.54	0
Ptom.010G.00666	S vs. NW, NW vs. NE	40.25	46.48	19.05	2.61	279.39	24.06	23.4	29.77	38.09	7.08
Ptom.010G.00678	S vs. NE, NW vs. NE	4.7	0.8	11.88	1.85	26.04	14.23	1.19	2.22	0.24	0.51
Ptom.010G.00688	S vs. NW, S vs. NE	2.12	2.4	1.18	7.04	3.95	5	3.38	2.98	7.45	4.38
Ptom.010G.00069	S vs. NE	2.87	4.27	1.77	5.31	4.69	5.47	6.42	5.72	6.47	5.91
Ptom.010G.00692	NW vs. NE	3.79	2.3	7.01	2.27	5.76	10.63	2.84	3.42	2.59	1.77
Ptom.010G.00701	S vs. NE	5.3	11.08	2.43	21.85	5.59	0.43	18.73	6.28	25.26	24.48
Ptom.010G.00702	S vs. NE, NW vs. NE	10.13	22.09	7.36	17.93	8.22	9.24	25.59	14.82	37.47	38
Ptom.010G.00703	S vs. NE, NW vs. NE	1.22	10.76	1.14	12.54	2.19	1.61	13.61	8.07	18.8	17.16
Ptom.010G.00712	S vs. NW, NW vs. NE	12.52	8.41	14.54	11.15	3.12	2.62	4.73	10.2	12.83	15.06
Ptom.010G.00720	S vs. NE, NW vs. NE	35.1	19.11	29.98	11.46	44.08	48.31	15.83	26.81	5.73	7.69
Ptom.010G.00744	S vs. NW, S vs. NE	0	2.28	0.15	1.45	1.22	1.79	2.82	1.99	1.5	3.7
Ptom.010G.00745	S vs. NE	552.6	443.45	433.72	99.21	242.27	259.28	396.82	326.55	44.97	204.24
Ptom.010G.00746	S vs. NW, S vs. NE	0	1.28	0.83	12.88	0	0.06	7.27	3.92	3.61	9.54
Ptom.010G.00759	S vs. NE	5.75	2.94	4.73	1.33	4.18	3.64	3.53	2.69	1.09	1.98
Ptom.010G.00760	NW vs. NE	0.82	0.25	2.97	0.42	2.81	4.98	0.11	0.54	1.14	0.53
Ptom.010G.00762	NW vs. NE	0	0.41	0.13	0.16	0.76	0.33	0.28	0.14	0.04	0.15
Ptom.010G.00077	S vs. NE	17.05	11.55	13.31	7.98	10.69	13.04	7.19	5.95	6.17	7.21
Ptom.010G.00773	S vs. NE, NW vs. NE	0	0.17	0.21	0.4	0.11	0.07	0.56	0.34	0.16	1.4
Ptom.010G.00782	S vs. NE, NW vs. NE	2.66	1.04	3.62	0.05	6.94	7.57	0.05	0.18	0	0
Ptom.010G.00786	S vs. NW, NW vs. NE	4.18	7.4	5.87	2.37	0.53	2.59	3.76	5.67	4.09	8.69
Ptom.010G.00787	S vs. NE	3.53	5.54	6.62	1.55	5.25	4.89	3.21	3.93	2.52	0.06
Ptom.010G.00792	S vs. NE, NW vs. NE	551.42	391.17	427.14	401.21	1008.02	735.22	404.22	408.5	69.96	0.45
Ptom.010G.00793	S vs. NW, S vs. NE	2.31	6.99	1.8	32.59	0.78	1.15	9.77	17.95	16.33	5.5
Ptom.010G.00803	S vs. NE, NW vs. NE	2.47	1.82	3.79	0.96	5.14	4.51	1.36	2.6	0.68	0.13
Ptom.010G.00805	S vs. NE, NW vs. NE	2.34	0.49	5.5	0.52	4.33	7.63	0.32	0.54	0.34	0
Ptom.010G.00807	S vs. NW, NW vs. NE	0.29	0.42	0.27	0.07	1.87	0.25	1.15	0.06	0.2	0
Ptom.010G.00822	NW vs. NE	9.65	4.31	7.14	8.92	12.88	17.44	4.41	7.97	6.66	0
Ptom.010G.00827	S vs. NW, S vs. NE, NW vs. NE	2.33	0.62	3.61	0.25	12.33	9.35	0	0.25	0	0
Ptom.010G.00836	S vs. NW, S vs. NE	0	0.25	0.09	0.55	0.58	0.6	0.45	0.54	1.66	0.39
Ptom.010G.00848	S vs. NE, NW vs. NE	2.49	1.98	2.06	1.34	2.27	2.95	1.84	1.15	0.81	0.77
Ptom.010G.00853	S vs. NE	9.56	8.42	6.81	7.15	3.64	4.62	5.26	4.91	5.37	1.82
Ptom.010G.00856	S vs. NE	0.91	0.62	1.44	1	3.03	1.57	0.91	2.16	2.07	2.12
Ptom.010G.00087	S vs. NW, S vs. NE	4.05	2.19	3.37	0.05	0	0.04	0.22	0.28	0.18	0
Ptom.010G.00871	S vs. NW, S vs. NE	0	0.51	1.14	0	3.29	1.78	0.45	0.65	0.71	3.88
Ptom.010G.00874	S vs. NW, NW vs. NE	1.11	1.57	0.75	1.77	5.49	2.08	1.47	0.79	0.92	0.99
Ptom.010G.00881	S vs. NW	0.93	1.13	1.4	0.63	0.44	0.33	0.75	0.76	0.54	1.38
Ptom.010G.00884	S vs. NW, S vs. NE	0	0.06	0.04	0.15	0.36	0.11	0.29	0.1	0.1	0.38
Ptom.010G.00893	S vs. NE	4	7.89	6.69	12.73	6.93	10.62	17.87	18.04	6.21	16.3
Ptom.010G.00895	S vs. NW, S vs. NE	5.36	4.78	4.38	12.32	13.56	13.05	12.73	9.78	15.21	9.87
Ptom.010G.00009	S vs. NE, NW vs. NE	1.36	1.11	2.61	0.1	1.83	3.43	0.32	1.08	0.58	0.06
Ptom.010G.00903	S vs. NW, S vs. NE, NW vs. NE	0.67	0.14	4.31	0.16	6.5	10.29	0.49	0.58	0.17	0.41
Ptom.010G.00904	NW vs. NE	12.82	7.02	20.92	4.51	27.14	27.92	9.36	10.75	3.29	11.17
Ptom.010G.00905	S vs. NE, NW vs. NE	4.39	6.39	3.23	7.23	0.59	0.11	4.82	5.65	15.93	15.49
Ptom.010G.00907	S vs. NE, NW vs. NE	29.79	14.75	57.12	4.66	44.67	54.64	9.1	11.99	3.41	5.08
Ptom.010G.00908	S vs. NW	2.59	4.27	3.36	2.52	0.6	1.19	2.25	1.85	1.56	4.1
Ptom.010G.00913	S vs. NW	10.03	10.17	12.11	4.87	1.85	5.23	2.58	3.58	7.04	9.14
Ptom.010G.00914	S vs. NW, NW vs. NE	2.98	2.58	3.51	2.21	0.91	1.32	1.06	1.65	1.61	7.26
Ptom.010G.00917	S vs. NE	13.1	10.39	15.61	4.34	16.01	15.08	6.66	8.49	5.36	5.26
Ptom.010G.00921	S vs. NW, NW vs. NE	16.25	14.5	7.8	2.13	102.67	10.21	6.86	26	6.36	3.19
Ptom.010G.00922	S vs. NW, S vs. NE, NW vs. NE	0.61	0.26	0.34	0.33	88.28	10.92	1.46	9.24	0.83	1.94
Ptom.010G.00924	S vs. NE, NW vs. NE	4.94	3.57	6.23	0.52	19.4	6.37	0.38	3.21	0.65	0
Ptom.010G.00928	S vs. NE, NW vs. NE	99.47	122.21	118.84	62.33	263.41	159.04	36.02	48.69	71.75	47.74
Ptom.010G.00929	S vs. NE	20.74	43.01	20.86	56.14	39.57	33.16	41.87	68.09	75.43	57.21
Ptom.010G.00942	S vs. NE, NW vs. NE	12.78	5.59	5.4	2.1	14.56	22.5	10.44	7.21	4.04	0.21
Ptom.010G.00943	NW vs. NE	17.16	15.23	13.78	6.43	34.55	30.59	15.09	14.91	6.03	7.5
Ptom.010G.00947	S vs. NE	39.25	140.4	13.74	26.73	55.41	29.08	24.43	20.95	23	15.24
Ptom.010G.00953	S vs. NE	148.75	64.25	90.21	45.51	64.22	40.43	82.97	62.88	31.62	13.82
Ptom.010G.00960	S vs. NE	1.84	24.53	8.07	56.07	1.63	0.88	24.42	11.6	54.18	29.94
Ptom.010G.00963	NW vs. NE	2.73	2.14	2.88	1.37	5.61	4.33	1.69	2.31	1.47	0.82
Ptom.010G.00968	S vs. NE	13.35	14.57	16.3	25.58	21.44	15.59	11.42	23.42	38.9	27.87
Ptom.010G.00969	NW vs. NE	6.93	13.64	8.61	8.75	31.19	17.65	11.79	12.08	6.02	6.53
Ptom.010G.00970	S vs. NW	0.78	2.32	2.01	4.55	1.87	2.33	5.68	3.58	2.28	4.3
Ptom.010G.00985	NW vs. NE	3.95	2.8	1.86	1.18	3.81	6.23	1.08	2.92	1.61	0
Ptom.010G.00099	S vs. NE, NW vs. NE	5.71	3.36	6.63	2.66	5.12	13.7	1.44	2.1	1.7	0.66
Ptom.010G.00991	S vs. NE	88.46	55.86	60.43	29.46	66.92	37.03	22.73	48.66	23.05	5.67
Ptom.010G.00996	S vs. NE, NW vs. NE	0.19	0.19	0.18	0.42	0	0.04	0.11	0.7	1.14	0.54
Ptom.010G.99999	S vs. NE, NW vs. NE	2.55	7.64	3.2	9.18	7.26	8.01	4.88	14.3	6.64	25.63
Ptom.011G.00010	S vs. NE, NW vs. NE	0.54	0	0.88	0.09	0.83	2.19	0.22	0.41	0.1	0
Ptom.011G.01002	S vs. NW, S vs. NE	0	0.22	0	0.56	1.33	3.7	1.99	0.81	0.62	1.84
Ptom.011G.01006	S vs. NW	5.03	3.51	3.87	5.5	9.38	11.77	7.06	4.68	5.79	7.64
Ptom.011G.01008	S vs. NW, NW vs. NE	0.82	1.77	2.12	4.31	8.09	3.32	2.12	1.83	1.73	2.49
Ptom.011G.01038	NW vs. NE	3.67	2.31	7.67	1.64	6.32	12	3.75	3.81	2.27	1.73
Ptom.011G.01040	NW vs. NE	23.33	22.26	28.12	34.13	74.23	56.78	22.88	16.44	14.12	16.87
Ptom.011G.01044	NW vs. NE	1.44	2.38	4.14	1.63	7.65	8.41	2.03	3.07	1.22	1.57
Ptom.011G.00105	S vs. NW, NW vs. NE	0.98	0.86	1.35	0.32	4.72	7.56	0.94	1.48	0.55	1.15
Ptom.011G.01055	S vs. NE, NW vs. NE	95.89	80.33	92.52	44.93	101.72	97.76	121.83	31.69	58.4	17.5
Ptom.011G.01061	S vs. NW, S vs. NE	0.33	0.68	1.06	6.39	6.17	0.26	12.49	4.79	3.73	1.5
Ptom.011G.01066	S vs. NE	1.02	0.51	2.45	2.64	3.62	2.21	1.11	2.34	3.07	3.89
Ptom.011G.01080	NW vs. NE	4.45	8.7	4.25	5.06	2.06	3.18	5.64	6.74	9.49	14.22
Ptom.011G.01089	S vs. NW, S vs. NE	36.15	60.43	24.91	15.27	20.65	18.07	24.99	14.19	13.79	20.12
Ptom.011G.01091	S vs. NW, S vs. NE	3.69	5.8	2.28	0.31	0.12	3.07	2.55	2.75	0.9	0.92
Ptom.011G.01095	S vs. NW, S vs. NE	0.09	0.19	0.2	0.48	0.45	0.2	0.49	0.37	0.21	1.11
Ptom.011G.01096	S vs. NW, NW vs. NE	0.09	0.63	0.16	0.31	2.23	0.75	0.08	0.33	0	0.39
Ptom.011G.01099	NW vs. NE	1.53	1.79	1.13	1.23	2.01	0.24	0.88	2.78	1.25	4.78
Ptom.011G.01107	NW vs. NE	5.85	10.86	7.8	11.63	0.83	3.06	8.05	9.31	7.3	18.35
Ptom.011G.00113	S vs. NE, NW vs. NE	60.3	16.72	57.94	21.01	40.26	52.03	16.52	22.51	11.81	7.02
Ptom.011G.01110	S vs. NW, S vs. NE, NW vs. NE	0.11	0.57	0.26	2.7	0.22	0.18	0.85	0.76	4.2	7.06
Ptom.011G.01115	S vs. NE	0.62	0.39	0.94	0.78	1.75	0	2.54	1.82	1.58	2.42
Ptom.011G.01118	S vs. NW, S vs. NE	2.92	1.72	4.2	2.24	0.48	0.94	1.9	1.35	1.19	1.81
Ptom.011G.01121	S vs. NW, S vs. NE	35.7	41.28	17.75	0.27	18.26	2.06	3.37	14.85	7.06	1.12
Ptom.011G.01129	S vs. NE, NW vs. NE	102.99	42.11	113.55	9.4	50.64	91.79	23.88	25.82	6.48	16.69
Ptom.011G.01133	S vs. NE, NW vs. NE	1.37	3.68	3.21	6.18	0.58	1.11	4.82	5.99	6.21	7.67
Ptom.011G.01138	S vs. NW, S vs. NE	0.19	0.4	0.03	0.86	0.47	1.3	0.55	1.17	0.24	0.54
Ptom.011G.01139	NW vs. NE	5.51	8.11	5.84	3.51	18.1	15.87	4.61	4.83	3.74	4.38
Ptom.011G.01149	S vs. NW, S vs. NE	0	2.48	0	4.91	4.31	6.31	3.52	6.07	3.37	9.48
Ptom.011G.00115	S vs. NW, S vs. NE, NW vs. NE	1.18	0.39	0.44	0.26	7.11	12.28	0.42	1.26	0.21	4.89
Ptom.011G.01153	S vs. NW, S vs. NE, NW vs. NE	0	1.62	0.32	8.25	0.17	0	0.79	0.65	3.48	27.75
Ptom.011G.01157	S vs. NE, NW vs. NE	6.93	2.45	7.52	1.62	9.28	10.65	2.36	3.93	0.21	1.09
Ptom.011G.01167	S vs. NE	0.53	1.47	2.16	2.28	3.96	2.7	2.1	4.19	2.15	4.82
Ptom.011G.01175	S vs. NE, NW vs. NE	0.78	0.93	2.36	0.19	3.38	5	1.27	0.84	0.43	0.28
Ptom.011G.01191	S vs. NW, S vs. NE	0.53	6.74	0.58	9.51	3.49	3.08	4.94	9.21	6.13	7.41
Ptom.011G.01195	NW vs. NE	4.91	2.95	2.27	3.82	0.93	0.72	1.54	10.56	0.68	0.46
Ptom.011G.01205	S vs. NW, S vs. NE	0.1	0.99	0.14	5.33	1.71	5.39	1.74	2.66	1.43	2.41
Ptom.011G.01211	S vs. NE, NW vs. NE	58.68	78.54	64.37	215.74	6.42	8.76	145.78	76.93	263.9	254.44
Ptom.011G.01212	S vs. NW, NW vs. NE	3.18	0.8	1.23	6.75	15.13	12.3	5.46	2.17	1.28	4.28
Ptom.011G.01213	S vs. NW, S vs. NE, NW vs. NE	0.92	0.73	0.76	6.52	11.24	11.24	4.8	2.04	1.02	5.68
Ptom.011G.01214	S vs. NW	1.02	1.72	1.52	1.54	3.97	4.96	1.5	2.24	1.66	1.72
Ptom.011G.01215	S vs. NW	0.26	1.26	1.39	0.93	0.26	0.17	0.48	0.73	1.52	0.49
Ptom.011G.01220	S vs. NW, S vs. NE	5.7	9.37	5.57	16.92	10.41	9.29	24.58	15.33	28.91	17.81
Ptom.011G.01221	S vs. NE	9.49	1.75	7.26	11.87	13.2	9.43	18.33	6.54	23.78	22.03
Ptom.011G.01222	S vs. NE, NW vs. NE	1.16	1.96	1.35	2.42	2.1	1.09	2.72	2.56	4.82	5.63
Ptom.011G.01228	S vs. NW, S vs. NE	4.61	7.72	2.57	1.78	1.38	0.69	1.69	0.74	2.64	3.31
Ptom.011G.01242	S vs. NW	1.02	2.19	1.75	3.87	2.5	2.37	4.67	3.78	1.96	2.84
Ptom.011G.01245	S vs. NE	6.25	10.48	6.16	13.32	7.78	7.74	12.9	14.41	15.85	22.35
Ptom.011G.00134	S vs. NW, S vs. NE	1.86	2.6	1.24	12.26	3.38	0.51	6.92	7.97	18.16	4.81
Ptom.011G.00138	NW vs. NE	9.15	16.76	12.47	55.36	9.38	10.94	4.4	11.67	10.96	0.49
Ptom.011G.00140	NW vs. NE	0.23	0.42	0.49	0.21	0.8	1.04	0.21	0.09	0.62	0
Ptom.011G.00161	S vs. NE	0.97	0.8	1.6	0.09	1.06	1.3	0.48	1	0.33	0.28
Ptom.011G.00172	S vs. NW, NW vs. NE	2.41	1.6	3.09	0.71	1.03	0.73	0.57	1.63	1.74	1.83
Ptom.011G.00176	S vs. NW, NW vs. NE	0.12	2.48	0.34	0.69	10.53	13.52	5.42	2.26	1.7	0.55
Ptom.011G.00178	S vs. NW, S vs. NE, NW vs. NE	2.95	0.44	3.87	0.45	20.08	10.8	1.19	1.57	0.42	0.75
Ptom.011G.00180	S vs. NE	145.4	194.19	180.02	707.39	24.71	43.49	274.28	298.71	574.92	273.3
Ptom.011G.00181	NW vs. NE	2.04	4.04	4.88	9.15	0.11	0.99	1.5	2.11	5.8	9.73
Ptom.011G.00182	S vs. NE	1.4	3.64	1.67	10.83	0.65	1.35	4.66	5.85	10.34	0.52
Ptom.011G.00183	S vs. NE, NW vs. NE	11.2	32.11	36.27	92.39	12.45	11.03	57.75	43.52	100.09	147.15
Ptom.011G.00186	S vs. NE, NW vs. NE	1.78	1.14	4.46	1.16	5.33	4.62	2.06	2.15	0.4	1.09
Ptom.011G.00191	S vs. NE	2.74	2.68	1.32	9.07	1.15	0.42	5.99	4.39	11.46	7.47
Ptom.011G.00207	S vs. NW, S vs. NE, NW vs. NE	4.5	5.61	7.82	3.32	0.7	0.42	1.22	0	0	0.08
Ptom.011G.00217	S vs. NE, NW vs. NE	7.25	3.66	17.16	1.44	16.31	25.57	2.89	5.01	0.95	0.89
Ptom.011G.00219	NW vs. NE	1.46	5.34	6.96	3.35	1.36	1.53	4.89	5.28	2.64	9.28
Ptom.011G.00220	S vs. NE, NW vs. NE	33.73	50.52	28.82	7.88	58.85	41.19	15.48	20.14	14.1	7.05
Ptom.011G.00225	S vs. NE, NW vs. NE	8.63	52.98	8.23	2.75	71.02	9.34	16.84	22.23	11.64	0.93
Ptom.011G.00234	S vs. NE, NW vs. NE	1.13	2.91	1.14	6.4	0.64	0.83	2.43	4.25	8.51	9.43
Ptom.011G.00235	S vs. NW, S vs. NE, NW vs. NE	12	21.15	19.55	36.14	181.03	116.85	33.19	43	28.52	46.33
Ptom.011G.00239	S vs. NW, NW vs. NE	2.64	3.51	1.21	12.36	15.42	2.84	2.79	2.69	2.04	6.65
Ptom.011G.00024	S vs. NE	93.41	52.03	79.87	18.47	57.04	54.59	22.18	46.32	18.04	17.57
Ptom.011G.00251	S vs. NE	20.58	22.95	21.56	14.26	13.98	13.51	9.57	14.12	14.14	2.64
Ptom.011G.00253	S vs. NW, S vs. NE	15.98	8.79	17.52	9.88	7.64	2.06	1.71	12.69	7.03	0
Ptom.011G.00262	S vs. NE, NW vs. NE	1.09	2.76	0.81	2.51	1.01	0.52	0.93	0.42	1.3	0
Ptom.011G.00263	S vs. NE, NW vs. NE	2.71	9.39	0.78	2.63	1.47	2.21	6.1	1.61	2.03	0
Ptom.011G.00266	S vs. NW, S vs. NE	0.31	2.12	1.4	9.75	0.31	0.24	4.01	1.93	9.91	0
Ptom.011G.00268	S vs. NE, NW vs. NE	1.96	1.88	0.76	0	0.98	1.22	1.01	0	0	1.07
Ptom.011G.00270	S vs. NW, S vs. NE	2.65	3.38	1.95	1.16	0.09	0.03	1.47	1.45	1.01	0.61
Ptom.011G.00274	S vs. NW, S vs. NE, NW vs. NE	18.4	23.48	8.84	6.84	8.62	8.75	4.49	6.94	2.77	0.81
Ptom.011G.00275	S vs. NW	0	0.51	0	0.24	0.38	1.1	0.35	0.92	0.05	0.06
Ptom.011G.00279	S vs. NW, S vs. NE	8.41	0.57	2.18	7.26	9.03	12.01	11.93	10.91	5.59	15.97
Ptom.011G.00283	S vs. NE	6.13	6.39	4.3	17.15	4.42	5.91	11.48	10.68	7.48	25.15
Ptom.011G.00284	S vs. NW	16.78	18.55	12.41	8.36	5.09	2.06	11.97	2.54	9.37	15.71
Ptom.011G.00291	S vs. NE, NW vs. NE	0.38	1.18	0.84	3.28	0.19	0.34	0.93	0.78	4.4	6.02
Ptom.011G.00293	S vs. NW	5.04	3.29	5.49	9.09	9.49	9.37	10.21	6.52	6.91	6.96
Ptom.011G.00294	S vs. NW	1.21	1.44	0.81	0.46	0.52	0.06	0.63	0.46	0.34	1.08
Ptom.011G.00299	S vs. NE, NW vs. NE	0.51	0.64	0.19	0.36	0	0.81	0.65	0.16	0.5	8.35
Ptom.011G.00030	S vs. NE, NW vs. NE	6.23	1.51	4.71	5.08	8.75	6.27	7.4	3.11	0.79	0.92
Ptom.011G.00309	S vs. NW, S vs. NE	0.2	0.1	0.19	0.33	0.64	0.79	0.24	0.54	0.49	0.23
Ptom.011G.00031	S vs. NE	49.16	42.27	49.12	17.26	35.58	43.06	20.49	18.94	14.76	21.76
Ptom.011G.00310	S vs. NW	0.52	2.24	0.89	1.3	3.61	6.71	3.15	2.51	1.76	1.47
Ptom.011G.00321	S vs. NE, NW vs. NE	9.83	5.22	6.53	10.35	4.43	7.74	6.89	12.28	9.16	35.45
Ptom.011G.00323	S vs. NE	56.2	44.43	55.73	27.95	42.05	24.08	42.36	31.94	23.79	16.42
Ptom.011G.00324	S vs. NW, NW vs. NE	3.22	2.73	2.12	4.77	6.32	5.24	8.57	3.6	2.51	0.92
Ptom.011G.00325	NW vs. NE	5.05	4.07	4.4	6.05	7.6	6.84	12.56	4.24	4.59	1.55
Ptom.011G.00327	S vs. NW, S vs. NE	0	1.55	0	8.34	2.02	1.84	3.81	2.44	2.9	5.21
Ptom.011G.00329	S vs. NW, S vs. NE	2.55	3.78	3.79	0.69	2.19	0.12	0.78	2.71	0.63	0
Ptom.011G.00334	S vs. NE, NW vs. NE	18.37	24.62	23.84	8.35	62.04	41.11	9.79	10.27	10.6	7.3
Ptom.011G.00340	S vs. NE, NW vs. NE	7.45	2.08	11.24	0.69	17.33	19.24	2.34	4.44	1.08	2.31
Ptom.011G.00347	NW vs. NE	0.62	0.54	0.22	0.3	0.96	0.25	0.65	0.11	0.11	0.54
Ptom.011G.00348	S vs. NE, NW vs. NE	0.31	0.09	0.88	0	0.97	0.91	0.08	0.47	0	0.1
Ptom.011G.00369	S vs. NE	5.65	9.77	10	28.81	4.09	3.12	11.01	19.64	22.92	13.29
Ptom.011G.00384	S vs. NE, NW vs. NE	0.69	0.4	0.77	0	1.75	2.36	0.47	0.13	0.04	0.29
Ptom.011G.00004	S vs. NW, S vs. NE	11.03	5.41	8.29	0	0	13.98	0	3.14	7.29	0
Ptom.011G.00040	S vs. NW, S vs. NE, NW vs. NE	0.29	0.34	0.17	0.73	0.18	0.46	0.94	0.34	0.9	3.21
Ptom.011G.00400	S vs. NE	1.25	0.88	1.13	0.96	0.4	0.72	0.62	0.66	0.78	0.2
Ptom.011G.00406	S vs. NE, NW vs. NE	12.73	11.77	34.22	4.1	54.22	35.98	15.53	11.99	4.56	11.12
Ptom.011G.00430	S vs. NW, NW vs. NE	1.33	0.42	1.1	0.98	3.76	3.33	0.53	1.11	0.11	1.06
Ptom.011G.00435	S vs. NW, S vs. NE	0	0.9	0.35	1.76	0.86	1.06	2.39	1.23	0.6	2.24
Ptom.011G.00442	S vs. NW, S vs. NE	0	4.08	0.13	8.98	1.72	3.04	3.99	3.52	3.21	6.37
Ptom.011G.00444	S vs. NW, S vs. NE	0	0.45	0	0.78	0.27	0.47	1.44	1.34	0.64	1.24
Ptom.011G.00445	S vs. NW, S vs. NE	1.68	1	1.16	6.58	2.9	4.4	4.96	3.83	2.79	3.96
Ptom.011G.00453	S vs. NE	0	0.37	0.08	1.02	0.18	1	1.05	1.15	0.43	3.01
Ptom.011G.00464	S vs. NW, S vs. NE	0.48	3.19	0.55	5.15	3.89	7.07	6.01	4.18	4.95	5.73
Ptom.011G.00469	S vs. NW, NW vs. NE	5.31	2.92	3.45	1.47	21.17	12.2	6.55	3.5	1.6	4.91
Ptom.011G.00472	S vs. NW	0	0.06	0	1.04	0	0	1.13	0.28	0.18	0.56
Ptom.011G.00486	S vs. NW, S vs. NE	0.83	1.41	1.34	0	0	0	0.04	0	0.05	0
Ptom.011G.00488	S vs. NW, S vs. NE	0.4	1.5	0.23	2.3	0.93	1.54	1.69	2.82	1.3	2.45
Ptom.011G.00490	S vs. NE, NW vs. NE	20.08	5.53	26.81	4.89	19	32.98	6.88	10.35	2.72	7.51
Ptom.011G.00502	S vs. NW	0.15	3	0.84	7.37	2.55	1.79	4.03	3.68	2.91	1.02
Ptom.011G.00507	S vs. NW	5.17	5.93	4.54	2.92	1.18	1.55	2.43	2.91	5.45	1.51
Ptom.011G.00510	S vs. NE	1.01	2.54	1.61	5.63	1.3	1.68	4.38	2.62	5.15	7.16
Ptom.011G.00514	S vs. NE	162.65	47.8	108.71	44.25	98.65	57.52	60	67.09	29.91	32.77
Ptom.011G.00516	S vs. NW	8.91	10.07	9.77	3.99	2.91	2.89	3.96	5.25	4.47	6.07
Ptom.011G.00520	S vs. NE, NW vs. NE	2.54	2.39	4.59	1.43	3.23	4.05	2.75	2.21	0.29	1.53
Ptom.011G.00522	S vs. NW, NW vs. NE	1.37	0.85	2.34	0.76	4.85	4.97	2.02	2.03	0.54	1.29
Ptom.011G.00523	S vs. NW, S vs. NE	0.15	1.74	0.17	4.96	1.17	2.39	3.77	5.52	5.54	6.61
Ptom.011G.00534	S vs. NW, S vs. NE	1.65	7.36	0.99	10.5	7.29	16.74	10.58	12.16	19.77	12.98
Ptom.011G.00545	S vs. NW	12.31	6.33	6.58	4.46	6.36	2.89	3.12	5.14	5.18	9.26
Ptom.011G.00553	S vs. NE, NW vs. NE	0.74	0.31	1.91	0.31	0.74	3.9	0.72	0.95	0.05	0
Ptom.011G.00556	S vs. NW	2.46	2.21	2.12	3.99	6.39	2.07	6.38	2.58	1.93	4.26
Ptom.011G.00564	S vs. NE, NW vs. NE	82.68	12.38	28.49	5.99	94.94	23.21	26.82	36.49	3.55	0.06
Ptom.011G.00565	S vs. NW, NW vs. NE	50.58	14.87	37.92	35	288.77	201.78	42.48	55.61	21.64	18.26
Ptom.011G.00571	S vs. NW	1.46	0	0	2.71	1.01	1.59	8.35	2.29	1.42	5.03
Ptom.011G.00572	NW vs. NE	1.16	0.4	1.46	0.34	2.08	4.11	0.94	1.35	0.32	0.6
Ptom.011G.00590	S vs. NE, NW vs. NE	6.03	5.81	5.55	9.11	6.43	6.02	9.54	3.19	3.07	2.01
Ptom.011G.00604	NW vs. NE	1.87	3.62	3.36	1.37	2.1	1.54	1.7	5.59	3.66	3.23
Ptom.011G.00609	S vs. NE, NW vs. NE	17.76	21.35	17.83	82.18	1.51	12.51	45.86	7.3	90.83	121.3
Ptom.011G.00061	NW vs. NE	1.83	2.6	1.89	1.98	7.64	2.1	3.33	2.41	1.12	1.11
Ptom.011G.00627	NW vs. NE	1.99	1.41	2.02	1.79	3.68	5.84	1.71	0.77	2.1	0
Ptom.011G.00629	S vs. NE, NW vs. NE	2.45	1.49	5.43	1.09	3.38	8.56	0.66	1.71	1.05	1.89
Ptom.011G.00630	S vs. NW	1.56	0.19	0.35	0.57	0	0	0	0.63	0.27	0
Ptom.011G.00064	NW vs. NE	775.45	881.08	733.81	1097.12	130.77	263.82	755.88	696.48	1189.17	1463.75
Ptom.011G.00644	S vs. NE	6.1	6.82	5.05	3.36	5.47	5.13	4.57	4.15	4.28	0
Ptom.011G.00663	S vs. NE	1.81	1.57	1.24	2.07	2.82	1.09	5.39	5.07	1.77	6.4
Ptom.011G.00665	S vs. NE	17.24	9.57	25.37	4.84	12.72	17.06	7.74	7.06	1.76	8.6
Ptom.011G.00067	S vs. NW	25.92	30.3	15.31	5.48	4.88	5.5	28.76	58.12	1.72	0.1
Ptom.011G.00675	S vs. NE	8.06	11.18	5.06	13.7	8.3	10.42	15.23	15.27	19.5	15.71
Ptom.011G.00687	S vs. NE, NW vs. NE	79.78	45.1	86.73	20.34	98.44	93.4	53.14	50.15	15.03	21.03
Ptom.011G.00700	S vs. NE, NW vs. NE	1.16	0.59	0.95	0.7	0.88	1.47	0.47	0.7	0.18	0.14
Ptom.011G.00708	S vs. NW, S vs. NE	0.12	1.85	0	3.34	1.47	3.41	7.34	4.49	3.7	3.68
Ptom.011G.00711	NW vs. NE	2.51	2.26	1.69	1.07	3.83	6.52	3.09	1.93	0.93	1.5
Ptom.011G.00727	S vs. NW, S vs. NE	0.37	1.46	0.17	3.82	3.3	11.81	4.53	7.24	5.75	9.17
Ptom.011G.00758	S vs. NW, NW vs. NE	0.27	0.35	0.38	0.06	0.93	2.67	0.36	0.41	0.13	0.15
Ptom.011G.00076	S vs. NW, S vs. NE	2.33	2.43	3.45	0.07	0	0	0.23	0.77	1.14	0.19
Ptom.011G.00773	S vs. NE, NW vs. NE	6.95	13.38	9.66	3.99	22.81	16.82	6.88	7.11	3.09	3.52
Ptom.011G.00779	S vs. NW, S vs. NE	1.3	0.46	0.83	0.66	0.25	0.59	0.08	0.41	0.26	0.26
Ptom.011G.00783	S vs. NW, NW vs. NE	1.57	2.56	2.77	4.2	7.15	5.29	2.7	1.8	2.1	3.13
Ptom.011G.00787	S vs. NW, S vs. NE, NW vs. NE	7.9	11.48	9.31	138.94	6.7	3.91	97.03	47.71	244.57	557.1
Ptom.011G.00081	S vs. NW, S vs. NE	45.61	66.59	65.61	10.98	16.69	12.58	0	17.4	23.28	0
Ptom.011G.00810	S vs. NE, NW vs. NE	1.52	0.37	4.51	0.42	4.57	4.83	1.3	0.81	0	2.27
Ptom.011G.00082	NW vs. NE	281.31	175.07	246.25	73.85	588.85	251.11	128.89	169.24	88	103.75
Ptom.011G.00822	S vs. NW, S vs. NE	0	3.61	0	3.94	1.37	1.97	6.63	3.43	1.82	4.13
Ptom.011G.00825	S vs. NW, NW vs. NE	29.07	11.95	3.81	10.77	2.49	0.84	5.02	33.73	8.33	9.08
Ptom.011G.00831	S vs. NE, NW vs. NE	8.62	7.01	8.65	3.15	17.11	15.12	5.91	5.21	2.25	4.09
Ptom.011G.00839	S vs. NE, NW vs. NE	1.18	0.51	3.44	0.2	2.76	4.35	0.33	0.92	0.13	0.08
Ptom.011G.00859	S vs. NW	1.34	0.44	0.4	0	0.61	0.28	0.33	0.61	0.24	0.76
Ptom.011G.00863	S vs. NE	0.92	2.08	1.48	1.23	0.46	0.74	0.63	0.56	0.99	0.21
Ptom.011G.00868	NW vs. NE	4.05	8.63	3.98	2.9	3.05	2.82	3.88	5.6	4.61	17.23
Ptom.011G.00087	NW vs. NE	2.02	0.98	3.28	1.49	7.43	4.4	1.73	1.99	0.54	1.26
Ptom.011G.00875	NW vs. NE	0.72	0.11	0.63	0.69	0.39	1.93	0.45	0.64	0.38	0
Ptom.011G.00879	S vs. NE	0.31	0.32	0.52	2.46	0	0.04	0.34	0.61	1.8	0.07
Ptom.011G.00882	S vs. NE	16.94	12.69	11.69	11.51	12.9	10.56	9.39	11.86	8.1	0.2
Ptom.011G.00884	S vs. NE	2.87	4.15	1.25	0.36	2.46	1.23	2.46	1.23	1.79	0.85
Ptom.011G.00887	S vs. NW, S vs. NE	0	0.49	0.13	1.85	0.19	1.08	1.03	0.69	1.94	0.81
Ptom.011G.00089	NW vs. NE	2.83	1.35	2.15	0.34	4.53	3.7	0.77	1.36	0.99	1.06
Ptom.011G.00009	S vs. NE	0.97	2.62	1.17	1.54	1.18	0.58	0.44	1.61	0.26	0
Ptom.011G.00090	S vs. NE	0.58	0.6	1.63	0.07	1.07	0.71	0.08	0.76	0.32	0.28
Ptom.011G.00904	S vs. NW, S vs. NE	0.35	0.89	0.42	0.71	0.53	1.99	1.9	1.61	1.3	1.34
Ptom.011G.00912	S vs. NE	4.25	12.21	1.88	12.42	10.15	11.39	12.14	16.33	13.05	11.98
Ptom.011G.00915	S vs. NW, NW vs. NE	0	0.3	0.4	0	2.29	2.09	0.53	0.22	0.14	0
Ptom.011G.00936	NW vs. NE	16.42	20.11	5	23.66	3.72	2.06	9.6	48.43	9.16	7.62
Ptom.011G.00939	S vs. NE, NW vs. NE	0.18	1.73	0.41	2.03	0.7	0.35	0.48	2.15	2.05	2.8
Ptom.011G.00094	S vs. NW, NW vs. NE	0	0.29	0.49	0.24	2.43	4.02	0	0.41	0.52	0
Ptom.011G.00943	S vs. NW, NW vs. NE	0.27	0.06	0.26	0	2.95	0.55	0.15	0.17	0.11	0.31
Ptom.011G.00944	S vs. NW, S vs. NE	0.5	2.94	0.95	10.34	1.21	2.21	6.39	2.86	4.71	6.66
Ptom.011G.00951	S vs. NW, NW vs. NE	6.9	16.76	6.57	7.42	0.57	1.77	6.17	4.08	15.77	8.69
Ptom.011G.00952	NW vs. NE	1.06	2.85	1.11	0.53	5.92	1.97	2.29	1.82	0.46	1.21
Ptom.011G.00954	S vs. NE, NW vs. NE	2.46	1.74	1.85	2.67	0.82	0.88	2.85	3.8	4	9.04
Ptom.011G.00959	S vs. NE, NW vs. NE	22.42	19.88	24.52	10.22	20.89	28.63	14.8	14.47	5.55	7.15
Ptom.011G.00096	NW vs. NE	0.1	0.14	0.09	0.06	0.2	0.07	0.03	0.61	0.13	0
Ptom.011G.00960	S vs. NE	221.57	250.63	189.76	124.31	194.9	187.61	146.19	114.82	99.47	105.3
Ptom.011G.00961	S vs. NE	0.9	0.73	6.36	0	2.06	3.45	1.07	2.45	0.22	0.26
Ptom.011G.00962	S vs. NE, NW vs. NE	1.55	0.22	1.66	0.55	1.04	3.1	1.24	0.87	0.3	0.35
Ptom.011G.00964	S vs. NW, NW vs. NE	0.14	0.15	1.75	0	1.58	4.47	0.27	0.77	0.28	0.16
Ptom.011G.00970	NW vs. NE	15	10.56	15.21	8.99	17.35	21.22	10.88	12.16	5.25	3.67
Ptom.011G.00977	S vs. NW	0	1.12	0.39	0.75	2.75	2.77	0.59	2.42	2.24	2.63
Ptom.011G.00978	S vs. NW, S vs. NE	0.09	0	0	1.52	0.85	0.69	0.52	1.38	1.57	2.37
Ptom.011G.00992	S vs. NE, NW vs. NE	0	0.55	0	0	0	0	0.48	0	0.47	12.75
Ptom.011G.00993	S vs. NW, NW vs. NE	0.36	0	0.11	0	10.25	0.88	0	0	0	0.14
Ptom.011G.00994	NW vs. NE	374.34	476.02	275.35	215.42	997.54	764.31	371.48	275.55	256.7	261.05
Ptom.011G.00996	S vs. NW, NW vs. NE	0.67	0.46	1.44	1.02	20	12.72	0.91	1.85	0.29	2.62
Ptom.011G.00999	S vs. NE, NW vs. NE	5.57	21.47	20.95	21.48	4.67	2.83	32.35	22.15	15.54	64.57
Ptom.012G.01006	NW vs. NE	12.81	4.28	9.99	4.88	23.97	23.66	8.22	7.18	6.05	5.99
Ptom.012G.01022	S vs. NW, S vs. NE, NW vs. NE	10.52	32.5	5.58	1.16	12.52	1.1	1.86	1.92	2	2.01
Ptom.012G.01023	S vs. NE	493.52	431.12	480.98	245.61	714.3	440.67	202.86	306.17	200.86	170.62
Ptom.012G.01027	S vs. NW, S vs. NE	0.46	3.18	0.13	6.14	1.38	2.04	2.19	4.35	6.17	4.41
Ptom.012G.01034	NW vs. NE	0.74	0.49	0.55	0.19	0.52	0.39	0.34	1.13	0.72	1.38
Ptom.012G.01041	S vs. NW, NW vs. NE	0	0	0	0.23	0.6	1.38	0	0.3	0.04	0.1
Ptom.012G.01042	S vs. NW, S vs. NE	0.83	0.7	0.69	2.13	1.56	1.95	1.47	1	1.12	2.8
Ptom.012G.01054	S vs. NE	1.29	3.41	2.97	8.83	1.53	1.53	5.02	3.11	4.22	11.09
Ptom.012G.01056	S vs. NE, NW vs. NE	0.19	0.45	0.05	0.91	0.24	0.23	0.48	0.45	0.33	2.05
Ptom.012G.01063	S vs. NW, S vs. NE, NW vs. NE	0.76	0.3	1.54	0	8.46	4.2	0.37	0.36	0	0
Ptom.012G.01071	S vs. NW, S vs. NE	0.09	0.24	0.18	1.81	0	0.19	0.45	0.42	0.7	2.13
Ptom.012G.01075	S vs. NW, NW vs. NE	1.25	0.9	1.18	1.44	4.97	4.04	1.31	0.72	0.91	0.92
Ptom.012G.01087	S vs. NE, NW vs. NE	1.49	3.49	3.78	7.63	2.11	1.64	7.39	6.88	15.56	26.67
Ptom.012G.01096	S vs. NE	3.76	8.67	6.4	10.37	9.22	11.33	9.49	16.11	12.21	17.02
Ptom.012G.01098	S vs. NE	3.46	3.48	4.53	8.38	3.48	3.05	11.12	16.23	6.25	14.75
Ptom.012G.01105	S vs. NW	0.76	0.64	1.04	0.37	0.48	0.32	0.25	1.53	0.54	0
Ptom.012G.01115	S vs. NW, NW vs. NE	0.56	1.25	1.16	1.58	3.43	3.88	1.11	1.51	0.47	1.39
Ptom.012G.00112	S vs. NW	4.31	9.34	7.16	30.13	8.69	5.07	22.02	13.42	8.26	9.86
Ptom.012G.01126	NW vs. NE	201.01	151.51	231.1	82.4	540.11	295.07	105.86	173.32	51.86	70.13
Ptom.012G.01127	S vs. NW, S vs. NE	0.13	2.63	0.44	2.97	1.6	2.14	3.41	4.04	3.91	4.57
Ptom.012G.01130	S vs. NW, NW vs. NE	80.64	74.5	130.15	154.32	345.88	302.8	80.27	130.54	73.35	114.13
Ptom.012G.01131	S vs. NW	37.1	67.26	70.61	113.63	226.99	217.71	54.11	110.44	63.48	110.91
Ptom.012G.01139	S vs. NE, NW vs. NE	32.29	20.69	35.48	6.45	27.34	38.85	14.62	24.22	3.28	2.59
Ptom.012G.01151	S vs. NE	2.39	6.83	3.48	7.87	4.99	4.58	7.6	12.28	6.95	8.91
Ptom.012G.01160	S vs. NE	954.88	429.7	712.85	342.33	489.83	386.4	834	547.79	136.55	140.68
Ptom.012G.01165	S vs. NE, NW vs. NE	3.07	1.84	8.15	0.51	12.4	3.94	1.38	1.07	0.56	1.21
Ptom.012G.01167	S vs. NE	8.56	12.31	7.74	2.94	11.62	6.87	16.11	6.21	5.12	2.89
Ptom.012G.01184	S vs. NE, NW vs. NE	0.04	0.21	0.15	0.32	0.16	0.03	0.18	0.31	0.51	2.43
Ptom.012G.01191	S vs. NE, NW vs. NE	0.68	0.52	0.1	0.89	0.1	0.15	0.07	2.62	0.1	0
Ptom.012G.01192	S vs. NW, NW vs. NE	0.97	2.63	0.13	1.61	0	0	0.39	4.9	0	0.63
Ptom.012G.00120	S vs. NW	0.52	0	0.24	0	0.53	3.8	0	0.81	0	0.3
Ptom.012G.01203	NW vs. NE	20.4	20.84	14.11	20.53	11.99	9.86	27.91	15.55	46.58	45.13
Ptom.012G.01204	S vs. NE, NW vs. NE	2.06	2.36	0.93	2.12	0.7	0.5	3.19	0.79	4.75	6.83
Ptom.012G.01221	S vs. NW, NW vs. NE	0	0.05	0	2.44	0	0.06	0.16	0.1	0.31	0.31
Ptom.012G.01228	S vs. NE	0.31	0	0.8	0	0.77	1.04	0	0.89	0	1.5
Ptom.012G.00123	S vs. NE	96.54	49.22	65.33	33.8	34.2	46.36	32	38.39	27.24	26.99
Ptom.012G.01231	S vs. NW, S vs. NE	180.12	106.28	145.19	64.59	81.75	61.66	79.87	78.61	48.12	70.27
Ptom.012G.00124	NW vs. NE	0.95	6.7	7.48	4.71	1.24	0.86	6.05	4.67	5.67	10.83
Ptom.012G.00128	S vs. NW, S vs. NE, NW vs. NE	1.22	0.51	0.92	7.88	0.37	1.71	11.32	18.63	7.52	31.72
Ptom.012G.00140	S vs. NW	0.8	2.69	2.13	4.18	5.88	6.16	3.32	3.22	4.25	2.46
Ptom.012G.00142	S vs. NE	1.86	1.91	2.4	3.27	3.23	3.3	3.86	6.04	4.05	4.87
Ptom.012G.00168	S vs. NW, S vs. NE	3.44	2.47	2.85	0.62	1.66	1.65	1.79	0.53	1.61	0.94
Ptom.012G.00169	S vs. NE, NW vs. NE	0.73	0.53	0	0	0.74	0.64	0	1.13	1.66	108.53
Ptom.012G.00172	S vs. NW, NW vs. NE	0.69	2.23	1.52	0.55	0.15	0.2	0.49	0.53	2.69	1.14
Ptom.012G.00173	S vs. NW	18.51	15.95	15.86	6.34	3.22	2.61	13.82	11.93	12.83	4.78
Ptom.012G.00175	S vs. NW, S vs. NE	51.16	70.45	36.14	7.1	24.99	9.62	30.48	17.23	36.84	9.17
Ptom.012G.00177	NW vs. NE	29.73	25.46	23.02	12.96	78.17	29.54	22.13	21.92	16.22	10.37
Ptom.012G.00184	S vs. NW, NW vs. NE	0.4	0.08	0.15	0.14	0.65	1.83	0.67	0.37	0.32	0
Ptom.012G.00192	S vs. NW, NW vs. NE	11.4	11.28	8.95	4.08	1.93	2.45	7.87	11.94	12.63	11.64
Ptom.012G.00196	S vs. NW, S vs. NE	19.65	4.11	16.77	1.87	3.4	6.41	10.61	15.32	1.27	0
Ptom.012G.00198	S vs. NW, S vs. NE, NW vs. NE	0.15	0.45	0.48	4.8	0.58	0.39	4.13	0.39	10.38	3.99
Ptom.012G.00020	S vs. NW, NW vs. NE	210.45	268.4	211.57	0	0	0.03	0	305.74	334.05	1.33
Ptom.012G.00202	S vs. NW, S vs. NE, NW vs. NE	0.57	0	1.94	0	5.16	3.38	0.08	0.03	0	0
Ptom.012G.00222	S vs. NW, NW vs. NE	0.53	0.17	1.08	0.06	1.99	2.62	0.46	0.53	0.18	0.22
Ptom.012G.00238	S vs. NE, NW vs. NE	2.78	1.39	3.31	0	9.19	2.09	0.52	1.58	1.63	0
Ptom.012G.00025	S vs. NW, S vs. NE	1.18	1.45	0.99	3.81	3.19	1.51	4.71	4.49	3.61	5.15
Ptom.012G.00254	S vs. NE, NW vs. NE	1.58	1.52	1.2	1.83	0.99	0.51	2.56	1.58	0.97	6.64
Ptom.012G.00258	S vs. NE, NW vs. NE	5.39	1.56	12.98	0.84	10.48	18.29	0.99	3.51	0.23	0.81
Ptom.012G.00263	S vs. NW, NW vs. NE	1.21	0.98	1.54	1.61	11.46	6.69	2.36	1.52	0.24	0.71
Ptom.012G.00268	S vs. NE, NW vs. NE	1.1	0.39	1.73	0	0.19	1.47	0.52	0.43	1.26	5.68
Ptom.012G.00274	NW vs. NE	0.84	0	2.35	0.15	1.85	6.22	0.47	0.77	0.49	0.96
Ptom.012G.00275	NW vs. NE	1.39	0.11	3.13	0.19	2.04	5.28	0.1	1.4	0.1	0.98
Ptom.012G.00277	S vs. NW, S vs. NE	0	2.68	0.14	3.34	0.45	2.47	3.05	3.55	2.62	4.42
Ptom.012G.00279	S vs. NW, S vs. NE	20.67	16.23	8.3	3.94	3.52	2.13	8.88	5.91	0.81	0
Ptom.012G.00028	S vs. NE	1.81	1.39	2.52	0.26	1.91	1.27	2.45	1.83	0.19	0.54
Ptom.012G.00283	NW vs. NE	5.77	2.73	5.01	3.99	16.43	9.31	3.55	3.97	2.06	4.43
Ptom.012G.00304	S vs. NE, NW vs. NE	4.83	2.19	11.47	5.8	3.5	6.52	6.06	8.44	24.53	34.22
Ptom.012G.00306	S vs. NW, S vs. NE	8.14	6.27	5.6	2.4	1.02	1.56	2.41	1.88	1.4	0.37
Ptom.012G.00323	S vs. NW, S vs. NE	5.2	15.57	10.51	32.02	34.78	25.87	34.99	38.67	45.01	56.67
Ptom.012G.00333	S vs. NE	42.67	41.3	36	115.28	17.94	21.65	45.74	58.11	142.4	92.75
Ptom.012G.00343	NW vs. NE	4.06	4.48	4.53	1.77	2.48	3.43	4.55	2.8	3.88	11.63
Ptom.012G.00346	S vs. NE	4.23	8.01	5.35	4.72	11.99	7.86	7.53	9.07	16.31	11.92
Ptom.012G.00350	NW vs. NE	4.61	5.58	4.78	3.59	5.45	7.63	2.07	5.9	6.92	16.32
Ptom.012G.00359	S vs. NE, NW vs. NE	0.65	0.29	1.1	0.25	1.02	2.27	0.04	0.36	0.14	0.48
Ptom.012G.00036	S vs. NW, S vs. NE	15.96	71.46	20.24	92.94	67.12	114.44	90.17	176.68	139.47	208.71
Ptom.012G.00363	S vs. NE, NW vs. NE	7.07	2.41	7.19	0.61	6.53	7.15	0.95	3.07	0.21	2.35
Ptom.012G.00364	S vs. NW, S vs. NE, NW vs. NE	4.58	6.56	14.3	2.13	43.33	27.8	5.06	7.14	1.07	2.79
Ptom.012G.00367	NW vs. NE	15.21	6.08	4.29	11.95	2.28	4.86	2.59	34.4	9.6	7.28
Ptom.012G.00368	NW vs. NE	81.3	57.8	63.04	37.05	18.81	38.55	44.18	64.3	64.42	84.02
Ptom.012G.00037	S vs. NW	7.89	16.08	13.23	14.06	4.57	0.86	3.56	10.88	8.17	8.29
Ptom.012G.00377	S vs. NW	19.56	20.17	22.2	0.36	5.17	12.11	11.51	17.07	10.62	6.39
Ptom.012G.00379	S vs. NE, NW vs. NE	10.98	4.66	10.74	1.91	12.62	18.84	4.39	5.98	0.72	2.41
Ptom.012G.00381	S vs. NW, NW vs. NE	0	0.07	0.16	1.67	4.45	1.74	0	0	0.5	0.04
Ptom.012G.00392	S vs. NW	0.15	0.04	0.11	0.17	0.19	0.65	0.07	0.23	0.07	0.17
Ptom.012G.00397	S vs. NE, NW vs. NE	9.79	14.02	9.21	5.4	6.75	26.53	5.98	6.68	1.37	7.83
Ptom.012G.00398	S vs. NW, NW vs. NE	0.07	0	0.16	0.09	1.34	1	0.06	0.16	0	0.36
Ptom.012G.00404	S vs. NW, S vs. NE	0.8	1.76	0.76	8.24	1.53	3.7	1.77	3.39	2.98	1.56
Ptom.012G.00041	S vs. NW, S vs. NE, NW vs. NE	0.04	0.17	0.17	1.36	0.13	0.13	0.57	0.3	0.83	2.43
Ptom.012G.00411	S vs. NW, NW vs. NE	0.48	1.53	0.3	0.21	0.24	0.32	0.65	0.58	0.63	0.96
Ptom.012G.00423	NW vs. NE	4.77	7.97	3.78	3.72	6.97	4.25	9.49	3.76	3.76	1.05
Ptom.012G.00426	S vs. NW, S vs. NE	246.86	91.84	136.35	30.1	143.18	78.2	55.97	81.08	25.28	28.08
Ptom.012G.00432	NW vs. NE	2.43	1.72	1.07	3.21	0.33	0.22	0.15	8.62	0.79	0
Ptom.012G.00442	S vs. NE	0.66	0.51	1.32	0.44	0.25	0.11	0.9	0.19	0.4	0.09
Ptom.012G.00443	S vs. NE	3.08	3.45	2.37	2.01	1.5	2.14	3.27	2.17	1.47	0.65
Ptom.012G.00045	S vs. NW, S vs. NE	3.08	6.3	6.73	1.73	0.86	1.08	0.02	0.06	0.07	2.92
Ptom.012G.00457	S vs. NW	0	0.07	0.07	0	0.03	0.67	0.03	0.03	0	0.2
Ptom.012G.00463	S vs. NE, NW vs. NE	1.9	1.15	2.21	0.56	1.79	2.7	1.24	0.75	0.52	0.67
Ptom.012G.00476	S vs. NW	6.9	12.46	6.55	5.94	1.76	0.89	4.98	5.64	12.8	0
Ptom.012G.00478	S vs. NW, NW vs. NE	13.06	2.48	11.46	14.68	36.54	47.83	12.9	1.51	0	6.5
Ptom.012G.00479	S vs. NW, S vs. NE, NW vs. NE	11.67	4.44	6.84	3.97	24.28	50.72	13.99	1.82	0.65	1.15
Ptom.012G.00484	S vs. NW, NW vs. NE	7.62	5.99	6.87	0.88	1.97	1.41	2.72	5.61	2.81	4.2
Ptom.012G.00049	S vs. NW, S vs. NE	56.03	57.47	42.81	17.29	6.18	6.44	19.54	20.64	29.73	9.39
Ptom.012G.00493	NW vs. NE	19.96	5.84	6.98	7.41	3.61	2.47	10.2	29.68	10.05	0.62
Ptom.012G.00496	S vs. NE, NW vs. NE	4.05	4.6	10.6	1.14	21.13	8.91	8.16	6.44	0.9	0.82
Ptom.012G.00497	S vs. NE	9.44	3.24	11.79	2.04	6.04	7.83	2.85	5.92	0.65	0.97
Ptom.012G.00502	S vs. NE, NW vs. NE	0.6	0.1	1.14	0.33	1.94	1.68	0.59	0.36	0.32	0
Ptom.012G.00541	S vs. NE	7.67	13.73	12	5.72	14.58	14.43	5.28	8.82	1.29	6.45
Ptom.012G.00545	S vs. NW, NW vs. NE	0.57	0.13	0.72	0.21	1.71	2.43	0.17	0.44	0.27	0.24
Ptom.012G.00554	S vs. NW	1.42	0.64	1.18	0.7	3.98	3.18	1.59	1.85	0.57	2.81
Ptom.012G.00566	S vs. NE, NW vs. NE	0.34	0.26	0.64	2.11	0.42	0.06	0.31	1.68	1.65	1.54
Ptom.012G.00568	NW vs. NE	13.25	7.75	10.18	11.23	8.91	12.25	20.33	8.76	8.73	1.76
Ptom.012G.00592	S vs. NE	2.52	0.9	2.96	0.91	1.84	3.37	0.33	0.63	0.8	1.53
Ptom.012G.00603	S vs. NW, S vs. NE	3.48	5.44	3.6	10.54	14.41	16.65	8.13	16.59	5.63	17.79
Ptom.012G.00604	S vs. NW, S vs. NE	0.8	0.17	0.32	0.11	0.08	0.07	0.19	0.3	0.04	0.02
Ptom.012G.00615	NW vs. NE	394	380.61	494.07	330.96	62	88.11	207.66	218.54	216.78	170.74
Ptom.012G.00619	NW vs. NE	3.82	4.75	5.63	5.69	8.11	9.32	12.94	3.73	2.98	0.48
Ptom.012G.00629	S vs. NE	2.17	0.68	0.92	3.91	1.08	1.11	3.36	1.88	4.25	7.56
Ptom.012G.00632	S vs. NE, NW vs. NE	19.42	21.2	13.77	98.89	6.15	7.8	15.1	28.26	78.11	170.74
Ptom.012G.00635	S vs. NE, NW vs. NE	1.85	1.15	6.57	0.38	11.95	11.98	1.4	1.94	0.48	1.01
Ptom.012G.00637	S vs. NE	1.24	3.39	2.18	2.05	3.15	0.35	4.58	3.37	5.3	5.81
Ptom.012G.00677	S vs. NW	8.32	47.68	7.61	11.18	24.02	0.94	4.6	20.22	8.13	5.34
Ptom.012G.00679	S vs. NW	8.3	7.48	6.67	3.05	3.34	3.53	2.29	2.75	3.36	5.73
Ptom.012G.00702	S vs. NW	0.17	0.22	0.35	0.23	0.75	1.35	0.14	0.31	0.42	0.47
Ptom.012G.00704	S vs. NW, S vs. NE	4.4	3.37	3.47	0.69	0.08	0.37	1.31	0.85	0.38	0.6
Ptom.012G.00705	S vs. NW, NW vs. NE	0.23	2.43	0.61	0.49	0.11	0.05	0.52	0.19	0.43	1.76
Ptom.012G.00724	S vs. NE, NW vs. NE	0.04	0.54	0.28	0.2	0.15	0.08	0.58	0.4	0.55	1.15
Ptom.012G.00737	S vs. NW, S vs. NE	1.04	3.62	2.21	7.5	3.61	4.19	5.11	5.85	5.65	8.12
Ptom.012G.00739	S vs. NW, S vs. NE	3.06	2.43	3.38	7.34	4.25	6.8	9.1	4.75	6.25	7.01
Ptom.012G.00742	S vs. NW	2.83	0.89	0.63	0.45	0.17	0.44	0.16	1.41	0.49	0.19
Ptom.012G.00075	S vs. NE	7.49	5.01	10.88	3.59	8.31	8.24	4.02	4.17	3.57	2.09
Ptom.012G.00758	S vs. NW, S vs. NE	0.23	0.66	0.34	1.21	1.49	2.31	1.53	0.91	1.42	2.33
Ptom.012G.00765	S vs. NE, NW vs. NE	2.35	9	2.55	9.88	5.6	2.9	11.37	14.29	16.38	21.75
Ptom.012G.00766	S vs. NE, NW vs. NE	5.28	7.58	6.59	12.52	4.03	3.58	9.87	14.41	14.32	15.77
Ptom.012G.00768	S vs. NW, NW vs. NE	4.95	2.41	1.63	3.69	0.51	0.59	0.55	6.66	2.33	1.44
Ptom.012G.00773	S vs. NW, S vs. NE, NW vs. NE	19.63	48.95	57.71	373.41	17.58	13.09	206.18	106.22	508.96	455.21
Ptom.012G.00774	S vs. NW, S vs. NE, NW vs. NE	8.7	38.36	33.55	216.97	4.89	3.33	127.13	57.35	348.14	297.65
Ptom.012G.00776	S vs. NW, NW vs. NE	1.58	0.68	1.64	2.18	3.51	5.56	0.46	1.68	1.15	1.05
Ptom.012G.00786	NW vs. NE	1.8	0.51	1.87	0.36	2.44	3.45	0.62	1.28	0.26	0.62
Ptom.012G.00792	S vs. NE	1.56	3.37	2.13	6.15	3.09	3	5.88	6.18	5.1	3.76
Ptom.012G.00080	S vs. NE, NW vs. NE	8.49	3.78	7.79	4.62	14.83	16.29	2.89	5.27	1.87	2.77
Ptom.012G.00803	S vs. NW	0	0	0.18	0.03	0.3	0.73	0.1	0.23	0.15	0.21
Ptom.012G.00804	S vs. NW, NW vs. NE	0	0	0	0.09	5.49	2.57	0.09	0.08	0	0.12
Ptom.012G.00808	S vs. NW	0.49	2.45	3	8.35	3.45	3.6	2.27	2.27	4.67	0.7
Ptom.012G.00081	S vs. NE, NW vs. NE	1.84	0.81	2.41	0.18	6.56	5.43	0.82	1.17	0.47	0.39
Ptom.012G.00814	S vs. NW, S vs. NE	3.04	3.61	2.87	4.99	10.41	2.85	10	6.98	4.86	25.76
Ptom.012G.00818	S vs. NE, NW vs. NE	6.08	6.72	10	11.01	3.39	4.32	16.2	20.05	7.96	33.44
Ptom.012G.00082	S vs. NW, S vs. NE, NW vs. NE	124	334.32	88.9	1.07	269.48	39.47	4.68	3.06	7.47	0.23
Ptom.012G.00821	S vs. NW	2.58	2.55	3.17	5.2	8.44	7.91	2.81	3.07	2.13	7.27
Ptom.012G.00823	S vs. NW	0	0	0	1.72	0	0.3	1.02	0.68	0.14	0.42
Ptom.012G.00828	S vs. NW, S vs. NE	0.72	0.82	0.51	3.82	1.3	1.81	2.79	1.08	2.15	1.06
Ptom.012G.00837	S vs. NE	24.14	12.16	22.83	11.06	10.16	11.3	15.35	12.46	6.67	7.54
Ptom.012G.00840	S vs. NE	0.61	0.44	0.38	1.3	2.49	0.95	0.97	2.22	4.6	0
Ptom.012G.00844	S vs. NW, NW vs. NE	0.43	0.11	0.36	0.1	3.59	3.71	0.93	0.5	0.11	0.12
Ptom.012G.00845	S vs. NW, NW vs. NE	0.82	0.86	1.36	4.42	1.75	1.99	1.42	1.19	0.4	0.71
Ptom.012G.00846	S vs. NW, S vs. NE	0.07	0.36	0.33	1.93	1.96	1.36	2.37	1.72	1.16	0
Ptom.012G.00853	S vs. NE	0.7	3.98	3.54	4.63	0.56	2.14	11.15	20.09	4.5	1.6
Ptom.012G.00855	S vs. NE, NW vs. NE	4.93	3.02	8.02	2.25	5.66	9.58	2.96	2.91	1.52	2.69
Ptom.012G.00857	S vs. NW	4.18	2.09	2.26	1.06	0.62	1.33	1.24	3.2	0.85	0.38
Ptom.012G.00885	S vs. NW, S vs. NE	0.77	0.46	0.5	0.18	0.24	0.27	0.33	0.12	0.2	0
Ptom.012G.00888	S vs. NW, NW vs. NE	0.28	0.65	0.26	0.97	0.92	11.36	0.54	0.32	0.67	0.8
Ptom.012G.00895	S vs. NW	0.82	1.01	1.21	2.24	2.14	2.14	3.53	1.46	2.49	1.27
Ptom.012G.00898	S vs. NW, NW vs. NE	0.15	0.08	0	0	0	4.84	2.4	0	0.08	0.18
Ptom.012G.00090	S vs. NE, NW vs. NE	0.35	3.11	1.95	2.56	1.44	1.61	1.71	7.62	1.37	3.21
Ptom.012G.00091	S vs. NW, S vs. NE	1.21	1.27	1.33	10.64	0.4	1.08	0.46	2.64	5.42	0.58
Ptom.012G.00092	S vs. NW, NW vs. NE	2.65	3.72	2.84	1.21	0.36	0.29	1.37	1.76	4.2	1.23
Ptom.012G.00923	S vs. NE, NW vs. NE	0.97	0.19	0.4	0.05	0.96	0.85	0.5	0.42	0.12	0.07
Ptom.012G.00924	S vs. NW, NW vs. NE	0.06	0	0.12	0	0.37	0.99	0	0.1	0	0.07
Ptom.012G.00925	S vs. NW	16.92	6.54	14.63	18.49	15.44	44.76	42.46	48.52	12.52	11.14
Ptom.012G.00926	S vs. NE	0.15	5.06	0.05	3.39	0.56	1.96	6.94	4.58	2.57	5.41
Ptom.012G.00928	S vs. NW, S vs. NE, NW vs. NE	1.97	0.76	0.88	0.46	3.22	4.91	2.29	0.88	0.1	0.12
Ptom.012G.00932	S vs. NE	0.24	0.5	0.23	0.39	0.14	0.78	0.66	0.48	0.8	0.77
Ptom.012G.00943	S vs. NE, NW vs. NE	3.69	3.47	2.65	0	3.77	2.46	1.61	1.68	0	0.5
Ptom.012G.00946	S vs. NW	1.06	2.92	1.79	3.66	4.1	5.84	6.6	7.11	0.82	1.56
Ptom.012G.00953	S vs. NE, NW vs. NE	0	0.43	0.47	0.52	0	0	0.84	0.13	3.9	0.67
Ptom.012G.00954	S vs. NW, S vs. NE	17.78	7.53	14.84	10.27	4.1	5.48	3.3	8.58	5.29	5.36
Ptom.012G.00958	S vs. NW, S vs. NE	0.32	3.7	0	4.12	1.21	1.66	10.44	6.1	2.21	3.73
Ptom.012G.00962	S vs. NW, S vs. NE	1.09	2.18	1.57	12.91	0.7	1.32	4.6	3.57	6.8	4.45
Ptom.012G.00965	S vs. NW, S vs. NE	5.77	5.24	12.1	3.97	0	0	1.06	0	0	1.24
Ptom.012G.00968	S vs. NE, NW vs. NE	1.07	2.8	7.06	2.87	7.08	5.71	4.44	3.78	0.84	0.73
Ptom.012G.00969	S vs. NW	0.56	0.95	1.07	2.07	3.24	1.7	1.48	1.84	1.24	1.53
Ptom.012G.00989	S vs. NW	0.56	1.64	0.7	0.08	0	0.19	0.17	1.14	0.18	0.85
Ptom.013G.01000	S vs. NW, NW vs. NE	3.05	5.07	2.59	3.87	0.39	0.9	0.16	5.51	4.85	1.49
Ptom.013G.01001	S vs. NW	14.27	14.71	8.98	8.64	4.81	4.92	0	14.14	11.95	0.82
Ptom.013G.01006	S vs. NW, NW vs. NE	0	0	0	0	0.75	0	0	0	0	0
Ptom.013G.01020	S vs. NE, NW vs. NE	32.01	12.8	40.41	5.26	38.7	46.97	0.1	11.42	2.35	0.56
Ptom.013G.01022	S vs. NW	0.54	0.23	0.72	1.55	1.52	1.45	0	1	1.59	0.87
Ptom.013G.01030	S vs. NE, NW vs. NE	0.97	0.73	0.92	0.34	0.59	1.52	0.85	0.5	0.86	4.51
Ptom.013G.01047	NW vs. NE	0.23	0.55	0.5	0.44	0.2	0.31	0.36	0.61	1.04	0.76
Ptom.013G.01048	S vs. NE, NW vs. NE	0.35	0.46	0.05	0.27	1.19	0.03	0.09	2.75	5.56	0.51
Ptom.013G.01062	S vs. NE	0.16	0.34	0.15	1.24	0.08	0.27	0.45	0.56	1.51	0.37
Ptom.013G.01073	S vs. NE, NW vs. NE	2.19	1.14	5.51	1.79	4.11	10.79	1.51	2.02	1.05	0.85
Ptom.013G.01078	S vs. NW, NW vs. NE	0	3.27	0	1.71	1.08	2.07	4.76	1.2	1.63	0.27
Ptom.013G.01084	S vs. NE, NW vs. NE	49.06	16.35	51.74	0	175.14	67.4	4.59	7.35	0.72	0.07
Ptom.013G.01092	S vs. NW, S vs. NE, NW vs. NE	2.68	0.13	3.25	0	14.11	10.89	0.24	0.2	0	0
Ptom.013G.01096	NW vs. NE	88.22	90.63	82.9	75.01	10.69	32.55	87.72	75.6	153.93	201.29
Ptom.013G.01111	S vs. NW, S vs. NE	32.04	8.38	70.91	6.32	4.24	10.13	2.15	25.95	6.14	0.06
Ptom.013G.01112	S vs. NE, NW vs. NE	1.81	2.28	2.05	1.62	1.7	2.25	3.24	5.66	2.71	5.65
Ptom.013G.01121	S vs. NW	1.65	1.33	2.47	3.25	4.95	4.93	4.21	3.13	2.87	2.64
Ptom.013G.01122	S vs. NE	10.99	11.74	18.1	6.59	4.43	10.31	8.93	10.55	1.98	4.31
Ptom.013G.01127	S vs. NW, S vs. NE	2.64	43.38	10.25	9.38	2.21	0.5	0	14.32	0.29	0
Ptom.013G.01130	S vs. NW, NW vs. NE	1.22	3.77	4.55	1.34	0.96	0.78	1.62	3.33	2.5	1.4
Ptom.013G.01136	NW vs. NE	14.55	16.84	21.01	26.21	1.75	8.75	2.02	18.83	22	45.6
Ptom.013G.01142	S vs. NW, NW vs. NE	85.15	57.92	20.15	30.78	2.16	35.7	5.44	65.48	128.9	12.18
Ptom.013G.01161	S vs. NE	7.76	7.74	6.38	18.16	2.18	5.95	23.99	10.55	21.01	17.52
Ptom.013G.01164	S vs. NW, S vs. NE, NW vs. NE	0.12	0.8	0.93	1.79	23.56	6.85	3.99	2.68	1.28	0.05
Ptom.013G.01179	NW vs. NE	4.7	2.02	7.56	2.54	11.13	14.5	3.11	4.57	2.21	3.76
Ptom.013G.01186	S vs. NW, S vs. NE, NW vs. NE	1.4	0.48	0.77	0.57	0.12	6.31	0.16	0.54	0.28	0.33
Ptom.013G.01188	S vs. NE, NW vs. NE	51.56	17.14	67.01	12.36	32.37	85.45	43.69	44.06	4.38	7.19
Ptom.013G.01207	NW vs. NE	9.45	3.87	27.69	4.63	16.11	38.96	7.69	10.88	3.96	6.44
Ptom.013G.01211	S vs. NW, S vs. NE	3.65	2.75	2.58	5.01	3.78	6.39	13.81	7.99	7.02	4.69
Ptom.013G.01213	S vs. NW, S vs. NE, NW vs. NE	0.6	23.05	1.42	35.72	12.48	15.08	7.89	51.25	17.13	37.34
Ptom.013G.01234	S vs. NW	5.42	6.11	5.62	4.14	4.32	2.89	0	4.57	4.38	3.18
Ptom.013G.01235	S vs. NW, S vs. NE	0.24	0.06	0.28	0.84	0.35	0.91	0	0.86	0.06	0.47
Ptom.013G.00124	S vs. NE, NW vs. NE	23.33	18.9	21.8	5.81	31.97	23.4	9.13	10.19	6.38	7.32
Ptom.013G.01240	S vs. NW, NW vs. NE	43.17	41.19	31.39	27.01	11.19	11.47	0	36.74	72	0
Ptom.013G.01245	S vs. NE, NW vs. NE	2.67	2.84	0.75	5.32	0.99	0.88	0.95	6.98	4.55	3.89
Ptom.013G.01246	S vs. NE, NW vs. NE	2.14	6.36	2.9	9.2	0.54	0.72	2.01	5.64	10.07	8.47
Ptom.013G.01249	S vs. NE, NW vs. NE	5	1.85	6.49	0.12	5.16	7.2	0.5	0.21	0	0
Ptom.013G.00125	S vs. NE	0.73	1.62	1.24	2.58	0.84	1.04	1.9	1.5	4.47	2.72
Ptom.013G.01256	S vs. NE, NW vs. NE	6.25	17.78	9.07	28.47	3.99	4.42	18.12	15.79	35.89	34.78
Ptom.013G.01259	S vs. NW, S vs. NE	1491.48	1747.56	1919.57	959.07	92.62	536.53	164.37	1295.64	476.06	43
Ptom.013G.01261	S vs. NE	25.88	23.96	17.18	56.95	26.81	17.16	33.62	27.28	68.9	63.82
Ptom.013G.01269	S vs. NE	1.19	2.88	4.06	5.06	7.98	4.32	2.13	3.45	8.01	5.85
Ptom.013G.01273	S vs. NE, NW vs. NE	13.78	4.98	4.04	0.83	14.14	5.61	2.3	1.65	0.85	0.95
Ptom.013G.01282	S vs. NE, NW vs. NE	0	0.21	0.1	0.09	0.16	0.03	0	0.12	0.15	1.54
Ptom.013G.01288	S vs. NW	18.95	22.17	12.88	9.24	6.31	11.11	7.85	10.83	8.48	27.52
Ptom.013G.01291	S vs. NE	2.07	0.8	3.35	0.59	1.75	4.72	0.04	1.58	0.34	0.89
Ptom.013G.01296	S vs. NW, NW vs. NE	42.17	35.09	34.72	36.06	13.32	17.8	1.1	23.43	27.65	59.02
Ptom.013G.01299	S vs. NE	13.47	7.6	11.49	2.9	11.91	10.76	0	10.73	1.25	0.11
Ptom.013G.01301	S vs. NW, NW vs. NE	550.47	766.5	498.46	744.81	87.41	175.98	2.19	552.81	1307.92	452.83
Ptom.013G.01303	S vs. NW, NW vs. NE	0.42	0.11	1.27	0.09	7.91	0.9	0	0.56	0.1	0.36
Ptom.013G.01306	S vs. NW, S vs. NE, NW vs. NE	63.12	16.52	47.86	4.07	33.99	16.5	0	11.98	2.44	0.29
Ptom.013G.01309	S vs. NW, S vs. NE	0.48	0.13	0.55	0.06	0.13	0.48	0.03	0.1	0.16	0.18
Ptom.013G.01317	S vs. NW	2.08	2.74	5.39	7.35	10.32	12.99	11.22	8.41	3.3	5.35
Ptom.013G.01320	S vs. NW	0.25	0.17	0	0.44	0.41	0.16	2.1	0.82	0.24	0.47
Ptom.013G.01321	S vs. NE, NW vs. NE	21.34	18.69	17.23	3.6	20.07	15.74	29.48	13.22	2.78	3.48
Ptom.013G.01325	S vs. NW, NW vs. NE	0.8	0.1	0.57	0.27	6.72	2.07	0.46	0.38	0	0.23
Ptom.013G.01328	S vs. NW, S vs. NE, NW vs. NE	50.38	12.07	34.95	2.3	27.27	11.51	12.69	10.99	1.07	3.76
Ptom.013G.00133	NW vs. NE	2.27	9.66	11.12	4.49	1.75	0.86	10.26	8.56	5.85	12.41
Ptom.013G.01336	S vs. NE, NW vs. NE	0.05	0.33	0.3	0.28	0	0.04	0.92	0.08	0.36	1.52
Ptom.013G.01341	S vs. NW, NW vs. NE	3.58	2.88	1.68	2.13	0.6	0.16	0.11	8.71	0.93	0.54
Ptom.013G.01351	S vs. NW, NW vs. NE	19.21	3.45	4.78	6.75	2.47	1.15	1.97	34.1	3.57	0.46
Ptom.013G.01353	NW vs. NE	92.96	119.55	113.02	60.28	124.76	169.56	130.44	60.25	26.48	86.61
Ptom.013G.01359	S vs. NW, NW vs. NE	2.41	0.39	1.95	0.49	23.47	12.82	0.14	2.55	0.84	0.06
Ptom.013G.01360	S vs. NW, S vs. NE	0.28	2.97	1.43	2.88	3.04	3.29	3.84	2.33	5.56	10.51
Ptom.013G.00137	S vs. NW, S vs. NE, NW vs. NE	5.85	1.04	4	0	22.43	8.57	0.3	0.47	0.05	0.83
Ptom.013G.01375	S vs. NW, S vs. NE	96.54	101.52	191.2	559.5	254.06	273.84	269.17	338.48	317.49	694.37
Ptom.013G.01378	S vs. NE	4.37	16.1	6.83	23.11	2.44	1.56	28.96	14.17	28.72	32.72
Ptom.013G.01380	S vs. NW	0.48	3.05	0.45	3.02	1.29	1.49	5.97	2.22	1.09	1.64
Ptom.013G.01381	S vs. NW, NW vs. NE	0.43	0	0.47	0.06	4.21	2.12	0.06	0	0	0.28
Ptom.013G.01384	S vs. NE	9.76	36.45	10.94	42.02	13.72	23.19	24.75	36.07	38.6	46.37
Ptom.013G.01387	NW vs. NE	1.04	0.41	1.45	0.4	1.73	3.39	0.32	1.03	0.73	0.34
Ptom.013G.01389	S vs. NW, S vs. NE	0.07	1.51	0.06	3.24	1.38	4.99	2.17	3.19	0.97	2.64
Ptom.013G.01391	S vs. NW, S vs. NE	1.82	5.08	3.86	27.76	0.06	0.34	1.43	4.53	17.68	4.66
Ptom.013G.01392	S vs. NW, S vs. NE, NW vs. NE	1.72	19.4	2.43	85.71	2.77	12.97	81.21	31.33	87.65	369.28
Ptom.013G.01398	NW vs. NE	0	0.56	0	0.04	1.17	0.13	0.04	0.15	0.05	0.17
Ptom.013G.00140	S vs. NE	147.17	53.31	57.02	24.6	87.08	48.57	47.76	54.77	14.38	13.23
Ptom.013G.01400	S vs. NW, NW vs. NE	0	0.7	0.05	0	1.83	0.13	0.09	0	0.05	0.22
Ptom.013G.00144	S vs. NW, S vs. NE, NW vs. NE	400.81	428.01	229.07	11.74	505.74	165.18	18.38	49.85	20.94	5.44
Ptom.013G.00015	S vs. NE	1.38	1.32	1.18	4.55	0.39	0.4	3.75	2.67	2.09	6.26
Ptom.013G.00169	S vs. NW, S vs. NE	0.92	9.79	16.08	101.01	2.01	1.71	31.5	10.58	79.09	8.01
Ptom.013G.00170	S vs. NW, NW vs. NE	4.3	5.01	5.04	4.49	23.17	29.18	8.34	6.6	2.46	1.52
Ptom.013G.00171	S vs. NW, NW vs. NE	3.11	5.11	6.5	4.12	16.93	17.29	7.13	6.51	2	6.92
Ptom.013G.00173	NW vs. NE	1.4	0.55	2.56	0.39	2.54	5.5	0.8	0.67	0.34	1.8
Ptom.013G.00177	S vs. NW, NW vs. NE	0.28	0.29	0.78	0	2.36	1.66	1.16	0.75	0	0
Ptom.013G.00181	S vs. NE, NW vs. NE	15.06	8.34	22.72	2.68	12.12	27.58	4.09	5.5	3.04	1.63
Ptom.013G.00201	S vs. NE	5.06	8.84	6.14	17.92	9.71	8.9	13.13	16.87	11.64	19.42
Ptom.013G.00205	S vs. NE, NW vs. NE	0.35	0.36	0.33	0.31	0.13	0.2	0.16	0.1	0.13	2.71
Ptom.013G.00215	S vs. NE, NW vs. NE	4.75	1.03	9.26	1.31	7.1	15.98	2.42	4	0.87	0.6
Ptom.013G.00217	NW vs. NE	0.47	0.52	0.34	0.72	0.22	0.14	0.05	0.11	0.28	2.08
Ptom.013G.00227	NW vs. NE	2.2	0.9	3.08	0.5	0.56	0.36	0.53	1.7	0.54	9.13
Ptom.013G.00234	S vs. NE	7.87	12.35	9.76	19.52	9.19	12.77	17.34	22.81	37.66	18.36
Ptom.013G.00235	S vs. NE	16.94	11.4	11.57	21.89	12.64	21.99	24.73	32.1	30.92	31.37
Ptom.013G.00238	S vs. NW, S vs. NE	0.44	1.05	0.63	2.74	2.7	5.02	1.77	2.03	1.68	2.06
Ptom.013G.00239	S vs. NW	1.9	0.43	0.35	1.75	2.74	5.24	1.5	1.48	1.11	2.18
Ptom.013G.00242	S vs. NW, NW vs. NE	3.62	1.56	2.11	5.62	5.55	7.95	3.53	2.54	1.25	4.01
Ptom.013G.00246	S vs. NW	0.22	0.53	0.14	0.65	1.68	0.88	0.94	0.79	0.36	0.42
Ptom.013G.00249	S vs. NE, NW vs. NE	6.25	1.73	7.43	1.92	4.99	10.16	3.53	3.92	1.05	0.74
Ptom.013G.00250	NW vs. NE	3.79	1.76	4.93	2.62	4.97	7.88	1.95	2.82	1	1.79
Ptom.013G.00253	NW vs. NE	0.54	2.49	3.03	2.26	0.72	0.12	1.68	3.05	1.23	5.54
Ptom.013G.00255	S vs. NE	29.25	13.68	17.86	8.45	18.15	10.04	15.37	16.36	5.14	5.45
Ptom.013G.00267	NW vs. NE	1.68	2.39	2.2	2.33	0.56	1.38	0.86	1.68	2.06	3.98
Ptom.013G.00272	NW vs. NE	2.95	1.69	1.34	1.18	3.47	3.63	1.64	1.72	0.89	0.52
Ptom.013G.00281	S vs. NW, S vs. NE, NW vs. NE	4.08	1.42	8.72	1.97	15.32	20.3	4.43	3.84	0.52	1.52
Ptom.013G.00285	S vs. NW, S vs. NE	1.77	4.63	1.96	7.05	5.06	8.15	8.36	9.72	5.85	7.1
Ptom.013G.00029	S vs. NW, S vs. NE, NW vs. NE	5.43	7.87	5.87	0.59	0.17	0.87	1.08	0.63	1.12	2.63
Ptom.013G.00306	S vs. NE, NW vs. NE	6.51	2.4	5.66	1.18	4.92	7.25	2.5	2.48	0.42	1.84
Ptom.013G.00310	S vs. NE, NW vs. NE	43.64	24.36	80.33	7.08	125.3	112.16	18.59	23.14	10.6	14.96
Ptom.013G.00311	S vs. NE, NW vs. NE	9.85	12.06	23.34	8.15	45.15	28.39	10.5	5.66	8.27	8.12
Ptom.013G.00313	S vs. NW	0.07	0.26	0.41	2.03	0.25	0.32	0.16	1.03	0.11	0.08
Ptom.013G.00317	S vs. NE, NW vs. NE	3.22	1.22	1.93	0.47	1.91	2.84	0.92	1.44	0.16	0.37
Ptom.013G.00318	S vs. NE, NW vs. NE	0	0.12	0	0.1	0	0	0.21	0.18	0.17	0.84
Ptom.013G.00324	S vs. NE	168.1	122.22	123.72	45.44	159.95	95.61	77.96	84.04	44.5	56.93
Ptom.013G.00328	S vs. NE	59.62	52.38	71.27	20.36	63.6	66.99	38.2	40.71	12.26	24.34
Ptom.013G.00033	S vs. NW, NW vs. NE	0.18	0	0	0	0.18	1.12	0.04	0.14	0	0
Ptom.013G.00332	S vs. NE	22.26	10.43	19.08	11.35	3.47	15.75	20.99	12.5	9.84	2.16
Ptom.013G.00341	S vs. NW, S vs. NE, NW vs. NE	9.79	24.63	18.65	80.73	6.4	4.41	61	33.77	117.12	131.14
Ptom.013G.00350	S vs. NW, S vs. NE	0.46	0.26	0.46	0.81	0.82	1.28	0.62	0.72	0.75	1.14
Ptom.013G.00356	NW vs. NE	4.15	2.08	3.68	1.29	4.2	0.04	2.01	2.27	3.74	5.45
Ptom.013G.00360	NW vs. NE	72.24	76.84	75.58	63.59	14.96	23.2	71.86	61.93	101.13	97.51
Ptom.013G.00363	NW vs. NE	2.06	2.49	2.07	3.7	0.3	0.98	1.78	3.06	5.03	4.88
Ptom.013G.00374	S vs. NE, NW vs. NE	0.97	0.48	1.88	0.35	2.8	4.49	0.87	0.54	0.43	0.36
Ptom.013G.00379	S vs. NE, NW vs. NE	27.52	8.5	27.04	8.07	32.78	41.11	18.61	15.86	3.27	9.37
Ptom.013G.00380	S vs. NE	26.81	8.94	23.98	7.25	30.24	25.18	14.65	18.23	5.8	5.53
Ptom.013G.00383	NW vs. NE	84.34	52.52	70.6	102.38	21.48	30.66	35.76	59.06	95.62	143.07
Ptom.013G.00039	S vs. NE, NW vs. NE	15.64	34.57	28.85	68.08	29.14	24.88	46.64	97.71	79.8	76.98
Ptom.013G.00393	NW vs. NE	1.22	1.09	1.69	0.82	1.61	3.14	1.53	1.19	0.42	0.87
Ptom.013G.00395	S vs. NW, S vs. NE, NW vs. NE	0.11	0.2	0.14	0.95	0.19	0.05	0.76	0.7	0.89	3.31
Ptom.013G.00401	S vs. NW, S vs. NE	5.41	5.62	1.47	2.78	0.08	0.49	1.95	0.38	2.88	1.68
Ptom.013G.00402	S vs. NW, S vs. NE, NW vs. NE	794.25	740.2	237.4	163.86	595.49	216.71	119.91	62.27	8.32	29.97
Ptom.013G.00041	S vs. NW, S vs. NE, NW vs. NE	38.29	5.62	85.37	4.81	918.01	485.03	28.52	22.06	0.49	4.78
Ptom.013G.00412	S vs. NE, NW vs. NE	216.6	223.19	158.12	54.11	223.88	182.28	117.53	72.66	49.19	20.61
Ptom.013G.00414	S vs. NE, NW vs. NE	1.97	2.32	4.06	1.07	3.18	3	2.23	1.06	0.77	0.23
Ptom.013G.00416	NW vs. NE	1.43	0.23	0.78	1.07	1.2	0.8	0.62	0.87	0.22	0.17
Ptom.013G.00419	S vs. NE	34.45	19.83	32.39	12.14	26.3	23.42	15.55	19.86	10.38	9.88
Ptom.013G.00429	S vs. NW, S vs. NE, NW vs. NE	0.52	0.96	0.71	0.46	0.06	0.5	0.32	0.31	0.06	4.96
Ptom.013G.00435	NW vs. NE	4.02	9.26	5.81	4.77	3.01	3.31	2.94	4.51	15.01	9.46
Ptom.013G.00454	S vs. NW, S vs. NE, NW vs. NE	1.29	0.09	1.3	0.32	1.54	5.31	0.6	0.88	0.22	0.1
Ptom.013G.00460	S vs. NW, S vs. NE	0.08	0.77	0	0.88	0.33	0.5	2.34	2.03	0.24	1.88
Ptom.013G.00463	S vs. NW, S vs. NE	0	0.65	0	1.98	1.24	2.42	0.65	2.99	1.21	1.21
Ptom.013G.00467	S vs. NW	0.02	0.02	0.12	0.08	0.17	0.19	0.32	0.17	0.03	0.09
Ptom.013G.00469	S vs. NE, NW vs. NE	1.87	0.42	1.32	0.42	1.64	5.5	0.53	1.1	0.29	0.25
Ptom.013G.00472	S vs. NW	0.09	0.68	0.97	1.25	1.59	2.3	0.17	1.5	1	0
Ptom.013G.00482	S vs. NE	2.74	5.84	3.08	3.62	2.4	7.39	7.71	3.8	13.72	6.68
Ptom.013G.00485	S vs. NW, S vs. NE, NW vs. NE	0	0.24	0.11	2.65	8.9	49.98	1.04	3.2	0.17	0
Ptom.013G.00487	S vs. NE, NW vs. NE	0	0.26	0.15	0.27	0.02	0.11	0.21	0.39	0.32	0.58
Ptom.013G.00490	S vs. NE	1.25	0.35	0.27	0.34	0.48	0.06	0.61	0.33	0.33	0.11
Ptom.013G.00491	NW vs. NE	0.45	0.13	0.42	0	0.51	1.46	0	0	0	0.29
Ptom.013G.00494	NW vs. NE	6.14	1.06	8.37	1.67	4.75	20.66	2.12	7.14	0.72	0
Ptom.013G.00504	S vs. NE, NW vs. NE	1.17	2.17	3.99	2.63	1.47	1.56	1.91	7.33	2.43	6.19
Ptom.013G.00506	S vs. NW, NW vs. NE	0.62	0.9	0.59	2.37	1.24	2.49	0.57	0.57	0.18	0.14
Ptom.013G.00512	S vs. NW	2.98	2.87	2.3	2.77	6.21	8.11	9.57	5.45	5.83	2.29
Ptom.013G.00516	S vs. NE, NW vs. NE	4.63	2.86	6.13	1.12	6.35	6.99	2.63	3.32	0.76	0.89
Ptom.013G.00052	S vs. NW	0.52	2	0.99	4.36	2	2.27	1.52	2.68	1.36	1.29
Ptom.013G.00520	NW vs. NE	0.56	0.78	0.48	0.31	1.01	1.01	0.6	0.27	0.25	0.12
Ptom.013G.00524	S vs. NW, S vs. NE	13.52	6.9	7.7	4.85	0	0	1.34	3.05	2.52	7.43
Ptom.013G.00541	S vs. NW	0.13	0.17	0.2	0.34	0.12	0.25	0.83	0.26	0.11	0.22
Ptom.013G.00542	S vs. NE, NW vs. NE	2.73	0.44	2.07	0.57	2.36	6.45	1.24	1.32	0.11	0.45
Ptom.013G.00548	NW vs. NE	5.44	5.92	4.34	7.03	1.1	2.17	5.97	4.73	8.56	13.42
Ptom.013G.00558	S vs. NE	0.02	0.21	0.22	0.15	0.04	0.01	0.62	0.15	0.07	0.85
Ptom.013G.00563	NW vs. NE	0.89	0.13	0.96	0.06	2.46	1.35	0.4	0.49	0.12	0.79
Ptom.013G.00565	S vs. NW	13.99	11.61	9.44	5.48	3.53	5.5	7.94	4.78	5.49	10.15
Ptom.013G.00569	S vs. NW, S vs. NE	0.42	0.95	0.31	1.63	0.66	1.55	1.98	1.53	1.38	1.42
Ptom.013G.00057	S vs. NW, S vs. NE, NW vs. NE	0.64	11.76	2.68	5.16	0.28	0	3.12	0.84	14.59	18.74
Ptom.013G.00573	S vs. NW, S vs. NE	0	0.92	0	0.83	0.14	0.47	2.34	0.83	0.69	1.71
Ptom.013G.00576	S vs. NW, S vs. NE	0.62	1.09	0.17	1.76	2.53	1.65	3.71	1.92	0.77	3.36
Ptom.013G.00583	S vs. NE	2.63	5.6	4.93	8.99	2.12	2.56	11.66	10.27	4.11	18.03
Ptom.013G.00591	S vs. NE, NW vs. NE	2.06	2.2	1.76	1.2	1.8	1.77	3.94	2.37	1.64	8.9
Ptom.013G.00060	NW vs. NE	490.04	459.79	409.26	540.09	78.28	172.05	372.83	419.17	694.07	1005.65
Ptom.013G.00610	S vs. NW, S vs. NE	14.46	39.64	26.82	110.03	80.25	231.37	40.86	92.71	46.65	133.06
Ptom.013G.00618	S vs. NE, NW vs. NE	9.83	21.02	16.54	27.22	11.02	7.69	29.76	25.66	31.28	72.33
Ptom.013G.00623	S vs. NE, NW vs. NE	2.53	0.7	8.92	0.21	4.75	11.39	0.66	1.97	0.2	0.69
Ptom.013G.00640	S vs. NW, S vs. NE, NW vs. NE	1.08	3.36	2.38	1.2	0	0.09	0.37	0.58	0.24	1.88
Ptom.013G.00641	S vs. NW, S vs. NE, NW vs. NE	4.32	5.91	4.3	2.06	0.31	0.52	0.91	1.64	1.4	3.75
Ptom.013G.00642	S vs. NE, NW vs. NE	2.51	10.94	6.71	17.23	0.42	0.79	12.63	9.19	25.91	22.14
Ptom.013G.00644	S vs. NE	14.16	5.63	10.12	7.97	10.47	11.52	6.7	6.08	4.12	4.14
Ptom.013G.00663	S vs. NE	29.53	51.02	39.06	93.26	53.19	21.73	104.65	126.84	75.33	62.25
Ptom.013G.00667	S vs. NE	4.48	3.09	4.68	1.28	2.68	4.35	2.23	2.52	0.76	2.04
Ptom.013G.00682	S vs. NW	3.03	5.45	4.34	11	4.27	5.12	14.28	5.51	7.28	10.99
Ptom.013G.00689	S vs. NE	45.84	162.23	62.72	159.93	67.81	40.12	372.94	220.54	196.95	189.84
Ptom.013G.00694	S vs. NW, NW vs. NE	0.59	0.4	0.49	0.26	2.63	0.74	0.44	0.55	0.29	0.34
Ptom.013G.00697	S vs. NE	98.33	46.73	81.79	26.68	51.48	40.42	36.19	42.62	21.89	26.5
Ptom.013G.00710	NW vs. NE	2.24	1.17	2.63	1.55	3.47	5.48	2.61	1.65	1.62	1.23
Ptom.013G.00712	S vs. NE	2.71	4.13	2.58	5.83	4.73	4.97	7.77	5.95	5.91	7.5
Ptom.013G.00725	NW vs. NE	0.16	0.17	0	0	0.65	0.16	0	0	0.12	0
Ptom.013G.00741	S vs. NE	42.28	76.97	51.18	31.14	44.06	29.81	28.34	28.5	27.4	24.56
Ptom.013G.00743	NW vs. NE	0.49	1.42	1.15	1.1	2.46	1.47	2.27	1.23	0.6	0.56
Ptom.013G.00746	S vs. NW, NW vs. NE	7.38	8.69	8.61	1.77	3.67	2.89	3.81	2.73	2.65	13.53
Ptom.013G.00758	S vs. NE	1.47	8.14	2.14	14.79	1.69	3.16	10.65	7.64	10.29	11.76
Ptom.013G.00759	S vs. NE	351.9	127.65	330.94	156.78	196.91	115.57	206.31	184.31	76.36	60.49
Ptom.013G.00765	S vs. NE, NW vs. NE	0.05	0.05	0	0.09	0.1	0.07	0.18	0.04	0.19	1.95
Ptom.013G.00767	NW vs. NE	21.66	25.64	22.76	43.24	9.84	10.39	14.28	29.54	62.62	48.48
Ptom.013G.00077	NW vs. NE	111.61	123.34	90.44	131.06	40.57	62.49	62.49	96.44	173.17	268.83
Ptom.013G.00770	S vs. NE, NW vs. NE	12.74	6.5	15.97	4.6	33	45.21	3.54	8.35	3	2.68
Ptom.013G.00774	S vs. NW, S vs. NE, NW vs. NE	1.4	0.3	2.34	0.39	3.99	6.81	0.37	0.85	0.11	0.47
Ptom.013G.00775	S vs. NW, NW vs. NE	1.18	0.9	1.75	0.51	13.52	6.25	1.34	1.05	0.23	1.19
Ptom.013G.00078	S vs. NE, NW vs. NE	0	0	0	0.11	0	0.16	0.56	1.85	3.05	7.13
Ptom.013G.00794	S vs. NW, NW vs. NE	11.22	7.26	6.16	0.71	22.99	33.34	11.92	7.71	4.39	8.65
Ptom.013G.00795	NW vs. NE	17.71	40.28	14.84	13.97	62.18	56.9	15.11	16.55	11.4	11.92
Ptom.013G.00799	S vs. NW, S vs. NE, NW vs. NE	809.17	332.21	67.86	28.61	14096.2	1272.14	26.72	319.18	55.45	55.44
Ptom.013G.00806	S vs. NE, NW vs. NE	0.07	0.35	0.19	0.42	0.13	0	0.31	0.31	0.26	5.69
Ptom.013G.00081	S vs. NW, S vs. NE	0.34	0.42	0.68	1.33	2.18	1.66	1.08	1.99	0.55	0.5
Ptom.013G.00816	S vs. NE, NW vs. NE	2.58	0.65	8.23	0.86	6.03	14.15	1.01	2.92	0.42	0.49
Ptom.013G.00820	S vs. NW, NW vs. NE	0	0	0.12	0	1.26	2.34	0	0.1	0	0
Ptom.013G.00822	S vs. NE, NW vs. NE	7.01	2.74	9.17	0.56	8.91	7.74	1.83	1.61	0.1	0.24
Ptom.013G.00829	S vs. NW, S vs. NE, NW vs. NE	0	1.81	0.16	2.06	0.83	2.48	1.82	3.81	2.18	5.19
Ptom.013G.00084	S vs. NW, NW vs. NE	0.09	0	0.12	0.08	0.74	0.58	0.08	0	0.18	0.11
Ptom.013G.00852	S vs. NW, S vs. NE, NW vs. NE	0.05	0.74	1.54	18.33	0.71	1.16	3.62	2.15	26.6	31.61
Ptom.013G.00864	S vs. NW, S vs. NE, NW vs. NE	44.18	260.56	25.56	9.81	159.24	28.79	11.02	17.81	19.58	0.77
Ptom.013G.00871	NW vs. NE	2.86	1.93	0.83	4.45	0.05	0	0.2	5.01	2.95	2.2
Ptom.013G.00883	NW vs. NE	2.8	2.11	2.87	0.61	6.45	4.92	1.73	2.18	0.75	1.44
Ptom.013G.00885	NW vs. NE	0.66	0.64	1.32	0.26	1.15	4.08	0.3	0.7	0.24	0.42
Ptom.013G.00889	NW vs. NE	0.17	0.69	0.94	0.97	0.5	0.45	0.31	0.32	0.81	2.38
Ptom.013G.00896	S vs. NW, S vs. NE	239.14	191.59	126.92	93.66	88.68	77.7	36.56	92.17	105.77	45.3
Ptom.013G.00902	S vs. NW, S vs. NE	0.67	1.32	1.55	2.8	3.51	4.69	2.6	3.27	2.04	2.9
Ptom.013G.00913	S vs. NW, S vs. NE, NW vs. NE	0.67	0.47	0.6	20.36	0.33	0.36	2.26	1.51	31.07	29.52
Ptom.013G.00915	S vs. NE, NW vs. NE	0.13	0.08	0.2	0.25	0	0.02	0.12	0.06	0.3	0.91
Ptom.013G.00917	S vs. NW, S vs. NE, NW vs. NE	0.19	0.27	0.6	0.47	0.04	0	0	0.34	0.22	2.18
Ptom.013G.00929	NW vs. NE	0.38	0.58	0.18	1.44	0.04	0.3	0.99	0.32	0.22	0.34
Ptom.013G.00930	S vs. NW, S vs. NE	4.84	5.12	3.72	1.3	0.62	0.64	0.56	0.43	0.66	1.54
Ptom.013G.00932	S vs. NE, NW vs. NE	17.26	7.06	17.14	2.7	19.48	18.85	7.83	7.4	1.39	5.37
Ptom.013G.00943	S vs. NE, NW vs. NE	0.66	3.2	4.83	17.01	0	0.09	0.12	0.1	0.38	114.73
Ptom.013G.00946	S vs. NW, S vs. NE, NW vs. NE	3	0.5	0.17	0.05	165.87	47.15	0.27	0	0.41	0.07
Ptom.013G.00947	S vs. NW, S vs. NE, NW vs. NE	15.92	6.52	0.89	0.18	81.56	29.07	3.26	0.23	5.68	1.82
Ptom.013G.00095	S vs. NE, NW vs. NE	409.39	308.64	395.18	136.12	632.55	391.71	158.84	221.18	89.17	126.72
Ptom.013G.00954	S vs. NW, NW vs. NE	23.11	33.05	23.39	19.77	7.18	6.51	0.08	25.95	41.6	1.07
Ptom.013G.00955	S vs. NW, S vs. NE	703.72	390.06	506.7	178.18	182.44	216.81	0.17	201.23	192.65	160.55
Ptom.013G.00956	S vs. NW, S vs. NE	0.49	5.89	1.1	4.2	7.75	8.47	0	6.71	9.14	5.45
Ptom.013G.00958	S vs. NW, S vs. NE	12.61	10.51	8.83	3.97	2.38	3.27	0	4.88	2.33	4.33
Ptom.013G.00959	S vs. NW, S vs. NE, NW vs. NE	1.54	0.35	2.69	0.1	10.44	6.47	0	0.52	0	0.06
Ptom.013G.00963	S vs. NE, NW vs. NE	0.32	0.92	0.78	0.06	0.13	0.08	0	0.34	0	4.06
Ptom.013G.00967	S vs. NW, NW vs. NE	3.1	4.05	2.35	2	1.12	2.23	0	2.52	5.1	3.16
Ptom.013G.00969	S vs. NE	81.01	48.38	74.33	35.53	47.88	65.71	0	38.52	22.19	13.66
Ptom.013G.00972	S vs. NW, NW vs. NE	12.17	22.26	18.62	9.14	6.26	6.9	0	15.21	20.62	22.36
Ptom.013G.00974	NW vs. NE	1.73	1.3	1.82	0.84	2.57	3.82	0	1.73	0.51	0.35
Ptom.013G.00994	NW vs. NE	0.68	0.63	1.35	0.67	0.88	1.14	0.03	1.7	1.6	0.86
Ptom.014G.00010	NW vs. NE	5.19	6.83	5.06	4.24	3.85	4.71	3.68	8.67	5.6	10.45
Ptom.014G.01007	S vs. NW, S vs. NE, NW vs. NE	0	0.3	0.07	5.19	0	0	1.8	1.17	12.08	6.64
Ptom.014G.01008	S vs. NE, NW vs. NE	1.25	5.67	4.6	11.21	1.71	4.23	6.62	6.72	19.95	31.15
Ptom.014G.01010	S vs. NW, S vs. NE	1.33	0.56	1.3	0.7	3.06	5.76	1.02	1.4	0.37	7.54
Ptom.014G.01017	S vs. NE, NW vs. NE	14.91	15.24	12.25	5.02	17.41	14.37	8.16	8.01	3.89	3.61
Ptom.014G.00102	NW vs. NE	1.21	0.56	1.48	1.35	0.35	0.1	1.45	0.51	1.11	4.9
Ptom.014G.01020	S vs. NW, NW vs. NE	0.13	0	0	0.24	2.31	0.04	0	0	0	0.3
Ptom.014G.00103	NW vs. NE	9.94	1.58	7.91	0.62	0	1.72	0	7.85	14.25	0
Ptom.014G.01032	S vs. NE, NW vs. NE	34.74	108.17	51.33	170.75	2.57	2.84	65.08	45.91	264.09	199.06
Ptom.014G.01036	S vs. NE	56.76	22.06	33.95	10.72	37.22	21.02	28.45	25.04	11.75	11.6
Ptom.014G.01041	S vs. NE, NW vs. NE	0.2	0	0.48	0.73	0.61	0.2	1.41	1.81	0.7	2.1
Ptom.014G.01050	S vs. NE, NW vs. NE	9.74	6.3	11.77	1.5	35.11	26.8	6.95	5.29	1.41	2.32
Ptom.014G.01053	S vs. NW	4.88	5.14	4.72	14.42	20.69	14.29	12.09	5.27	4.99	18.3
Ptom.014G.01074	S vs. NW, NW vs. NE	7.88	4.21	7.81	1.87	32.71	14.72	5.59	8.75	3.19	2.01
Ptom.014G.01075	S vs. NE, NW vs. NE	5.82	3.36	6.18	3.95	6.2	9.59	1.51	2.84	0.97	0.6
Ptom.014G.01086	S vs. NW, S vs. NE, NW vs. NE	0	0.05	0	2.67	0	0	0.86	0.34	5.57	5.99
Ptom.014G.01099	NW vs. NE	4.26	6.96	4.57	2.76	16.45	10.88	6.28	5.9	2.61	0.67
Ptom.014G.01108	S vs. NE, NW vs. NE	3.16	2.45	7.98	1.82	7.76	11.16	2.63	4.39	0.8	1.28
Ptom.014G.01109	NW vs. NE	2.39	1.26	5.08	1.23	6.46	11.42	2.37	3.36	0.81	1.27
Ptom.014G.00111	S vs. NE	24.33	24.61	19.68	36.79	30.6	35.01	45.29	44.56	35.75	68.17
Ptom.014G.01110	NW vs. NE	4.41	6.33	5.21	0.37	7.03	9.2	3.97	0.63	3.13	0
Ptom.014G.01111	S vs. NE	24.17	40.32	20.51	62.37	18.04	16.57	37.78	44.71	72.51	61.94
Ptom.014G.01115	S vs. NE, NW vs. NE	2106.49	3242.41	1760.91	491.05	3023.61	1488.45	701.2	955.25	828.43	212.97
Ptom.014G.01116	S vs. NE	1323.01	2931.45	1186.72	453.22	2816.58	1284.06	539.11	940.16	798.26	211.77
Ptom.014G.01117	NW vs. NE	7.6	6.71	4.23	5.69	5.76	4.21	6.4	6.09	9.83	17.12
Ptom.014G.01123	S vs. NW, S vs. NE, NW vs. NE	0	0.18	0.13	9.73	0.06	0.04	1	0.11	1.59	42.76
Ptom.014G.01124	S vs. NW, S vs. NE, NW vs. NE	1.27	5.42	2.72	32.34	1	1.16	14.01	7.61	40.82	51.32
Ptom.014G.01128	S vs. NE	4.43	3.18	2.59	12.04	2.18	3.26	9	8.58	15.6	10.85
Ptom.014G.01132	S vs. NE	5.73	19.45	11.11	2.52	9.27	6.72	8.57	7.63	4.23	6.23
Ptom.014G.01134	S vs. NE	76.24	118.76	62.63	45.86	88.34	74.98	50.34	42.34	45	32.82
Ptom.014G.01137	S vs. NW	0.05	0.17	0.72	0.73	2.55	0.62	0.45	0.59	0.37	0.75
Ptom.014G.01138	S vs. NW, NW vs. NE	2.78	2.92	2.73	0.83	0.35	1.16	0.21	1.96	0.79	2.25
Ptom.014G.01142	S vs. NE, NW vs. NE	0.97	1.52	0.44	0.28	2.43	1.19	1.12	1.19	0.11	0.04
Ptom.014G.01144	S vs. NW, NW vs. NE	0	0	0.08	0	1.15	0.4	0.04	0	0	0
Ptom.014G.01154	S vs. NE, NW vs. NE	2.63	2.49	1.75	2.01	3.47	2.45	2.91	1.57	1.4	0.28
Ptom.014G.01166	S vs. NE	3.2	2.4	1.65	0.3	2.52	1.89	1.32	1.05	0.77	1.56
Ptom.014G.01168	S vs. NW, NW vs. NE	1.5	0.9	2.52	0.1	0.36	0.49	0.8	0.14	0.14	5.8
Ptom.014G.01173	S vs. NE, NW vs. NE	3.57	0.81	6.31	0.64	4.88	8.79	0.83	1.73	0.29	1.05
Ptom.014G.01175	NW vs. NE	1.26	0.57	0.88	0.42	1.1	2.42	0.84	0.92	0.22	0.34
Ptom.014G.01181	S vs. NE	105.34	50.85	81.16	39.2	50.38	65.45	34.99	42.56	46.07	29.18
Ptom.014G.01186	S vs. NW, S vs. NE	5.1	1.85	2.88	0.52	1.47	0.78	2.04	1.46	0.85	2.17
Ptom.014G.01195	NW vs. NE	107.49	45.61	111.59	33.09	156.2	135.17	54.86	87.98	16.28	32.54
Ptom.014G.00012	S vs. NE, NW vs. NE	2.34	0.49	1.03	1.88	0.16	0.21	1.86	1.86	2.74	5.88
Ptom.014G.01200	S vs. NE, NW vs. NE	4.23	1.91	2.87	5.86	2.92	1.72	2.11	4.62	14.03	9.11
Ptom.014G.01206	S vs. NE, NW vs. NE	9.47	14.56	16.78	50.16	0.44	1.13	23.23	9.87	35.69	69.88
Ptom.014G.01209	S vs. NE, NW vs. NE	8.99	9.75	11.7	23.16	0.54	0.57	15.1	5.76	12.44	84.36
Ptom.014G.00121	S vs. NE, NW vs. NE	24.39	20.4	39.3	8.35	43.28	51.36	10.76	9.96	2.48	5.95
Ptom.014G.01210	S vs. NE, NW vs. NE	3.83	5.5	3.99	11.11	0	0.31	8.22	2.63	7.02	36.37
Ptom.014G.01212	S vs. NE	253.85	258.1	236.37	100.79	358.55	200.7	113.23	160.24	81.2	94.17
Ptom.014G.01214	S vs. NW	69.22	256.08	81.76	94.12	16.89	13.11	88.45	114.61	45.75	60.75
Ptom.014G.01229	S vs. NE	0.91	5.07	1.02	6.58	2.1	1.86	6.31	6.75	5.82	3.31
Ptom.014G.01232	S vs. NE	0	0.5	0.04	0.98	0.26	0.12	0.04	1.08	0.51	0.3
Ptom.014G.01236	S vs. NW, S vs. NE	0.66	1.83	0.72	11.35	1.86	1.46	1.92	2.1	3.84	5.87
Ptom.014G.01237	S vs. NE	0.17	4.19	1.35	7.3	0.85	0.87	4.73	4.85	3.01	3.94
Ptom.014G.01239	S vs. NE, NW vs. NE	4.98	18.86	9.9	31.49	7.75	8.56	36.45	40.12	30.48	70.78
Ptom.014G.01241	S vs. NW, S vs. NE	5.1	8.63	8.38	17.72	16.32	17.8	20.66	23.13	14.11	16.77
Ptom.014G.01271	S vs. NE, NW vs. NE	3.12	1.71	3.51	0.15	7.44	4.51	1.03	1.79	0.34	1.29
Ptom.014G.01288	S vs. NE	0.09	0.46	0.06	0.26	0.3	0.48	0.4	0.7	0.2	0.75
Ptom.014G.01291	S vs. NW, S vs. NE, NW vs. NE	3.09	6.38	3.82	30.88	0.6	1.02	11.69	12.14	24.91	49.33
Ptom.014G.01313	S vs. NE, NW vs. NE	0	0	0	0	0	0	0	0	0	5.89
Ptom.014G.01316	S vs. NW, S vs. NE, NW vs. NE	8.45	5.27	4.42	3.49	0.08	0.1	1.12	2.89	0.6	4.56
Ptom.014G.01321	NW vs. NE	1.62	0.83	2.73	0.58	1.87	4.08	1.06	1.88	0.52	0.4
Ptom.014G.00134	S vs. NE, NW vs. NE	13.38	2.18	16.09	2.17	32.22	26.56	7.14	7.87	1.04	2.33
Ptom.014G.01333	S vs. NE	4.89	8.23	6.63	11.87	9.64	6.5	6.05	8.72	17.26	14.36
Ptom.014G.01354	S vs. NE, NW vs. NE	0.41	0.09	0.5	0.04	0.5	1.28	0.04	0.19	0.22	0.05
Ptom.014G.01365	S vs. NW, S vs. NE	0.21	19.41	0.19	18.69	7.57	8.68	35.88	14.68	7.54	19.03
Ptom.014G.01375	NW vs. NE	0.1	0.43	0.06	0.03	0.1	0	0	0.07	0.06	0.77
Ptom.014G.01385	S vs. NW, NW vs. NE	1.17	0.45	1.51	0.67	2.75	4.31	0.85	0.92	0.55	1.08
Ptom.014G.01391	S vs. NE	2.53	3.45	2.93	0.9	1.92	2.65	1.66	1.04	0.74	1.41
Ptom.014G.01398	S vs. NE, NW vs. NE	1.41	1.35	2.54	0.15	1.65	3.19	0.45	0.53	0.47	0.39
Ptom.014G.00014	S vs. NE, NW vs. NE	18.19	11.31	18.18	7.31	29.52	21.56	10.11	11.39	3.92	6.49
Ptom.014G.00140	S vs. NE	3.55	4.31	4.12	11.59	0.86	2.07	8.67	7.45	10.34	11.92
Ptom.014G.01428	S vs. NW, NW vs. NE	0.06	0.06	0.17	0.96	0	0.04	0.19	0.28	0.12	0
Ptom.014G.01449	NW vs. NE	2.07	1.02	1.81	0.37	1.52	0.55	0.64	0.64	0.13	4.09
Ptom.014G.00145	NW vs. NE	0.8	1.71	1.61	0.81	0.32	1.03	0.92	2.12	0.94	2.25
Ptom.014G.01453	S vs. NW, S vs. NE	1.64	2.68	1.98	4.02	4.25	5.13	5.79	3.17	5.1	6.22
Ptom.014G.01456	S vs. NE, NW vs. NE	4.02	1.45	4.76	0.31	1.15	3.91	1.91	1.5	0.56	0.39
Ptom.014G.00147	NW vs. NE	2.71	1.76	3.56	1.13	6.25	7.07	2.71	2.57	0.88	2.06
Ptom.014G.01485	NW vs. NE	4.49	4.54	4.79	4.97	8.72	1.45	13.51	4.15	2.19	0.86
Ptom.014G.01492	NW vs. NE	0.36	0.51	1.36	0.65	0.48	4.74	0	0.19	0	0.14
Ptom.014G.00015	S vs. NW	0.95	2.29	1.66	1.22	0	0.18	1.26	0.73	1.72	0.47
Ptom.014G.01502	S vs. NW, NW vs. NE	95.32	43.93	125.14	89.3	267.86	333.49	38.68	100.95	121.09	2.37
Ptom.014G.01513	NW vs. NE	0.57	0.22	1.04	0.06	1.06	3.19	0.29	0.5	0.14	0.59
Ptom.014G.00152	S vs. NW	6.28	10.16	5.09	11.08	30.51	7.1	12	16.41	7.44	4.26
Ptom.014G.01523	NW vs. NE	5.65	4.91	4.88	4.7	2.44	2.21	2.58	7.26	8.84	5.88
Ptom.014G.01524	S vs. NE	0.4	0.61	0.54	0.59	0.37	0.31	0.09	0.21	0.2	0.13
Ptom.014G.01539	S vs. NW	3.24	3.42	3.45	7.09	6.05	7	7.17	4.9	7.4	6.06
Ptom.014G.01566	S vs. NE, NW vs. NE	0.46	0.36	1.08	0.22	1.34	2.51	0.17	0.5	0.21	0.12
Ptom.014G.00158	S vs. NE, NW vs. NE	23.08	5.93	18.58	2.4	26.17	23.81	5.9	10.19	2.17	1.04
Ptom.014G.01593	S vs. NW, S vs. NE	1.39	0.2	0.49	0.14	0.51	0.66	0.07	0.24	0	0.5
Ptom.014G.01596	NW vs. NE	1.83	1.63	2.48	0.93	5.03	5.91	2.21	2.38	1.22	0.49
Ptom.014G.00017	NW vs. NE	2.4	0.63	1.7	1.61	1.08	1.2	1.78	2.03	2.7	4.11
Ptom.014G.00171	S vs. NW, NW vs. NE	22.66	10.79	28.84	8.48	96.05	105.66	15.05	15.55	3.61	14.13
Ptom.014G.00174	S vs. NE, NW vs. NE	12.47	6.74	28.92	3.77	26.33	37.42	7.38	8.23	3.57	4.81
Ptom.014G.00177	S vs. NW, S vs. NE	0.29	7.52	0.14	8.93	3.27	10.34	6	6.6	7.14	14.12
Ptom.014G.00179	S vs. NW, S vs. NE	0.15	0.16	0.35	1.47	0.37	0.1	4.52	1.95	2.63	0.85
Ptom.014G.00186	S vs. NE, NW vs. NE	7.06	3.26	9.84	0.77	4.94	8.85	1.22	1.63	0.46	0.63
Ptom.014G.00192	S vs. NW, S vs. NE	0.41	10.1	3.62	21.03	3.67	4.3	13.38	9.52	26.13	24.22
Ptom.014G.00021	S vs. NW, S vs. NE	46.1	113.29	49.15	294.21	160.77	22.26	136.84	87.58	212.27	245.21
Ptom.014G.00213	S vs. NW, S vs. NE, NW vs. NE	0.16	0.41	2.11	1.42	3.03	4.58	0.95	0.31	0.08	0.09
Ptom.014G.00214	S vs. NE	1.32	1.25	1.39	2.89	0.53	2.03	2.78	2.12	3.35	3.39
Ptom.014G.00022	S vs. NE, NW vs. NE	0.93	7.32	3.28	8.67	1.18	0.77	6.22	8.49	7.07	13.9
Ptom.014G.00224	S vs. NW	2.78	3.52	4.82	2.55	12.67	10.96	4.53	6.41	1.36	4.01
Ptom.014G.00229	S vs. NW	0.66	1.11	0.93	0.59	3.29	3.02	0.98	1.26	0.72	1.22
Ptom.014G.00023	S vs. NE	0.69	1.86	1.44	3.87	1.38	3.34	1.39	1.77	4.29	7.23
Ptom.014G.00230	S vs. NE	135.12	81.58	74.67	47	74.9	84.94	76.05	49.97	47.72	44.12
Ptom.014G.00238	S vs. NW, NW vs. NE	1.16	1.79	1.44	0.42	0.14	0.19	0.63	0.14	0.18	2.03
Ptom.014G.00242	S vs. NW, S vs. NE	2.14	2.69	1.75	1.9	0	0.02	0.39	0.5	2.27	0.04
Ptom.014G.00247	S vs. NE	0.68	1.36	1.34	3.18	0.13	1.88	2.94	1.84	4.36	4.63
Ptom.014G.00248	NW vs. NE	4.31	3.55	1.33	4.9	0.52	0.5	2.31	9.57	3.99	0.42
Ptom.014G.00025	S vs. NE, NW vs. NE	2.32	0.43	3.12	0.54	5.7	4.85	1.24	0.67	0.41	1.13
Ptom.014G.00255	S vs. NW, S vs. NE	0.38	0.3	0.36	2.32	0.87	1.48	2.3	0.74	0.75	2.64
Ptom.014G.00263	S vs. NW, S vs. NE	3.22	7.65	2.88	11.36	7.74	7.29	11.66	13.14	15.06	17.56
Ptom.014G.00267	S vs. NE	0.57	2.67	0.09	3.14	1.14	1.46	1.31	1.9	1.39	3.47
Ptom.014G.00027	S vs. NE	11.53	14.78	9.2	34.68	14.63	12.26	17.5	13.81	30.89	56.82
Ptom.014G.00270	S vs. NW, S vs. NE	0.38	1.41	1.34	7.47	0.43	0.73	4.56	3.59	11.18	4.04
Ptom.014G.00028	S vs. NE, NW vs. NE	7.97	5.8	9.91	3.41	10.71	14.92	4.37	5.23	2.16	1.79
Ptom.014G.00282	S vs. NE	14.22	51.69	22.67	89.84	9.95	8.32	60.11	32.14	95.35	76.56
Ptom.014G.00286	S vs. NE, NW vs. NE	0.14	0.47	0.04	0.69	0.09	0.43	0.41	1.18	0.53	3.06
Ptom.014G.00291	NW vs. NE	29.24	23.04	22.31	32.15	4.03	6.57	15.13	26.71	40.44	28.83
Ptom.014G.00296	S vs. NE	2.52	3.92	2.88	2.94	1.62	1.72	1.88	2.14	1.21	0.41
Ptom.014G.00298	S vs. NW, S vs. NE	0	1.01	0	3.54	0.48	0.39	1.6	1.86	1.7	1.66
Ptom.014G.00302	S vs. NE, NW vs. NE	5.9	4.75	12.96	1.51	11.7	25.15	2.62	4.05	1.57	0.61
Ptom.014G.00031	S vs. NW, S vs. NE, NW vs. NE	0.89	1.58	1.45	6.51	0.36	0.68	4.56	3.51	7.87	8.87
Ptom.014G.00317	S vs. NE, NW vs. NE	0	0	0	0	0	0	0	0	0	0.5
Ptom.014G.00332	NW vs. NE	0.51	0.41	0.16	0	2.31	0.57	0	0.09	0	0
Ptom.014G.00337	S vs. NW	1.62	2.75	2.95	0	1.67	0	3.11	4.66	2.15	0
Ptom.014G.00338	S vs. NE, NW vs. NE	4.02	5.83	4.28	5.31	0.82	6.11	3.15	2.42	0.8	0.36
Ptom.014G.00343	S vs. NW, S vs. NE	0.25	2.66	0.23	1.47	2.47	2.2	2.64	3.73	1.05	6.4
Ptom.014G.00035	S vs. NE, NW vs. NE	1.06	1.29	0.86	1.62	1.02	1.4	1.13	1.57	2	4.37
Ptom.014G.00354	S vs. NW, S vs. NE	2.49	20.57	6.22	3.46	1.13	1.25	5.19	8.63	2.07	0.28
Ptom.014G.00036	S vs. NW, S vs. NE, NW vs. NE	11.35	2.17	14.83	0.62	62.79	27.79	3.3	7.34	0.47	0.76
Ptom.014G.00362	S vs. NE	3.65	2.63	2.81	1.33	1.26	1.44	2.31	1.03	1.16	0.93
Ptom.014G.00379	S vs. NE, NW vs. NE	2.4	1.92	2.46	0.56	4.81	3.38	1.3	1.37	0.54	0.66
Ptom.014G.00380	NW vs. NE	15.25	39.21	22.67	17.42	19.15	13.21	8.84	35.96	36.29	50.18
Ptom.014G.00383	NW vs. NE	3.74	3.29	3.24	3.07	6.59	5.18	1.63	2.49	2.69	0.79
Ptom.014G.00039	S vs. NE, NW vs. NE	4	1.66	9.14	0.66	7.7	13.15	1.06	1.81	0.29	0.71
Ptom.014G.00397	NW vs. NE	0.79	0.1	0.83	0	0	0	0.36	0.53	0.19	2.02
Ptom.014G.00004	NW vs. NE	0.43	0.41	0.44	0.16	0.29	0.87	0.72	0.5	0.25	0
Ptom.014G.00401	S vs. NE	53.68	60.59	56.96	28.91	62.52	42.18	24.56	30.6	30.02	11.24
Ptom.014G.00414	NW vs. NE	3.21	1.4	3.12	1.85	8	4.34	1.68	1.76	1.54	1.51
Ptom.014G.00418	S vs. NW, S vs. NE	0.12	0.43	0.06	1	0.53	0.31	0.48	0.36	1.09	0.87
Ptom.014G.00425	S vs. NW, S vs. NE, NW vs. NE	5.12	3.08	4.99	0.37	2.28	3.8	0.77	0.32	1.8	0
Ptom.014G.00427	S vs. NE	4.58	4.86	1.73	8.38	6.19	7.87	6.98	7.64	8.44	12.06
Ptom.014G.00428	S vs. NE	7.59	5.83	3.48	9.22	11.22	11.02	11.1	12.12	11.73	15.15
Ptom.014G.00433	S vs. NE, NW vs. NE	143.16	123.23	120.41	75.23	217.94	137.6	67.58	78.53	45.28	50.12
Ptom.014G.00436	S vs. NE, NW vs. NE	3.3	0.19	5.78	0	10.83	6.82	0	0.32	0	0.21
Ptom.014G.00441	S vs. NE, NW vs. NE	0.4	0.28	1.26	0.18	1.06	1.56	0.06	0.51	0	0.15
Ptom.014G.00045	NW vs. NE	30.68	43.14	38.04	19.78	68.81	81.15	31.5	31.63	14.2	16.6
Ptom.014G.00451	NW vs. NE	0.88	0.73	0.5	0.31	0.53	0	0.4	0.74	1.81	0.5
Ptom.014G.00456	S vs. NE, NW vs. NE	3.8	5.36	8.42	0.93	0.38	2.09	15.29	1.97	0.09	0
Ptom.014G.00457	S vs. NW, S vs. NE	1.33	0.28	1.75	3.07	2.65	1.77	3.65	5.02	1.64	7.67
Ptom.014G.00463	S vs. NW, S vs. NE	3.61	24.62	9.87	95.26	0.61	0.78	34.96	19.84	97.45	55.84
Ptom.014G.00047	NW vs. NE	4.01	2.37	5.42	1.5	6.89	6.95	4.46	2.89	1.78	2.4
Ptom.014G.00476	S vs. NE, NW vs. NE	180.39	103.98	142.46	345.13	83.04	75.47	178.49	256.47	516.4	520.87
Ptom.014G.00482	S vs. NW, S vs. NE, NW vs. NE	12.43	4.83	24.51	2.93	67.48	46.54	7.5	12.93	4.12	3.85
Ptom.014G.00486	S vs. NW, S vs. NE	140.71	233.08	63.87	31.74	124.24	59.54	56.16	48.46	54.4	23.51
Ptom.014G.00049	S vs. NW	0.72	0.82	0.14	1.91	0.93	1.86	2.09	0.82	1.4	1.14
Ptom.014G.00494	S vs. NE, NW vs. NE	20.96	12.11	27.59	7.39	35.38	38.17	12.58	12.1	4.73	6.07
Ptom.014G.00508	NW vs. NE	0.27	1.13	0.51	0.4	1.35	0.96	0.5	0.21	0.44	0.31
Ptom.014G.00513	S vs. NE	395.9	503.79	360.23	217.6	494.29	320.94	127.06	279.4	92.62	142.08
Ptom.014G.00514	S vs. NW, S vs. NE, NW vs. NE	3.37	1.33	4.1	1.13	18.45	8	1.45	1.29	0.43	0.47
Ptom.014G.00516	S vs. NW, S vs. NE, NW vs. NE	13.81	22.88	13.24	124.74	2.3	15.66	35.29	33.2	62.47	199.48
Ptom.014G.00535	S vs. NW, S vs. NE, NW vs. NE	0.06	0.78	0	2.79	0.39	0.99	0.96	1.46	1.86	4.83
Ptom.014G.00537	S vs. NW, S vs. NE	0.18	0.45	0.17	1.03	0.56	0.71	0.77	1.17	0.76	0.8
Ptom.014G.00547	NW vs. NE	5.91	4.78	8.82	3.38	15	12.36	4.66	4.23	2.6	3.13
Ptom.014G.00548	S vs. NE	0.35	3.38	1.36	2.12	1.21	1.37	4.42	4.33	2.27	4
Ptom.014G.00565	S vs. NE, NW vs. NE	0.54	0.13	0.2	0.48	0.37	0.39	0.23	2.81	0.12	0.81
Ptom.014G.00566	S vs. NE, NW vs. NE	5.68	4.68	1.97	1.72	9.51	1.99	3.78	3.19	0.92	1.78
Ptom.014G.00572	S vs. NE, NW vs. NE	13.81	25.26	15.92	48.92	1.66	2.62	18.94	28.32	48.41	102.94
Ptom.014G.00581	S vs. NW, NW vs. NE	11.64	3.97	4.49	4.28	2.57	1.38	2.35	24.38	1.01	0.52
Ptom.014G.00592	S vs. NE	64.85	65.58	52.97	30	47.01	43.97	31.47	41.55	26.63	23.69
Ptom.014G.00593	S vs. NW, S vs. NE	11.82	15.04	10.77	3	3.62	1.98	3.07	3.69	3.16	6.03
Ptom.014G.00595	S vs. NW, S vs. NE	0	0	0	0.19	0	2.93	0.13	0	0.07	1.67
Ptom.014G.00597	S vs. NW	0	9.95	0	7.78	2.29	3.58	13.2	6.07	2.79	5.88
Ptom.014G.00620	S vs. NE	0.45	4.1	5.8	6.95	0.83	0.72	6.03	8.12	8.36	5.02
Ptom.014G.00625	S vs. NW, S vs. NE	6.31	31.01	6.92	4.15	2.9	0.96	11.65	3.34	12.24	1.33
Ptom.014G.00640	S vs. NW, S vs. NE, NW vs. NE	0.56	0.54	1.44	0.07	2.32	4.3	0.4	0.8	0.08	0.23
Ptom.014G.00644	S vs. NW, S vs. NE	14.31	12.73	8.41	1.56	2	1.34	1.03	2.12	2.08	3.72
Ptom.014G.00645	S vs. NW, S vs. NE, NW vs. NE	0.05	0.11	0	3.24	0.65	0.15	1.44	0.42	6.11	2.98
Ptom.014G.00647	NW vs. NE	7.85	16.38	11.2	6.24	3.43	3.03	18.52	15.48	51.16	4.19
Ptom.014G.00661	S vs. NW, S vs. NE, NW vs. NE	2.57	0.43	2.82	0.3	6.12	10.76	0.24	0.9	0.44	0.09
Ptom.014G.00664	S vs. NW, S vs. NE	0	0	0	0.8	0.45	1.13	1.44	1.21	0.28	0
Ptom.014G.00670	S vs. NE	3.72	3.34	4.2	2.07	3.05	2.2	3.68	1.12	3.33	0.39
Ptom.014G.00676	S vs. NW, S vs. NE	0.23	5.05	0.21	7.67	4.18	8.23	6.61	9.74	7.64	8.35
Ptom.014G.00679	S vs. NW	1.77	1.32	2.98	1.11	1.07	0.12	0	0.27	1.03	1.82
Ptom.014G.00681	S vs. NW, S vs. NE, NW vs. NE	5.94	3.82	1.49	0	4.21	0.26	0.19	0.31	0	0
Ptom.014G.00686	S vs. NW, NW vs. NE	2.1	0	0.65	0.32	6.46	5.98	2.4	3.26	1.37	0.4
Ptom.014G.00698	S vs. NW, S vs. NE	8.64	23.49	10.19	42.44	15.41	36.79	37.7	39.85	40.22	11.45
Ptom.014G.00007	S vs. NW, S vs. NE	3.87	3.98	2.9	11.47	3.89	6.29	11.56	4.71	5.02	12.62
Ptom.014G.00702	S vs. NW, S vs. NE, NW vs. NE	1.1	1.13	1.19	6.1	0.71	0.08	2.79	0.32	15.18	19.96
Ptom.014G.00706	S vs. NE, NW vs. NE	1.6	1.71	1.6	4	1.72	2.12	2.87	3.1	4.24	8.75
Ptom.014G.00710	S vs. NE, NW vs. NE	0.37	0.12	0.89	0.08	0.91	2.42	0.06	0.23	0.07	0.05
Ptom.014G.00711	S vs. NW	10.14	15.53	10.9	9.56	2.51	6.57	5.74	7.8	8.61	8.13
Ptom.014G.00715	S vs. NE	0.49	0.62	0.93	0.62	0.59	0.59	1.91	2.12	0.29	2.82
Ptom.014G.00717	S vs. NE, NW vs. NE	0.33	3.33	1.31	6.86	0.16	0.68	4.86	2.79	9.5	9.14
Ptom.014G.00718	S vs. NE, NW vs. NE	1.48	0.3	3.19	0.47	2.7	6.38	0.93	1.39	0.2	0.61
Ptom.014G.00732	S vs. NW, S vs. NE	0.16	2.73	0.05	2.77	1.53	2.86	1.35	3.32	1.19	2.35
Ptom.014G.00734	S vs. NW, S vs. NE, NW vs. NE	1.07	1.79	3.12	9.44	1.6	2.92	4.72	4.35	8.65	15.35
Ptom.014G.00747	S vs. NW	1.06	1.49	1	3.26	2.6	1.71	3.59	1.19	2.33	0.95
Ptom.014G.00749	S vs. NE	12.6	6.45	10	2.44	11.12	6.08	6.73	4.92	2.74	4.77
Ptom.014G.00754	S vs. NE	0.82	0.89	0.55	0.94	1.05	2.83	1.22	3.94	0.05	0.77
Ptom.014G.00755	S vs. NW, S vs. NE	0.79	0.14	0.99	2.7	0.92	0.61	3.41	2.42	0.9	0.9
Ptom.014G.00757	S vs. NE, NW vs. NE	1.21	4.92	1.63	7.59	2.41	0.86	4.24	5.11	11.96	24.64
Ptom.014G.00761	S vs. NW, S vs. NE	137.35	327.22	94.29	61.56	136.31	70.78	52.95	93.17	98.64	56.99
Ptom.014G.00763	S vs. NW	2.23	0.62	0.63	0.26	5.77	1.83	1.56	3.59	0.72	0
Ptom.014G.00777	S vs. NE, NW vs. NE	0.27	1.82	0.06	0.45	1.58	0.66	0.44	0.18	0.38	0.1
Ptom.014G.00078	S vs. NW, NW vs. NE	150.88	15.53	28.4	82.99	4.79	1.67	11.46	271.01	20.79	5.21
Ptom.014G.00079	S vs. NW, S vs. NE	0.94	0.34	2.05	3.21	2.82	12.74	0.76	1.53	7.21	1.52
Ptom.014G.00790	NW vs. NE	4.53	3.36	3.78	2.79	12.29	7.21	2.39	3.97	1.77	1.32
Ptom.014G.00791	S vs. NW, S vs. NE	0.15	3.67	0.07	3.62	3.37	4.97	3.02	6.59	5.84	3.41
Ptom.014G.00799	S vs. NE	273.45	432.25	261.65	862	55.47	93.16	510.24	335.78	1043.6	723.98
Ptom.014G.00802	S vs. NE, NW vs. NE	4.64	1.75	14.37	0.75	11.89	26.88	1.67	5.59	1.11	3.03
Ptom.014G.00811	S vs. NW, NW vs. NE	1.73	0.7	0.61	0.39	10.31	2.72	0.41	0	0.42	0.5
Ptom.014G.00818	S vs. NW, S vs. NE	1	5.9	1.65	39.04	0	1.06	21.16	9.54	37.52	31.5
Ptom.014G.00819	S vs. NW, S vs. NE	0.09	0.38	0	0.65	0.18	4.22	0.33	0.14	0.53	2.06
Ptom.014G.00820	S vs. NW, S vs. NE, NW vs. NE	0.72	1.3	0.76	4.63	6.45	26.29	2.45	5.33	0.89	5.01
Ptom.014G.00829	S vs. NW	1.62	0.75	0.22	3.97	0.94	3.06	1.32	1.07	3.61	1.06
Ptom.014G.00839	S vs. NE, NW vs. NE	9.13	4.8	13.16	2.36	13.09	18.89	2.89	5.02	3.46	4.51
Ptom.014G.00840	S vs. NE	77.57	59.03	51.66	24.86	26.28	48.45	46.25	40.26	20.18	17.45
Ptom.014G.00842	S vs. NW, S vs. NE	2.84	18.3	1.53	0.18	1.75	0.41	0.25	1.04	0.86	0.54
Ptom.014G.00843	S vs. NE, NW vs. NE	3.18	25.28	14.46	65.33	0.09	0.24	11.17	6.41	68.35	40.23
Ptom.014G.00847	S vs. NE, NW vs. NE	5.4	2.27	10.39	1.13	7.67	19.04	3.08	5.67	0.7	1.24
Ptom.014G.00848	S vs. NE, NW vs. NE	1.92	0.97	2.34	0.23	2.36	3.76	1	1.17	0.44	0.96
Ptom.014G.00859	S vs. NW, S vs. NE	2.5	1.81	1.41	10.84	0.95	1.53	4.5	3.43	5.4	4.43
Ptom.014G.00862	S vs. NE, NW vs. NE	37.78	30.62	43.65	46.54	51.17	90.39	32.82	35.23	8.95	8.38
Ptom.014G.00869	S vs. NE, NW vs. NE	107.13	58.26	61.61	28.35	75.37	47.38	65.06	53.34	20.71	3.29
Ptom.014G.00873	S vs. NE, NW vs. NE	49.26	13.1	20.52	58.87	4.04	4.33	17.6	70.74	32.41	85.52
Ptom.014G.00877	S vs. NE	4.13	3.52	4.62	2.35	3.27	5.75	1.97	2.34	0.88	1.79
Ptom.014G.00881	S vs. NW, S vs. NE	241.27	117.7	150.65	63.71	85.25	71.51	85.45	99.04	59.09	41.5
Ptom.014G.00885	S vs. NW, NW vs. NE	1.23	0.31	1.48	0.87	6.71	5.88	1.39	0.97	0.29	2.52
Ptom.014G.00888	S vs. NW	42.62	45.61	33.72	23.21	7.28	8.45	38.65	29.45	36.18	27.28
Ptom.014G.00895	NW vs. NE	61.23	110.99	44.76	43.24	28.54	19.42	61.63	40.77	80.82	163.65
Ptom.014G.00896	S vs. NW, S vs. NE, NW vs. NE	0.22	0.89	0.32	2.45	0.4	0.94	1.52	1.64	1.46	5.74
Ptom.014G.00901	NW vs. NE	2.03	1.24	3.35	3.08	4.22	6.93	2.99	2.76	2.06	1.27
Ptom.014G.00912	S vs. NW, S vs. NE, NW vs. NE	0.08	0	0	1.41	0.08	0.16	2.25	1.03	5.5	3.71
Ptom.014G.00917	S vs. NE, NW vs. NE	1.28	0.52	1.17	0.15	2.4	3.8	0.33	0.59	0.07	0.42
Ptom.014G.00918	S vs. NW, NW vs. NE	0.5	0.85	0.31	0.49	0	0.04	0.28	0.26	0.51	0.44
Ptom.014G.00919	S vs. NW, S vs. NE	4.46	2.04	0.22	0.31	1.26	0.91	0	1.14	0.22	0
Ptom.014G.00092	S vs. NW, S vs. NE	4992.11	4228.13	1753.4	648.56	1840.48	205.25	1433.93	1370.29	452.04	23.44
Ptom.014G.00930	S vs. NW	2.14	3.7	4.85	8.36	10.62	4.43	7.4	4.98	9.25	5.6
Ptom.014G.00935	NW vs. NE	6.06	6.3	6.33	5.52	1.37	3	3.8	4.42	6.44	10.73
Ptom.014G.00944	S vs. NW, S vs. NE, NW vs. NE	0	0	0.2	10.88	0.11	0	4.97	2.6	9.2	44.12
Ptom.014G.00946	S vs. NW, S vs. NE, NW vs. NE	0.15	18.07	4.65	85.97	0	0	26.38	15.7	125.96	227.1
Ptom.014G.00953	S vs. NE, NW vs. NE	5.42	2.64	8.88	1.95	5.75	11.89	4.18	4.15	0.85	1.52
Ptom.014G.00956	S vs. NW, NW vs. NE	0	0	0.03	0.03	0.36	0.42	0.18	0.05	0	0
Ptom.014G.00957	S vs. NE	4.21	3.99	5.91	6.97	4.66	5.12	3.84	6.59	7.82	15.35
Ptom.014G.00960	NW vs. NE	0.16	0.26	0.33	0.27	0.27	0.99	0.04	0.16	0.16	0.16
Ptom.014G.00965	S vs. NE, NW vs. NE	22.52	10.12	31.84	6.05	25.42	53.97	11.87	14.44	1.91	8.48
Ptom.014G.00097	S vs. NE	39.14	23.98	31.52	15.47	20.11	18.13	23.48	18.45	14.04	11.17
Ptom.014G.00098	S vs. NE, NW vs. NE	0.83	0.54	4.64	0.73	3.29	10.49	0.35	1.2	0.08	0.35
Ptom.014G.00984	S vs. NW	0.29	0.34	0.03	0.23	0.8	0.66	0.33	0.42	0.32	0.25
Ptom.014G.00994	NW vs. NE	0.9	2.39	2.24	1.88	2.24	6.12	2.98	2.31	1.31	0.8
Ptom.015G.01000	S vs. NW, S vs. NE, NW vs. NE	0.18	8.87	1.32	27.03	7.15	9.15	18.24	14.74	50.05	72.28
Ptom.015G.01012	NW vs. NE	0.89	1.88	1.44	0.57	1.02	1.95	1.77	0.79	0.25	0.87
Ptom.015G.01013	S vs. NE, NW vs. NE	0.7	1.85	1.53	0.21	0.08	0.15	3.82	5.76	2.19	1.85
Ptom.015G.00102	S vs. NW, S vs. NE, NW vs. NE	3.3	3.81	17.75	27.04	4.07	11.26	33.64	112.76	53.4	20.55
Ptom.015G.01024	S vs. NW	0.08	0.33	0	0.98	0	0.05	1.66	0.85	0.54	0.72
Ptom.015G.01028	S vs. NW, S vs. NE	2.45	7.57	2.47	34.32	1.94	0.73	12.95	3.18	25.26	29.06
Ptom.015G.01029	S vs. NE	4.2	11.27	14.65	51.86	2.29	0	26.83	10.23	28.55	34.19
Ptom.015G.01036	S vs. NW	0.7	0.6	1.53	2.33	2.65	2.59	1.79	1.39	1.09	1.06
Ptom.015G.01037	S vs. NE	0.96	0.48	0.84	2.15	1.84	1.22	0.74	2.05	2.71	0.24
Ptom.015G.01039	S vs. NW, NW vs. NE	5.49	0.52	1.12	2.38	0.24	0	0.23	4.62	4.66	0
Ptom.015G.01043	NW vs. NE	1.52	1.18	2	1.37	3.25	3.05	1.22	1.54	1.02	0.15
Ptom.015G.01049	NW vs. NE	2.07	5.25	4.24	0.98	3.18	1.38	4.17	4.59	1.9	10.86
Ptom.015G.01053	S vs. NW, S vs. NE	0.17	0.13	1.14	0	8.76	4.83	0	0.16	0	5.15
Ptom.015G.01054	S vs. NW, S vs. NE, NW vs. NE	0.23	0.26	0.34	0.5	1.18	60.69	0.23	0.34	0.43	1
Ptom.015G.01055	S vs. NW, S vs. NE, NW vs. NE	0.84	2.67	1.52	17.94	15.53	12.47	4.4	4.49	6.03	0.22
Ptom.015G.01062	S vs. NE	4.76	7.55	5.75	2.71	3.98	5.59	1.79	3.75	2.79	2.46
Ptom.015G.01069	NW vs. NE	0.42	1.1	0.35	0.35	0.35	0.47	0.38	0.61	0.46	1.44
Ptom.015G.01071	S vs. NW	0.69	0.65	1.01	1.62	2.57	2.94	1.95	1.64	2.95	0
Ptom.015G.01086	S vs. NW, NW vs. NE	16.89	32.61	10.89	0	0	15.04	6.25	26.12	31.53	2.95
Ptom.015G.01099	S vs. NW, S vs. NE	5.01	4.06	7.02	12.79	8.78	19.26	14.06	3.96	41.67	7.2
Ptom.015G.01112	S vs. NW	0.4	0.39	0.31	0.51	1.66	0.7	0.45	0.5	0.6	0.4
Ptom.015G.01113	S vs. NE, NW vs. NE	0	1.28	0	0.44	0.12	0	0.45	3	0	1.53
Ptom.015G.01114	NW vs. NE	0	1.29	0.27	0.43	0.19	0.13	0.44	0.63	0.33	1.26
Ptom.015G.01116	NW vs. NE	0.4	0.16	0.48	0.22	0.25	0.81	0	0	0.05	0.17
Ptom.015G.00112	S vs. NW	7.46	7.32	6.78	2.58	5.11	3.92	2.7	4.41	4.28	7.53
Ptom.015G.01120	S vs. NE, NW vs. NE	1.8	1.85	2.17	2.05	1.51	2.46	1.97	1.48	1.08	0.16
Ptom.015G.01123	S vs. NE	642.94	632.87	527.41	261.89	705.56	393.9	301.21	496.76	175.53	199.7
Ptom.015G.01132	S vs. NW	1.88	0.83	0	1.4	4.72	0.62	1.02	2.29	1.83	0
Ptom.015G.01146	S vs. NE	4.84	2.24	4.24	1.91	3.05	2.25	1.56	1.56	1.43	2.44
Ptom.015G.01154	S vs. NE	77.06	117.93	65.91	240.69	52.5	41.02	210.37	133.25	278.63	309.24
Ptom.015G.01155	S vs. NE	96.74	130.5	94.13	243.42	64.04	53.38	238.53	140.68	308.04	325.76
Ptom.015G.01156	S vs. NW, NW vs. NE	2.64	1.62	2.76	1.26	10.97	11.47	3.72	3.03	1.49	1.55
Ptom.015G.01160	S vs. NE	2.54	1.45	2.33	3.63	3.05	2.55	3.29	2.97	5.06	7.93
Ptom.015G.01163	S vs. NW, NW vs. NE	0.48	1.22	0.72	2.53	3.87	6.7	0.63	0.37	0.81	2.69
Ptom.015G.01178	S vs. NE, NW vs. NE	37.51	31.99	139.33	146.72	4.67	7.58	51.18	20	37	10.94
Ptom.015G.01189	S vs. NW	1.84	1.73	2.34	1.07	0	0	1.77	3.04	1.17	0
Ptom.015G.01210	S vs. NE, NW vs. NE	2.12	5.62	5.74	6.41	1.2	0.94	6.74	7.67	4.84	18.1
Ptom.015G.01216	S vs. NE	19.16	18.2	17.64	13.34	8.34	7.07	23.33	7.21	17.89	0.97
Ptom.015G.01221	S vs. NW	0.43	0.45	0.4	0.69	1.28	0.8	0.78	0.53	0.67	0.2
Ptom.015G.01225	S vs. NW, NW vs. NE	0.07	0.1	0.2	0.12	0.74	2.49	0.15	0.22	0.1	0.02
Ptom.015G.01227	S vs. NW, S vs. NE	2.24	3.76	2.08	6.17	9.99	12.51	9.19	7.56	2.19	7.71
Ptom.015G.01230	S vs. NW, S vs. NE	0.97	2.11	1.11	2.38	3.01	4.04	3.92	3.28	3.99	3.13
Ptom.015G.01240	NW vs. NE	4.71	2.56	4	3.73	7.58	7.82	6.61	5.15	3.09	0.39
Ptom.015G.01241	S vs. NW	10.99	14.21	9.12	21.89	28.85	20.56	21.23	17.82	16.78	15.12
Ptom.015G.01244	S vs. NE, NW vs. NE	39.86	14.04	37.85	6.13	48.47	51.6	19.37	16.52	5.9	9.83
Ptom.015G.01245	S vs. NE	18.51	13.52	18.01	48.89	16.45	18.08	27.94	25.28	47.87	56.78
Ptom.015G.01247	S vs. NE	145.63	64.89	89.04	37.9	84.92	42.12	38.11	92.04	22.27	16.3
Ptom.015G.01248	S vs. NE, NW vs. NE	3.61	2.11	7.47	1.17	11.84	11.72	2.01	2.71	0.45	1.7
Ptom.015G.01253	S vs. NW, S vs. NE	0.04	1.73	0	3.44	1.26	2	1.87	2.29	1.52	1.73
Ptom.015G.01254	S vs. NE	0.92	0.69	0.56	2.72	0.38	0.73	1.87	2.09	1.35	1.25
Ptom.015G.01257	S vs. NW, S vs. NE, NW vs. NE	4.51	2.18	6	1.08	16.42	12.27	6.13	1.67	0.71	0.92
Ptom.015G.01276	S vs. NW, NW vs. NE	5.47	6.54	8.25	8.04	83.64	56.07	13.42	15.97	2.84	7.57
Ptom.015G.01289	S vs. NW, NW vs. NE	3.78	3.83	3.2	11.66	19.07	12	5.05	5.62	2.35	9.47
Ptom.015G.01303	S vs. NE, NW vs. NE	12.86	8.77	13.66	3.23	29.85	20.35	6.74	9.32	5.36	0.86
Ptom.015G.01309	S vs. NE, NW vs. NE	12.58	2.08	12.99	0.86	36.35	23.15	0.92	2.51	1.23	1.1
Ptom.015G.01310	S vs. NE	382.17	98.88	305.89	110.13	191.07	193.34	132.6	163.32	36.45	42.73
Ptom.015G.01312	S vs. NW, S vs. NE	5.7	4.5	11.12	13.24	23.46	18.48	6.48	14.33	15.66	16.83
Ptom.015G.01313	S vs. NW, NW vs. NE	0.04	0	0.13	0	2.22	0.15	0	0	0	0
Ptom.015G.01314	NW vs. NE	15.03	12.66	18.79	8.57	49.08	25.74	15.54	19.26	5.53	4.28
Ptom.015G.01320	S vs. NW	0	0.38	0.17	0.82	3.03	0.67	1.01	1.2	0.81	0.21
Ptom.015G.01328	NW vs. NE	8.03	1.99	7.31	3.33	5.95	7.89	6.94	5.89	1.41	1.61
Ptom.015G.01348	S vs. NE, NW vs. NE	1.99	2.19	1.7	0.55	2.29	1	1.25	0.86	0.18	0.14
Ptom.015G.01355	S vs. NE	0.19	0.81	0.47	0.78	0.65	0.98	0.79	0.94	0.72	1.43
Ptom.015G.01356	S vs. NE	2.74	3.13	3.16	5.36	6.18	5.25	7.38	5.7	7.93	9.38
Ptom.015G.01357	S vs. NW, S vs. NE, NW vs. NE	1.51	0.45	1.24	0.17	3.4	5.02	0.66	0.49	0.24	0.22
Ptom.015G.01360	S vs. NW, S vs. NE, NW vs. NE	2.11	4.07	2.7	16	3.93	2.49	10.22	9.11	20.3	21.02
Ptom.015G.01372	S vs. NW, NW vs. NE	0.95	0.6	2.79	1.36	4.87	5.41	2.02	2.64	1.3	0.65
Ptom.015G.01380	S vs. NE	1.64	1.32	0.99	3.93	1.59	1.49	3.6	3.28	3.12	8.22
[truncated: 3,678 more rows]
