# Supplementary material for: LncRNA evolution and DNA methylation variation participate in photosynthesis pathways of distinct lineages of Populus
Source: For Res (Fayettev). 2023 Feb 6;3:3. doi: 10.48130/FR-2023-0003 (PMC11524286; doi:10.48130/FR-2023-0003)
Supplement: Supplementary file 1 — Supplementary data to this article can be found online. [file FR-2023-0003-S1.zip › 10.48130_FR-2023-0003-Suppl-TableS15.xlsx]

## Sheet: Data S11
Data S11 Polymorphisms around Differientially methylated regions of photosynthetic hubgenes used for linkage disequilibrium analysis of Populus simonii.
Locus ID	Allele	Chr	Position	Psi_S1	Psi_S2	Psi_S3	Psi_S4	Psi_NW1	Psi_NW2	Psi_NW3	Psi_NE1	Psi_NE2	Psi_NE3
Chr1_46474560	C/T	Chr1	46474560	CT	CT	CT	CC	CC	CT	CC	CT	CC	CT
Chr1_46474610	T/C	Chr1	46474610	TT	TT	TT	TT	TT	TT	TT	TC	TT	TT
Chr1_46474818	T/C	Chr1	46474818	TC	TC	TC	TT	TT	TC	TC	NN	TC	TC
Chr1_46474946	T/C	Chr1	46474946	TC	TC	NN	TT	TT	TC	TC	NN	TT	TC
Chr1_46475001	A/G	Chr1	46475001	AG	AG	AG	AA	AA	AG	AA	NN	AA	AG
Chr1_46475031	C/T	Chr1	46475031	CT	CT	CT	CC	CC	CT	CT	NN	CC	CT
Chr1_46475117	A/G	Chr1	46475117	AG	AG	AG	AA	AA	AG	AA	NN	AA	AG
Chr1_46475121	T/A	Chr1	46475121	TA	TA	TA	TT	TT	TA	NN	NN	TT	TA
Chr1_46475185	G/T	Chr1	46475185	GT	GT	GT	GG	GG	GT	GG	NN	GG	GT
Chr1_46475309	G/A	Chr1	46475309	GA	GA	GA	GG	GG	GA	GA	NN	GG	GA
Chr1_46475772	G/T	Chr1	46475772	GT	GT	GT	GG	GG	GT	GT	NN	GG	GT
Chr1_46475919	C/A	Chr1	46475919	CA	CA	CA	CC	CC	CA	CA	NN	CC	CA
Chr1_46475954	C/G	Chr1	46475954	CG	CG	CG	CC	CC	CG	CG	NN	CC	CG
Chr1_46476034	T/G	Chr1	46476034	TG	TG	TG	TT	TT	TG	TG	TT	TT	TG
Chr1_46476131	T/A	Chr1	46476131	TA	TA	TA	TT	TT	TA	TA	TA	TT	TA
Chr1_46476181	G/A	Chr1	46476181	GA	GA	GA	GG	GG	GA	GA	GG	GG	GA
Chr1_46476366	C/A	Chr1	46476366	CA	CA	CA	CC	CC	CA	NN	NN	CC	CA
Chr1_46476430	T/A	Chr1	46476430	TA	TA	TA	TT	TT	TA	TT	NN	TT	TA
Chr1_46476479	A/G	Chr1	46476479	AG	AG	AG	AA	AA	AG	AA	AG	AA	AG
Chr1_46476489	G/A	Chr1	46476489	GA	GA	GA	GA	GG	GA	GA	NN	GG	GA
Chr1_46476502	C/T	Chr1	46476502	CT	CT	CT	CT	CC	CT	CT	NN	CC	CT
Chr1_46476505	C/T	Chr1	46476505	CT	CT	CT	CT	CC	CT	CT	NN	CC	CT
Chr1_46476521	C/T	Chr1	46476521	CT	CT	CT	CC	CC	CT	CT	CT	CC	CT
Chr1_46476548	A/G	Chr1	46476548	AG	AG	AG	AG	AA	AG	AA	NN	AA	AG
Chr1_46476676	C/T	Chr1	46476676	CT	CT	CT	CC	NN	CT	CT	CT	NN	CT
Chr1_46476689	G/A	Chr1	46476689	GA	GA	GA	GA	NN	GA	GA	GA	NN	GG
Chr1_46476738	A/G	Chr1	46476738	AA	AA	AG	AG	AA	AG	AA	NN	AA	AG
Chr1_46476778	C/A	Chr1	46476778	CC	CC	CA	CC	CC	CC	CC	CC	CC	CA
Chr1_46476783	T/C	Chr1	46476783	TC	TC	TC	TC	TT	TC	TC	NN	TT	TC
Chr1_46476811	C/T	Chr1	46476811	CC	CC	CC	CT	CC	CC	CC	NN	CC	CC
Chr1_46477270	C/T	Chr1	46477270	CT	CT	NN	CC	CC	CC	CC	NN	CC	CC
Chr1_46477277	A/T	Chr1	46477277	AT	AT	NN	AA	AA	AA	AA	NN	AA	AA
Chr1_46477287	A/G	Chr1	46477287	AG	AG	NN	AA	AA	AA	AA	NN	AA	AG
Chr1_46477296	T/A	Chr1	46477296	TT	TT	NN	TT	TT	TT	TA	TT	TT	TA
Chr1_46477302	T/C	Chr1	46477302	TC	TC	NN	TT	TT	TT	TC	TC	TT	TC
Chr1_46477315	A/G	Chr1	46477315	AG	AG	NN	AA	AA	AG	AG	NN	AA	AG
Chr1_46477327	A/T	Chr1	46477327	AT	AT	NN	AA	AA	AT	AT	NN	AA	AT
Chr1_46477360	C/T	Chr1	46477360	CT	CT	CT	CC	CC	CT	NN	NN	CC	CT
Chr1_46477383	T/C	Chr1	46477383	TC	TC	TC	TT	TT	TC	TC	NN	TT	TC
Chr1_46477449	C/T	Chr1	46477449	CT	CT	CT	CC	CC	CT	CT	NN	CC	CT
Chr1_46477465	G/T	Chr1	46477465	GT	GT	GT	GG	GG	GT	GT	NN	GG	GT
Chr1_46477586	T/G	Chr1	46477586	TG	TG	TT	TT	TT	TT	TG	NN	TT	TT
Chr1_46477787	T/A	Chr1	46477787	TA	TA	TA	TT	TT	TA	TA	NN	TT	TA
Chr1_46477912	T/C	Chr1	46477912	TC	TC	TC	TT	TT	TC	TC	TT	TT	TC
Chr1_46478036	T/A	Chr1	46478036	TT	TT	TA	TT	TT	TA	TA	TT	TT	TA
