# Supplementary material for: LncRNA evolution and DNA methylation variation participate in photosynthesis pathways of distinct lineages of Populus
Source: For Res (Fayettev). 2023 Feb 6;3:3. doi: 10.48130/FR-2023-0003 (PMC11524286; doi:10.48130/FR-2023-0003)
Supplement: Supplementary file 1 — Supplementary data to this article can be found online. [file FR-2023-0003-S1.zip › 10.48130_FR-2023-0003-Suppl-TableS17.xlsx]

## Sheet: Data S5
Data S5 The expression data of differentially expressed lncRNA of Populus simonii.
lncRNA	Comparison	Psi_S1	Psi_S2	Psi_S3	Psi_S4	Psi_NW1	Psi_NW2	Psi_NW3	Psi_NE1	Psi_NE2	Psi_NE3
Psi_XLOC_000141	S vs. NE	14.89	2.47	0	0.14	2.64	0.18	1.62	3.82	5.55	0.83
Psi_XLOC_000514	NW vs. NE	7.47	0.9	4.42	2.35	10.97	3.46	0.33	1.77	0.37	1.58
Psi_XLOC_000515	S vs. NW	3.5	14.23	7.46	0.25	2.33	0.52	0.44	2.19	0	1.23
Psi_XLOC_000747	S vs. NW, S vs. NE	0.48	1.82	4.67	2.34	0	0	6.14	0.93	0.95	1.53
Psi_XLOC_000785	S vs. NW, S vs. NE	2.04	31.94	1.45	1.62	0.15	0.43	1.81	9.2	2.49	1.42
Psi_XLOC_000815	NW vs. NE, S vs. NW	26.36	2.18	15.69	14.63	0	15.1	0.86	1.09	0	0.72
Psi_XLOC_001000	NW vs. NE	0.51	0.53	0.49	1.19	0.66	71.65	0	3.63	0.68	0.57
Psi_XLOC_001114	NW vs. NE, S vs. NE	0	0.42	0	0.32	21.87	0.72	0.26	2.64	0.59	0.56
Psi_XLOC_001115	S vs. NW	0.18	0	1.49	0	7.94	4.31	0.37	0	0.83	12.67
Psi_XLOC_001130	NW vs. NE	0.66	0	0	0	3.11	9.87	7.33	0.44	0.87	5.83
Psi_XLOC_001276	NW vs. NE	10.09	0	0	6.8	5.05	0	0.26	2.22	0.62	0.68
Psi_XLOC_001571	NW vs. NE, S vs. NW	3.62	0.82	4	1.28	3.34	2.29	0.42	0	0.52	98.13
Psi_XLOC_002064	NW vs. NE, S vs. NE	0.3	0	5.4	0.58	38.88	0.45	1.28	0	0	0.55
Psi_XLOC_002097	NW vs. NE, S vs. NW	3.83	0.22	0	1.06	0	0.93	1.87	0.16	169.13	3.01
Psi_XLOC_002167	NW vs. NE	1.94	0	1.79	1.63	1.13	5.95	22.89	0.54	6.52	1.11
Psi_XLOC_002190	NW vs. NE, S vs. NW	0	0	0.98	0.69	1.16	2.27	0.95	1.09	14.2	7.35
Psi_XLOC_002351	NW vs. NE, S vs. NE	0	0	31.62	11.69	0	0.19	2.16	8.08	1.33	0.6
Psi_XLOC_002365	NW vs. NE	0	8.88	1.18	2.19	0	0.5	0	9.83	15.63	0.16
Psi_XLOC_002509	NW vs. NE, S vs. NW	1.73	1.33	0.84	3.88	0.43	0.71	0.6	0.71	0.97	2.76
Psi_XLOC_002583	S vs. NW, S vs. NE	0.46	31.46	2.28	1.25	1.55	0.81	1.79	1.89	5.06	1.24
Psi_XLOC_003112	S vs. NW	4.77	6.16	0	1.71	3.26	1.58	0.81	0.78	0	0.47
Psi_XLOC_003141	S vs. NW, S vs. NE	3.56	10.86	0	0.15	0.2	5.98	0	1.27	0	0
Psi_XLOC_003322	NW vs. NE, S vs. NE	0.3	2.09	12.83	0	7.61	0.59	0.13	1.18	0	0.78
Psi_XLOC_003357	NW vs. NE	0.57	0.61	0.29	0	0.29	0.65	86.06	1.2	1.13	0.39
Psi_XLOC_003722	S vs. NW, S vs. NE	23.43	0.23	0.61	0.89	0.43	1.3	1.52	2.64	1.13	2.38
Psi_XLOC_004094	S vs. NE	2.71	0.22	0.27	0.63	47.72	1.83	0	1.51	24.33	0.6
Psi_XLOC_004146	S vs. NW	1.52	0.74	0	10.8	0.83	0	0	0	1.36	16.95
Psi_XLOC_004217	NW vs. NE, S vs. NW	2.06	0.86	0.67	0	1.25	0	5.19	0.38	194.26	0.74
Psi_XLOC_004365	S vs. NW, S vs. NE	8.44	27.49	2.08	1.39	0.27	1.33	0	2.72	1.48	0.3
Psi_XLOC_004370	NW vs. NE, S vs. NE	4.85	0.62	0.41	31.81	0.31	1.69	1.22	13.73	0	1.07
Psi_XLOC_004566	S vs. NW	4.07	0.79	0	1.14	1.4	0.52	16.87	2.53	0.82	0.48
Psi_XLOC_004937	NW vs. NE, S vs. NW	2.2	0.38	0	0	1.98	1.83	0.77	0.51	0.21	17.11
Psi_XLOC_005182	S vs. NE	2.13	12.53	1.32	1.11	1.4	0.93	0	3.07	0.78	1.02
Psi_XLOC_005229	NW vs. NE, S vs. NW	0.98	0.43	0.52	0	0.88	0	0	1.6	0.67	14.22
Psi_XLOC_005363	NW vs. NE, S vs. NW	11.81	0.34	2.55	6.46	0.94	0.8	2.12	1.84	0	51.33
Psi_XLOC_005427	NW vs. NE	0.85	7.03	0.2	1.67	0	433.72	10.83	0.32	0.22	0.95
Psi_XLOC_005428	NW vs. NE, S vs. NW	1.23	2.07	0.83	0.16	1.47	0.88	0	57.64	0	1
Psi_XLOC_005614	S vs. NW, S vs. NE	0	0.5	13.36	3.07	1.87	0.93	0.54	43.08	1.62	0
Psi_XLOC_005690	NW vs. NE	0.55	5.01	2.42	1.77	1.83	3.81	1.22	0.19	0.37	0.46
Psi_XLOC_005726	S vs. NE	10.06	1.59	1.81	1.66	0	1.85	2.23	1.55	0.47	0.78
Psi_XLOC_005749	S vs. NE	10.85	0	1.21	0.76	0.24	9.48	0.5	0.78	0	1.14
Psi_XLOC_005979	NW vs. NE	0	0.89	0.8	2.11	0.35	0.45	9.77	11.65	1.58	0.51
Psi_XLOC_005986	NW vs. NE, S vs. NE	0	1.23	0.46	73.36	3.86	1.02	0.86	0	3.14	3.5
Psi_XLOC_006093	S vs. NW	12.24	2.58	1.47	5.09	1.17	1.43	7.79	1.2	0	0
Psi_XLOC_006096	NW vs. NE, S vs. NW	0	1.6	0	1.48	1.03	0.17	0.7	8.06	17.89	0.7
Psi_XLOC_006122	S vs. NW	0.61	0	2.19	0	0.32	0.76	0.39	0.46	7.14	3.47
Psi_XLOC_006266	NW vs. NE	1.02	0	7.76	5.26	0	0.48	0.41	0.81	0	0.88
Psi_XLOC_006307	NW vs. NE	0.74	5.11	1.53	0	0.19	1.05	0.94	23.31	1.63	0
Psi_XLOC_006416	NW vs. NE	0.41	2.05	0	3.03	10.44	0.4	0	0.82	0	0.64
Psi_XLOC_006677	S vs. NW	0	0.49	1.16	3.48	1.6	0.51	0.85	1.48	8.65	2.31
Psi_XLOC_006758	NW vs. NE	0.73	0.66	0.69	1.77	0	13.46	0.54	0	0.82	0.36
Psi_XLOC_006822	NW vs. NE, S vs. NW	0.88	1.8	0	0.41	0.96	0	0	32.94	0	0.28
Psi_XLOC_006926	S vs. NW	0	0.27	1.75	0.99	0	0.21	0.54	16.36	2.07	0.73
Psi_XLOC_007218	NW vs. NE	0.74	1.43	1.37	0	1.81	22.27	0	0.97	0.49	0.16
Psi_XLOC_007683	NW vs. NE	0.47	0.16	0.97	11.43	0.93	1.03	2	0.54	0.39	0
Psi_XLOC_007849	NW vs. NE, S vs. NE	8.82	1.15	1.28	106	0.7	1.48	2.34	1.22	1.65	0.18
Psi_XLOC_007871	NW vs. NE, S vs. NE	1.17	0.96	7.94	1.09	18.41	2.21	0.78	0.5	0.34	0.17
Psi_XLOC_008034	S vs. NW, S vs. NE	1.52	45.97	0.81	1.3	0	2.99	0.33	1.94	1.32	1.14
Psi_XLOC_008289	NW vs. NE	0.69	1.25	13.85	0.99	4.24	0.52	0	0.79	4	0.78
Psi_XLOC_008313	NW vs. NE, S vs. NE	0.29	1.37	0	17.07	74.49	3.68	2	0	0	8.83
Psi_XLOC_008454	NW vs. NE, S vs. NE	6.25	1.55	3.77	3.66	34	0.35	3.58	0	13.41	0.14
Psi_XLOC_008475	S vs. NW	0	0	2.16	0.14	1.36	0.37	1.74	9.85	2.49	7.33
Psi_XLOC_008533	S vs. NW	2.86	0.59	3.78	0	3.44	2.68	1.6	2.25	1.16	16.9
Psi_XLOC_008589	NW vs. NE, S vs. NW	0	0.17	0	0	1.25	0	1.46	49.88	0	0.77
Psi_XLOC_008591	NW vs. NE, S vs. NW	1.87	1.22	2.47	1.51	0	0.14	1.43	24.78	0.45	0.5
Psi_XLOC_008618	NW vs. NE	2.09	4.16	0.19	0	0.73	11.8	0.17	9.86	0	0
Psi_XLOC_008625	S vs. NE	0.15	0.71	1.76	15.54	0	1.36	0	0.77	13.83	0.97
Psi_XLOC_008709	NW vs. NE, S vs. NE	0.11	1.09	1.43	17.17	0	0.93	1.05	0	0.41	5.71
Psi_XLOC_008771	NW vs. NE	0	2.61	0	0.16	0.27	1.72	3.8	3.39	3.05	0.86
Psi_XLOC_008797	NW vs. NE	0.69	0.24	0	0.54	1.03	0.74	17.85	0.19	8.22	0.37
Psi_XLOC_008891	S vs. NW, S vs. NE	2.34	29.86	2.44	5.08	0	0	0	0	0.69	1.15
Psi_XLOC_009055	NW vs. NE	1.15	2.29	0.74	1.09	0.43	35.35	2.28	0.79	1.74	1.6
Psi_XLOC_009156	NW vs. NE	5.02	1.14	4.66	2.58	16.67	0.16	2.23	3.64	8.39	0
Psi_XLOC_009365	NW vs. NE, S vs. NE	1.23	0.28	0.84	12.11	23.8	3.51	1.3	2.31	0	3.07
Psi_XLOC_009394	S vs. NW, S vs. NE	0	0	1.22	0	0.15	5.08	0.52	2.81	0	0.94
Psi_XLOC_009609	NW vs. NE, S vs. NE	0.38	0	0	18.33	1.31	2.42	0.31	0.83	0.37	0
Psi_XLOC_009812	NW vs. NE, S vs. NW	0.96	12.45	3.56	11.04	0.58	0	3.2	0	1.37	0.46
Psi_XLOC_009879	NW vs. NE, S vs. NE	0.13	1.16	3.35	35.57	0	0.69	0.96	6.89	1.06	0.47
Psi_XLOC_010351	NW vs. NE, S vs. NW	0	0	0.9	1.41	1.87	0.63	1.25	6.8	0	55.77
Psi_XLOC_010430	NW vs. NE	0.21	5.81	7.66	0.77	19.03	0.76	0	12.79	1.08	1.3
Psi_XLOC_010486	NW vs. NE, S vs. NW	1.17	4.29	0.18	0	4.21	0.48	0.5	40	0.2	0.93
Psi_XLOC_010488	NW vs. NE	1.24	0	0.63	1.65	0.64	0	0.61	4.92	0.15	0.95
Psi_XLOC_010528	NW vs. NE	1.24	1.81	0.49	5.51	10.53	0.74	0.85	0	0.31	1.34
Psi_XLOC_010580	NW vs. NE, S vs. NW	1.15	3.15	0	0.98	2.14	1.34	9.44	18.55	16.05	1.77
Psi_XLOC_010619	S vs. NW, S vs. NE	5.94	0.91	10.83	0.22	0	0.55	15.16	1.91	6.56	0
Psi_XLOC_010637	NW vs. NE	0	0.33	0.69	0.49	0.4	44.49	0.63	1.01	3.08	3.09
Psi_XLOC_010907	NW vs. NE	1.47	1.1	0.88	0.16	0.86	1.12	15.77	0	5.11	0.66
Psi_XLOC_010969	NW vs. NE, S vs. NE	1.99	0.51	63.42	0.79	3.58	2.67	0	0.47	0.77	0
Psi_XLOC_010992	NW vs. NE	1.79	1.48	1.57	0.32	1.53	6.87	1.47	4.74	1.71	6.86
Psi_XLOC_011098	NW vs. NE	0	2.14	0.86	8.05	8.75	0.74	5.23	0	0	1.17
Psi_XLOC_011099	S vs. NE	8.42	3.59	0	0.77	2.23	3.73	1.03	8.3	4.3	0
Psi_XLOC_011490	NW vs. NE, S vs. NW	0.67	0.51	0.41	0.53	0	0	0.43	0.85	7.82	9.6
Psi_XLOC_011612	NW vs. NE	16.47	5.43	0	0	1.5	1.84	1.26	0	1.9	0
Psi_XLOC_011671	NW vs. NE, S vs. NE	2.78	18.44	7.32	6.18	1.89	1.16	1.26	1.85	0.81	1.36
Psi_XLOC_011780	NW vs. NE	0.7	1.79	1.05	0.61	2.5	0.14	0	0.87	1.82	0.99
Psi_XLOC_012015	NW vs. NE, S vs. NW	3.81	1.34	0.33	1.4	3.03	0	6.13	8.05	0.42	21.38
Psi_XLOC_012020	NW vs. NE	5.39	5.5	8.21	6.47	0.65	0.55	0.5	0	0	0
Psi_XLOC_012037	NW vs. NE, S vs. NW	26.45	1.74	23.26	1	4.99	0.8	4.13	2.44	0.41	8.04
Psi_XLOC_012046	NW vs. NE, S vs. NW	0.66	0.16	0	0.53	0	0.68	0.75	75.06	2.37	0.7
Psi_XLOC_012069	NW vs. NE	5.95	0	14.91	0	1.63	0.3	0	1.25	0	0.59
Psi_XLOC_012070	NW vs. NE	8.26	8.26	12.16	13.03	1.2	0.89	0.33	1.52	4.18	3.74
Psi_XLOC_012128	NW vs. NE, S vs. NE	0.49	0	0	17.91	14.35	2.2	0.91	1.91	0.2	0.74
Psi_XLOC_012190	S vs. NE	0	6.76	0.34	0	0	0	0	0	1.45	0.8
Psi_XLOC_012295	NW vs. NE, S vs. NW, S vs. NE	0.54	0.41	4.01	80.55	1.34	1.52	12.44	22.31	1.39	14.3
Psi_XLOC_012327	NW vs. NE	0.79	0	0.85	8.53	1.95	0.75	0	0.64	0	0.73
Psi_XLOC_012470	NW vs. NE	0	0	0	0	1.01	0	0.59	2.66	5.1	5.23
Psi_XLOC_012798	S vs. NW	11.91	0.45	1.53	8.06	0	0.56	0.96	0.63	1.89	0
Psi_XLOC_012944	S vs. NW, S vs. NE	24.79	0	0	1.3	7.38	3.49	8.58	0	0	1.09
Psi_XLOC_013152	NW vs. NE, S vs. NW	2.4	0	0	2.5	0.63	1.67	0	1.1	137.56	0.3
Psi_XLOC_013236	S vs. NE	22.06	0.59	0	2.87	3.88	0.56	3.45	10.84	6.16	0.28
Psi_XLOC_013552	NW vs. NE, S vs. NW	1.23	1.12	0.34	2.32	0.93	0.28	5.8	36.86	1.8	4.61
Psi_XLOC_013908	S vs. NE	0.21	0.95	3.26	0.52	0	1.11	0	18.63	0	3.76
Psi_XLOC_013962	NW vs. NE	4.72	3.59	2.19	1.54	0.34	0	2.26	0.7	3.03	25.76
Psi_XLOC_014024	S vs. NE	1.17	17.73	0.57	0	3.69	0	4.54	0	16.24	0.15
Psi_XLOC_014168	S vs. NW, S vs. NE	0.26	2.53	1.22	1.92	0.68	0.14	2.5	1.31	0	13.86
Psi_XLOC_014190	S vs. NE	4.62	8.36	2.38	0	0	0.54	2.02	14.12	0	0.95
Psi_XLOC_014357	NW vs. NE, S vs. NE	1.15	0	0.52	11.77	6.82	1.55	1.15	0.29	0.93	0.53
Psi_XLOC_014452	NW vs. NE	1.41	0	1.25	3.56	1	69.77	6.67	14.69	0	1.21
Psi_XLOC_014594	NW vs. NE, S vs. NW, S vs. NE	0.35	75.91	0.55	0.38	16.51	0	46.22	0	25.26	0
Psi_XLOC_014596	S vs. NE	0.44	66.38	0.7	0.41	37.73	0	24.29	1.44	74.74	0
Psi_XLOC_014662	NW vs. NE, S vs. NE	0.52	1.01	0.75	24.7	5.5	1.13	0	0.8	1.2	1.83
Psi_XLOC_015049	NW vs. NE, S vs. NW, S vs. NE	15.18	0.98	9.11	55.14	3.13	8.44	0	1.03	2.97	0.32
Psi_XLOC_015152	NW vs. NE	2.71	0.58	3.05	0.66	2.66	2	39.71	4.47	1.17	2.07
Psi_XLOC_015170	NW vs. NE, S vs. NW	65.07	0	0.5	55.64	0	1.57	5.33	2.79	0	1.07
Psi_XLOC_015237	NW vs. NE	5.03	0	8.59	1.64	8.51	0.85	1.57	0	0	0.68
Psi_XLOC_015309	NW vs. NE	0	0	1.9	4.15	2.81	60.26	4.31	0.95	0	1.25
Psi_XLOC_015390	NW vs. NE, S vs. NE	0.6	0.38	12.59	3.12	1.48	0.58	0.44	0.87	0	0.16
Psi_XLOC_015462	NW vs. NE, S vs. NW	1.87	1.81	2.67	0.69	5.86	0	3.77	31.59	0	0.62
Psi_XLOC_015526	S vs. NW, S vs. NE	0.83	1.45	1.78	0	2.78	2.16	0	0.58	1.9	1.58
Psi_XLOC_015607	NW vs. NE	1.23	0.59	1.65	0.22	1.66	16.63	0	0.5	6.24	0.52
Psi_XLOC_015689	S vs. NE	1.92	6.78	0.47	0	0.62	0.45	1.87	0.45	0.72	1.14
Psi_XLOC_015778	NW vs. NE	0	6.71	0.31	0.68	2.56	0.72	2.79	1.9	1.96	20.19
Psi_XLOC_015814	NW vs. NE, S vs. NW	0.94	0.65	0.55	3.8	2.3	0.26	0	88.42	0	1.2
Psi_XLOC_016024	NW vs. NE	1.79	2.6	22.37	0	4.8	1.09	0.52	0.88	1.42	0.17
Psi_XLOC_016033	NW vs. NE, S vs. NW	0.93	0.26	0	5.77	3.45	0	1.47	0.17	0.24	119.49
Psi_XLOC_016039	S vs. NW, S vs. NE	3.22	20.86	0	1.51	0.3	0.17	0.52	0.38	2.44	1.07
Psi_XLOC_016073	NW vs. NE, S vs. NW	1.3	0	0.66	0	0	0.59	10.57	32.34	1.86	0.21
Psi_XLOC_016074	S vs. NW	1.26	0	4.67	0	3.22	5.22	1.23	23.92	0	4.55
Psi_XLOC_016379	NW vs. NE, S vs. NW, S vs. NE	0.28	0.17	25.7	1.33	0.34	0.38	4.6	0	3.36	110.48
Psi_XLOC_016402	NW vs. NE	0	4.77	1.57	13.64	1.43	1.72	0.46	0	0	1.37
Psi_XLOC_016464	S vs. NW, S vs. NE	0.85	356.31	7.61	0.85	1.02	4.53	0.13	6.95	1.24	1.04
Psi_XLOC_016478	NW vs. NE, S vs. NE	0.73	0	2.32	1.26	171.31	1.69	0	6.83	1.73	0.42
Psi_XLOC_016774	S vs. NW	1.41	21.25	3.98	10.27	2.71	7.87	1.01	0	0.91	1.29
Psi_XLOC_016807	S vs. NE	1.8	1.3	0.88	3.93	0	1.82	1.83	0	8.82	7.86
Psi_XLOC_016883	NW vs. NE	1.1	0	0.58	0.54	0.87	21.31	0.19	0.3	2.68	0.75
Psi_XLOC_016980	NW vs. NE, S vs. NE	7.88	1.14	7.76	16.92	59.99	1.79	0.56	1.12	0.4	4.14
Psi_XLOC_016990	NW vs. NE	0	5.08	0	0	0.65	0.76	9.52	1.37	5.91	0
Psi_XLOC_017016	S vs. NW, S vs. NE	0.78	18.68	1.03	2.22	0.48	14.82	0.92	0	0.16	0.66
Psi_XLOC_017162	NW vs. NE, S vs. NW	3.59	8.7	28.82	0	2.82	2.7	0	3.21	0	0
Psi_XLOC_017338	NW vs. NE, S vs. NW	1.14	0.79	0	3.33	0.93	3.11	0.87	0	0.19	101.91
Psi_XLOC_017369	NW vs. NE, S vs. NW	0	0.92	0.58	1.21	0.35	4.8	0.16	101.28	1.15	1.66
Psi_XLOC_017436	S vs. NW, S vs. NE	0.29	0	0.19	1.12	104.34	0.81	7.39	0.62	105.31	0.34
Psi_XLOC_017438	NW vs. NE	0.72	11.8	3.57	1.99	0.64	0.48	62.39	1.48	3.84	0.45
Psi_XLOC_017484	NW vs. NE, S vs. NW	5.56	0.58	1.43	0	1.31	2.27	3.3	1.34	2.32	110.89
Psi_XLOC_017541	NW vs. NE, S vs. NE	0	0	0	15.02	1.64	1.94	2.42	0	0.7	0.25
Psi_XLOC_017656	NW vs. NE, S vs. NE	0	0.29	2.86	36.96	0.68	17.38	0.67	0.31	0.61	0
Psi_XLOC_017691	NW vs. NE	0	1.93	0	0	12.43	0	0	0	3.11	0
Psi_XLOC_017698	NW vs. NE, S vs. NW	0	0.98	2.86	1.71	0.57	0.98	0	68.05	0	1.12
Psi_XLOC_017739	S vs. NW, S vs. NE	0.4	26.53	1.88	0.48	0	0.68	3.37	3.69	8.41	0
Psi_XLOC_017769	S vs. NW, S vs. NE	1.17	0.91	0	3.48	0.8	11.58	7.17	0	1.74	1.86
Psi_XLOC_018016	NW vs. NE	0	0.2	0	0.93	1.95	40.12	16.21	0.42	0.28	1.12
Psi_XLOC_018338	NW vs. NE, S vs. NE	0.74	2.4	0	90.22	1.55	0	0	2.54	1.3	0.26
Psi_XLOC_018403	NW vs. NE	0	0.75	0.99	2.35	2.32	14.02	65.58	4.11	0.27	0.77
Psi_XLOC_018410	S vs. NE	12.93	1.33	0	0.8	0.75	0.14	0.34	4.67	0.71	0.61
Psi_XLOC_018462	S vs. NW, S vs. NE	1.05	101.87	0	0.43	0.33	0.76	2.49	0	0.19	1.32
Psi_XLOC_018634	NW vs. NE, S vs. NE	15.04	0.19	2.85	0.83	1.18	0.32	2.23	0.93	2.11	25.26
Psi_XLOC_018850	S vs. NE	0	12.94	2.51	0	0	0	1.92	1.26	2.33	1.5
Psi_XLOC_018876	NW vs. NE, S vs. NE	0	0.51	0.45	66.13	1.07	3.84	0	6.35	1.39	0
Psi_XLOC_019091	NW vs. NE, S vs. NW, S vs. NE	0.53	0.29	2.03	276.45	1.83	1.18	0	9.54	8.85	0
Psi_XLOC_019324	S vs. NW	8.58	2.75	0.33	8	0.71	1.92	0	1.34	0	0.74
Psi_XLOC_019430	S vs. NW, S vs. NE	1.26	4.83	0.68	1.25	0	5.66	0	0.37	4.64	1.24
Psi_XLOC_019679	NW vs. NE, S vs. NE	0.28	1.74	1.83	0.55	120.47	0	2.32	1.93	2.74	1.11
Psi_XLOC_019761	S vs. NW, S vs. NE	3.55	1.11	1.71	163.8	1.65	1.62	0.33	1.74	6.79	134.43
Psi_XLOC_019794	NW vs. NE	2.56	0.53	0	2.23	0	20.61	1.5	0.54	0	0.46
Psi_XLOC_019892	NW vs. NE, S vs. NE	0.47	9.33	5.01	42.45	0	0.8	3.68	7.01	0.33	1.41
Psi_XLOC_019931	S vs. NE	0.78	1.36	14.11	1.11	1.31	0.17	3.65	2.67	16.71	3.79
Psi_XLOC_020062	NW vs. NE, S vs. NE	0.76	0.43	0.82	0	17.48	0	6.25	0	3.33	0
Psi_XLOC_020089	NW vs. NE	0	1.66	1.2	5.63	8.03	0	2.78	0.67	2.22	0.17
Psi_XLOC_020129	NW vs. NE, S vs. NW	0.47	0	0.37	0.52	0.67	0.62	0.88	1.23	13.91	0
Psi_XLOC_020170	S vs. NW, S vs. NE	19.67	3.47	0	1.25	1.53	5.87	0	0	2.42	1.1
Psi_XLOC_020235	NW vs. NE, S vs. NW	0	21.49	0.46	21.33	0	2.98	2.83	4.14	2.89	0.26
Psi_XLOC_020247	S vs. NW, S vs. NE	33.08	5.47	3.12	0.7	2.19	13.81	0.94	1.56	2.52	0.52
Psi_XLOC_020347	NW vs. NE, S vs. NW	0.72	1.72	1.21	5.31	1.85	0	23.19	0.16	89.92	0.34
Psi_XLOC_020353	NW vs. NE	0	0.91	14.1	0.85	0	0.53	0	3.68	0	0.77
Psi_XLOC_020432	S vs. NW, S vs. NE	0.62	16.57	1.39	2.65	3.42	2.48	1.76	4.14	0.95	1.51
Psi_XLOC_020477	NW vs. NE, S vs. NW	0	6.05	7.1	0.41	0	1.94	1.2	135.78	3.85	6.61
Psi_XLOC_020536	NW vs. NE, S vs. NE	0.38	0.86	4.22	11.23	1.08	5.34	0.4	1.98	0.19	0.4
Psi_XLOC_020598	NW vs. NE, S vs. NE	0	0.32	14.93	0.34	0.26	1.87	0.56	0.41	1.28	0.14
Psi_XLOC_020721	NW vs. NE	2.68	5.05	19.75	0.52	6.13	0	0.8	0.14	1.21	0.47
Psi_XLOC_020773	NW vs. NE	0.29	5.25	0.49	0	0.29	1.39	2.68	14.49	1.34	0.36
Psi_XLOC_020785	NW vs. NE, S vs. NW, S vs. NE	0.17	0	36.07	2.97	6.99	0.77	4.27	2.33	4.1	4.75
Psi_XLOC_020930	NW vs. NE	3.85	2.35	4.07	0	0.23	1.73	0.27	4.8	0	19.41
Psi_XLOC_020966	NW vs. NE, S vs. NW, S vs. NE	0.85	64.7	6.08	0	1.74	10.46	35.64	1.25	2.43	0.43
Psi_XLOC_021035	NW vs. NE	2.01	0.23	0	3.33	1.48	47.59	2.36	0	0	1.06
Psi_XLOC_021044	NW vs. NE	0	0.64	8	0.28	7.05	0.59	0.35	0.22	0	0.94
Psi_XLOC_021222	S vs. NW	0	1.19	1.36	2.37	1.79	0.4	0	0	19.31	0.81
Psi_XLOC_021473	NW vs. NE	1.88	0	1.34	11.75	2.63	0.75	0	2.29	0.83	0.62
Psi_XLOC_021515	NW vs. NE, S vs. NE	4.83	1.32	1.32	59.71	0.29	3.44	2.22	0	0	1.72
Psi_XLOC_021603	NW vs. NE, S vs. NE	0.26	0.98	0	32.22	0	9.27	0	2.2	0	0
Psi_XLOC_021606	NW vs. NE	0.91	0.39	1.83	3.36	0.97	0	2.75	1.34	6.62	29.23
Psi_XLOC_021697	NW vs. NE, S vs. NE	2.83	0.28	2.95	1.32	18.48	0.36	0	0	0	1.97
Psi_XLOC_021921	NW vs. NE	2.12	0	0.17	0.27	0.33	10.08	5.58	1.96	0.15	0
Psi_XLOC_021972	NW vs. NE, S vs. NW	0	2.01	0.91	0.24	0.69	0.49	1.97	89.4	2.13	6.39
Psi_XLOC_022076	NW vs. NE	2.38	1.15	0	1.2	17.95	0	5.2	0.33	0.73	1.14
Psi_XLOC_022239	NW vs. NE	1.16	4.53	7.73	0.58	1.06	0.6	0.37	0	0.75	0
Psi_XLOC_022416	NW vs. NE, S vs. NW	6.75	19.67	6.28	6.69	1.49	1.27	1.93	1.97	1.27	0.78
Psi_XLOC_022534	NW vs. NE	0.37	2.8	0	0	0.38	1.77	7.19	1.61	4.91	1.13
Psi_XLOC_022701	S vs. NW, S vs. NE	19.37	16.39	12.3	9.3	0.71	3.28	1.1	0.89	0.45	1.21
Psi_XLOC_022771	NW vs. NE, S vs. NW, S vs. NE	8.74	1.03	0.62	0	0.38	0.49	0.57	1.3	39.25	1.09
Psi_XLOC_022863	NW vs. NE, S vs. NE	0.68	0	19.26	0	1.03	0	0	1.2	0.24	0
Psi_XLOC_023098	S vs. NE	0	10.79	0.36	0.93	0	0	1.46	1.91	3.68	0.25
Psi_XLOC_023264	S vs. NW	0.81	7.32	0	6.72	5.39	1.77	0	0	37.03	1
Psi_XLOC_023748	S vs. NW	12.68	0.38	0.96	1.98	0.68	3.7	1.23	1	1.43	0.48
Psi_XLOC_024115	NW vs. NE	4	1.06	0.74	0.19	0	47.66	0	2.46	2.94	0.48
Psi_XLOC_024382	S vs. NW	6.31	0.92	0	15.97	0	0.32	0.28	10.2	0.65	22.64
Psi_XLOC_024561	NW vs. NE, S vs. NE	1.78	1.66	0	5.12	0.69	0.51	3.81	1.42	0	0.46
Psi_XLOC_024585	NW vs. NE	0	0	0	0	0.51	1.58	1.3	8.23	0.18	1.42
Psi_XLOC_024622	NW vs. NE, S vs. NE	0.32	0.39	0.38	120.31	0	0.58	0.75	0.42	1.7	3.24
Psi_XLOC_024784	S vs. NW, S vs. NE	49.59	0	1.54	0.45	0.7	2.31	0	0	5.41	1.22
Psi_XLOC_024916	NW vs. NE	0	0	0	3.45	0.17	1.13	63.37	2.54	0	1.79
Psi_XLOC_024950	S vs. NW, S vs. NE	0	13.55	0	0.54	3.28	2.82	1.1	1.11	1.38	0.46
Psi_XLOC_024967	S vs. NW, S vs. NE	0.37	0	1.41	0.46	0.97	4.18	0	0.62	0	3.55
Psi_XLOC_024968	NW vs. NE	4.48	0	0	0.47	0	8.2	1.27	1.63	0	0.5
Psi_XLOC_025018	NW vs. NE, S vs. NW	1.25	0.23	4.01	5.17	1.4	0.87	0.8	0.43	0.49	116.38
Psi_XLOC_025021	S vs. NW, S vs. NE	15.59	1.32	1.46	0	0	0.3	5.46	1.76	1.32	0.66
Psi_XLOC_025116	NW vs. NE	5.57	0	0.84	0	0.55	0.47	9.38	3.36	2.65	0.36
Psi_XLOC_025125	S vs. NW, S vs. NE	2.16	27.66	0.41	0.92	0	0.57	0	1.14	0.6	1.34
Psi_XLOC_025177	S vs. NW	0.56	0	1.75	4.57	0.22	0	1.19	7.86	1.11	4.22
Psi_XLOC_025482	S vs. NW	6.34	2.79	1.14	3.22	1.01	8.52	3.1	0	0.32	0.48
Psi_XLOC_025547	S vs. NW, S vs. NE	0.86	18.82	0.9	4.77	1.17	0	0	1.5	0.29	0.71
Psi_XLOC_025624	NW vs. NE, S vs. NW, S vs. NE	16.63	1.05	0	1.71	173.29	0.52	4.98	1.33	0	1.8
Psi_XLOC_025625	NW vs. NE, S vs. NE	0	1.49	20.72	9.42	1.44	0	1.9	1.64	1.38	1.25
Psi_XLOC_025665	NW vs. NE, S vs. NE	0	0.82	13.4	0.69	2.04	2.12	0.71	5	0	0
Psi_XLOC_025668	NW vs. NE, S vs. NE	0.3	0	0.65	29.56	3.36	0	0	9.74	0	0.64
Psi_XLOC_025752	NW vs. NE, S vs. NE	0	0.48	8.63	0.62	10.51	0.22	0	3.12	1.22	0.27
Psi_XLOC_025780	NW vs. NE, S vs. NE	0	0	16.42	0.45	0.14	0.92	1.85	1.56	3.39	0.69
Psi_XLOC_026050	NW vs. NE	2.5	0	1.31	4.14	1.24	0.18	0.27	0	0	0
Psi_XLOC_026593	NW vs. NE	3.83	0	0.71	18.71	0.42	1.23	0	0.47	3.32	1.35
Psi_XLOC_026672	NW vs. NE	2.13	2.36	4.43	11.38	1.2	0.44	0	2.83	0	0
Psi_XLOC_026675	NW vs. NE	0.3	3.43	0.4	0	0	1.05	0.58	1.04	8.22	3.26
Psi_XLOC_027180	NW vs. NE, S vs. NW	0	0.53	2.56	1.3	0	1.3	1.73	0.38	21.04	0.49
Psi_XLOC_027298	S vs. NW, S vs. NE	3.12	51.62	1.24	1.45	6.11	0	1.59	7.43	1.88	0.47
Psi_XLOC_027866	S vs. NW	0.58	0.9	1.13	0	0	0.78	0.31	2.91	0	2.36
Psi_XLOC_027999	NW vs. NE	1.15	0	0	0	1.17	2.15	0	0	0	12.84
Psi_XLOC_028038	NW vs. NE	4.48	0	1.36	0.42	1.2	0.8	1.13	4.24	0	15.74
Psi_XLOC_028045	NW vs. NE, S vs. NE	0	1.27	0.5	305.62	0	0.76	0.38	0	0	0.94
Psi_XLOC_028056	S vs. NW, S vs. NE	18.65	1.24	0	0	1.22	1.12	1.03	1.67	0	3.38
Psi_XLOC_028129	NW vs. NE	0	1.66	14.64	0.3	0.15	0.75	0	3.97	0.56	0
Psi_XLOC_028161	NW vs. NE	2.98	0	6.95	0.65	4.92	1.26	1.42	0	0.62	0
Psi_XLOC_028248	S vs. NW, S vs. NE	43.32	0	0	2.08	0.47	1.94	0.41	0	1.28	0.57
Psi_XLOC_028264	NW vs. NE	1.53	5.31	0	2.63	0	23.99	0.49	0	0.75	1.25
Psi_XLOC_028316	S vs. NE	3.71	16.49	0.65	2.03	4.14	1.27	0.38	0.14	2.2	8.62
Psi_XLOC_028342	NW vs. NE	6.2	3.04	0.42	0	1.37	3.89	13.61	0.4	3.05	0.34
Psi_XLOC_028373	NW vs. NE	2.34	1.58	8.02	3.56	5.33	2.55	142.01	2.06	0	0.88
Psi_XLOC_028391	NW vs. NE, S vs. NW	1.41	0	0.25	1.45	1.72	0.24	0.91	3.25	31.72	1.19
Psi_XLOC_028583	S vs. NE	0	0	4.07	0	0	0	0.15	0.9	5.5	0.26
