# Supplementary material for: LncRNA evolution and DNA methylation variation participate in photosynthesis pathways of distinct lineages of Populus
Source: For Res (Fayettev). 2023 Feb 6;3:3. doi: 10.48130/FR-2023-0003 (PMC11524286; doi:10.48130/FR-2023-0003)
Supplement: Supplementary file 1 — Supplementary data to this article can be found online. [file FR-2023-0003-S1.zip › 10.48130_FR-2023-0003-Suppl-TableS18.xlsx]

## Sheet: Data S6
Data S6 The expression data of differentially expressed gene of Populus simonii.
Gene	Comparison	Psi_S1	Psi_S2	Psi_S3	Psi_S4	Psi_NW1	Psi_NW2	Psi_NW3	Psi_NE1	Psi_NE2	Psi_NE3
Potri.001G006600	NW vs. NE, S vs. NE	7.01	2.58	1.18	3.54	1.33	0.26	4.67	5	3.44	7.01
Potri.001G007000	S vs. NE	0.59	0.53	4.12	1.18	0.53	0.41	0.62	0.88	0.7	0.59
Potri.001G007501	NW vs. NE, S vs. NW	1.32	1.04	2.82	2.86	1.32	0.08	0.85	0.04	0.94	1.32
Potri.001G010700	S vs. NW	0.03	0.14	0.42	0.19	0.06	0.13	0.05	0.25	0.74	0.03
Potri.001G011000	NW vs. NE	1.68	0.73	3.31	1.75	1.51	0.65	10.12	1.21	1.28	1.68
Potri.001G011300	NW vs. NE, S vs. NW, S vs. NE	8.13	4.16	0.21	3.32	1.23	0.97	10.34	0.57	3.88	8.13
Potri.001G012401	NW vs. NE, S vs. NW, S vs. NE	0.95	0.17	0.15	0.17	0.21	0.13	0.65	4.2	1.13	0.95
Potri.001G012901	NW vs. NE, S vs. NW	17.17	13.12	15.15	8.5	8.54	5.04	81.5	37.7	11.85	17.17
Potri.001G013500	NW vs. NE, S vs. NE	40.57	12.4	18.16	10.31	15.63	3.75	30.53	24.44	18.69	40.57
Potri.001G014401	NW vs. NE, S vs. NW, S vs. NE	0	0.17	0.66	0	0.54	0.05	0.29	1.3	0.49	0
Potri.001G014501	S vs. NW, S vs. NE	0	0.24	0.94	0	0.63	0.18	0.42	1.39	0.21	0
Potri.001G015300	NW vs. NE	0.18	0.09	0.66	0.91	0.24	0.08	0.13	0.14	0.03	0.18
Potri.001G015500	S vs. NW	13.8	4.26	16.12	3.26	6.9	13.58	6.15	9.35	3.68	13.8
Potri.001G016900	NW vs. NE, S vs. NE	8.67	3.9	3.27	3.38	2.52	3.19	9.29	6.95	9.4	8.67
Potri.001G017000	NW vs. NE, S vs. NW	3.53	5.4	4.17	5.38	4.2	17.78	2.7	0.09	3.71	3.53
Potri.001G017500	S vs. NE	28.59	13.89	19.83	17.13	16.23	1.1	20.19	20.57	23.95	28.59
Potri.001G017600	NW vs. NE, S vs. NE	1.06	0.57	0.21	0.24	0.57	0	0.95	1.24	0.63	1.06
Potri.001G019400	S vs. NW	20.31	12.8	20.53	24.6	21.29	22.98	21.25	63.55	33.21	20.31
Potri.001G021200	NW vs. NE, S vs. NE	11.6	2.46	0.98	0.77	1.63	1.44	2.93	9.03	3.98	11.6
Potri.001G021300	S vs. NW, S vs. NE	19.4	8.73	0.2	21.47	6.59	1.6	7.55	4.95	11.9	19.4
Potri.001G022700	S vs. NE	16.26	14.73	15.08	16.89	16.7	14.3	16.7	18.28	37.3	16.26
Potri.001G023600	NW vs. NE, S vs. NE	6.36	3.5	3.19	1.46	1.77	0	7.66	7.57	6.03	6.36
Potri.001G023800	NW vs. NE, S vs. NE	4.05	1.11	0.94	0.05	1.51	0.77	2.71	0.56	3.26	4.05
Potri.001G024800	NW vs. NE, S vs. NE	2.73	8.02	9.02	7.05	6.02	11.96	3.4	5.19	3.9	2.73
Potri.001G024900	NW vs. NE, S vs. NE	4.03	34.7	52.73	50.19	38.4	53.57	12.53	4.08	24.48	4.03
Potri.001G026400	S vs. NE	2.16	1.06	0.49	0.74	0.86	0.66	1.34	1.28	1.39	2.16
Potri.001G027000	S vs. NW, S vs. NE	0.17	2.14	0.24	1.76	0.59	0.69	0.72	1.91	1.94	0.17
Potri.001G027700	S vs. NE	0.89	0.36	0.29	0.42	0.31	0.05	0.5	0.09	0.47	0.89
Potri.001G027900	S vs. NE	1.33	1.01	0.24	0.61	0.49	0.05	0.91	0.56	1.23	1.33
Potri.001G032300	NW vs. NE, S vs. NE	0	0	6.01	0	2.9	0.06	0	0.12	0	0
Potri.001G034966	NW vs. NE	2.05	1.17	0.42	0.29	1.06	2.34	1.46	2.57	2.98	2.05
Potri.001G037700	NW vs. NE, S vs. NE	4.77	1.24	2.03	2.61	2.05	0.79	4.54	4.71	3.25	4.77
Potri.001G038300	NW vs. NE, S vs. NW	0.04	0.04	0.45	0	0.19	0.02	0	0.98	0.04	0.04
Potri.001G038525	NW vs. NE, S vs. NW	0.35	0.2	0.67	0	0.22	0.07	0	2.18	0.1	0.35
Potri.001G039200	S vs. NW, S vs. NE	0.02	0.19	0.66	0	0.33	0	0	0.88	0.04	0.02
Potri.001G039900	S vs. NW	0.11	0.11	0.35	0	0.23	0.05	0	0.56	0	0.11
Potri.001G040000	S vs. NW, S vs. NE	0	0.08	0.82	0.42	0.52	0.02	0.47	0.61	0.03	0
Potri.001G040200	S vs. NW	0.36	1.72	2.36	0.19	1.28	3.35	0	0.95	2.16	0.36
Potri.001G040500	S vs. NW	0.23	0.1	1.09	0	0.73	0.09	0.02	1.52	0.16	0.23
Potri.001G040628	NW vs. NE, S vs. NW	0.29	0.13	0.63	0	0.26	0	0	1.34	0.04	0.29
Potri.001G041012	S vs. NE	0.25	0	0.8	0.36	0.45	0	0.2	0.66	0.02	0.25
Potri.001G041268	S vs. NE	10.28	0	0.9	0.58	1.82	8.87	0	2.27	11.24	10.28
Potri.001G041800	NW vs. NE, S vs. NE	1.48	2.37	2.65	3.51	2.45	9	1.33	2.32	1.19	1.48
Potri.001G041900	NW vs. NE, S vs. NW	24.22	15.83	25	7.22	27.52	0	8	0	6.88	24.22
Potri.001G042500	S vs. NW, S vs. NE	0.02	0.25	0.36	0.45	0.19	0.17	0.4	0.33	0.31	0.02
Potri.001G042600	NW vs. NE, S vs. NW, S vs. NE	7.25	3.55	552.82	14.97	59.17	14.22	12.26	122.43	39.26	7.25
Potri.001G042700	NW vs. NE, S vs. NW, S vs. NE	0.49	0.6	130.42	1.92	5.17	1.38	0.72	11.28	2.4	0.49
Potri.001G047600	S vs. NW	2.74	2.09	5.15	5.37	3.71	4.73	4.31	5.69	5.68	2.74
Potri.001G048900	NW vs. NE, S vs. NE	0.01	0.26	0.07	0.05	0.09	1.65	0.01	0.17	0.05	0.01
Potri.001G049501	NW vs. NE, S vs. NE	40.33	4.67	10.62	5.9	10.79	0.22	29.49	23.98	8.85	40.33
Potri.001G049601	NW vs. NE	0.68	0	2	0	1.36	0	0.42	0	0	0.68
Potri.001G051500	NW vs. NE, S vs. NW	22.16	21.89	6.96	7.36	14.01	59.83	9.52	78.27	67	22.16
Potri.001G052000	NW vs. NE, S vs. NE	0.15	0.11	0.19	0.13	0.17	0.28	0.33	0.53	0.32	0.15
Potri.001G054600	NW vs. NE	0.79	0.98	0.93	1.31	0.56	0.78	2.16	1.06	2.37	0.79
Potri.001G054800	S vs. NE	2.91	2.32	6.31	6.98	6.44	22.65	2.08	6.72	10.18	2.91
Potri.001G058800	S vs. NW, S vs. NE	0.26	0.26	2.2	0	0.95	1.67	0.25	2.74	0.61	0.26
Potri.001G059100	S vs. NW	0.09	1.39	0.37	1.53	0.18	0.27	0.87	0.87	1.37	0.09
Potri.001G060400	NW vs. NE, S vs. NW	0.55	1.46	2.64	1.09	1.6	3.32	0.42	0.37	0.64	0.55
Potri.001G060500	NW vs. NE, S vs. NE	5.03	1.08	0.62	0.5	0.82	0.04	2.38	1.94	1.79	5.03
Potri.001G061600	NW vs. NE, S vs. NE	2.61	1.8	0.39	0.62	0.42	0.12	2.18	1.35	1.1	2.61
Potri.001G062301	NW vs. NE, S vs. NW	0	7.23	6.88	0	3.63	0	4.43	0	0	0
Potri.001G062632	S vs. NW, S vs. NE	1.69	0	0.17	0.05	0	0.16	0	0	0	1.69
Potri.001G064600	NW vs. NE, S vs. NE	0.11	0.04	1.24	0.04	0.06	0.17	0.06	0.04	0	0.11
Potri.001G065300	S vs. NE	0	0.2	0.02	0.06	0.1	0.83	0	0.47	0	0
Potri.001G066400	S vs. NW	118.97	81.55	63.83	119.09	105.43	136.05	39.6	37.11	103.18	118.97
Potri.001G066500	NW vs. NE, S vs. NW	1.09	1.36	2.46	0.09	1.81	0.78	0.15	0.39	0.16	1.09
Potri.001G066900	NW vs. NE, S vs. NE	0.76	2.5	5.33	3.58	3.28	6.47	0.98	2.21	2.13	0.76
Potri.001G067700	NW vs. NE, S vs. NE	0.48	0.2	0.3	0.13	0.3	0.34	0.41	0.72	0.74	0.48
Potri.001G069501	S vs. NW	0.12	0.12	0.32	0.14	0.12	0.42	0.31	0.39	0.18	0.12
Potri.001G070600	NW vs. NE, S vs. NE	0.32	0.08	0.9	0.13	1.38	0.04	0.11	0.08	0.25	0.32
Potri.001G070900	S vs. NE	3.79	2.3	0.55	2.55	1.94	0.85	2.39	0.69	2.71	3.79
Potri.001G072500	S vs. NE	2.02	0.84	0.65	1.16	0.74	0.75	1.93	1.25	1.22	2.02
Potri.001G075600	S vs. NE	2.06	2.42	5.66	2.98	2.38	11.16	2.3	4.82	1.93	2.06
Potri.001G077600	NW vs. NE	136.19	428.99	423.21	285.4	308.19	538.87	172	120.09	254.24	136.19
Potri.001G078400	NW vs. NE, S vs. NE	1.69	1.31	16.21	0.87	4.9	1.28	2.93	1.76	2.45	1.69
Potri.001G079600	NW vs. NE	1.72	2.43	1.57	2.23	1.78	5.12	1.43	0.67	1.06	1.72
Potri.001G079800	NW vs. NE, S vs. NE	2.71	2.54	27.99	2.82	4.23	9.66	3.23	3.29	2.98	2.71
Potri.001G079900	NW vs. NE, S vs. NE	1.17	2.64	4.09	1.74	2.64	1.66	1.25	0.63	0.54	1.17
Potri.001G081200	S vs. NE	0.02	0.07	0.01	0.05	0.01	0.31	0.01	0.15	0.06	0.02
Potri.001G081400	NW vs. NE, S vs. NE	1.14	1.09	0.64	1.13	0.17	0.06	1.61	1.17	1.61	1.14
Potri.001G082150	S vs. NW, S vs. NE	1.01	1.94	4.16	1.64	2.91	7.4	1.84	6.62	5.04	1.01
Potri.001G082600	NW vs. NE	4.13	2.83	3.16	2.3	1.32	1.01	3.58	5.15	5.61	4.13
Potri.001G083400	NW vs. NE	16.39	7.46	20.33	1.5	11.73	2.19	11.49	31.09	11.54	16.39
Potri.001G083600	S vs. NW, S vs. NE	20.83	5.78	7.51	3.43	7.27	1.01	9.71	11	7.13	20.83
Potri.001G084200	S vs. NW, S vs. NE	10.11	4.86	0.95	1.03	7.75	3.29	1.29	1.34	2.92	10.11
Potri.001G085800	NW vs. NE, S vs. NE	0	0	0.7	0.02	0.25	0	0	0	0.02	0
Potri.001G086700	NW vs. NE, S vs. NE	4.31	2.47	0.85	0.94	1.77	3.34	2.84	13.46	6.99	4.31
Potri.001G087200	NW vs. NE, S vs. NE	4.41	2.57	18.54	2.01	13.19	11.5	1.34	4.33	2.75	4.41
Potri.001G088700	NW vs. NE, S vs. NW	0.28	1.39	0.13	0.38	0.23	0.44	0.29	0.03	0.07	0.28
Potri.001G088900	NW vs. NE, S vs. NE	0.98	1.42	9.46	1.24	8.1	4.39	1.19	2.88	1.05	0.98
Potri.001G091500	NW vs. NE, S vs. NE	0	0	4.22	0	0.62	0	0	0	0.28	0
Potri.001G092200	S vs. NE	124.54	55.5	58.2	49.04	70.99	10.85	99.13	81.72	82.22	124.54
Potri.001G092900	NW vs. NE, S vs. NE	0.1	0.1	0.24	0.13	0.06	1.24	0.03	0.23	0.12	0.1
Potri.001G093100	NW vs. NE, S vs. NE	12.54	56.18	59.34	80.71	49.1	128.85	44.61	6.27	54.35	12.54
Potri.001G093300	NW vs. NE, S vs. NE	8.86	17.58	58.06	16	33.69	37.72	9.32	20.48	12.93	8.86
Potri.001G093600	S vs. NE	1.65	0.94	3.06	5.12	1.18	2.86	2.66	0.55	2.41	1.65
Potri.001G093700	NW vs. NE, S vs. NE	3.08	1.89	0.56	0.7	0.61	0.42	2.52	1.8	1.63	3.08
Potri.001G094200	S vs. NE	2.29	2.34	8.84	2.27	5.68	4.39	2.51	2.92	2.97	2.29
Potri.001G094800	S vs. NE	1.78	3.89	2.14	3.37	1.84	2.61	2.07	1.12	1.73	1.78
Potri.001G097300	NW vs. NE, S vs. NE	0.91	5.07	6.16	7.68	5.05	9.29	1.8	0.32	3.9	0.91
Potri.001G097600	NW vs. NE	0.93	0.81	0.47	0.51	0.46	0.13	1.01	1.32	0.84	0.93
Potri.001G098300	NW vs. NE	3.42	3.88	10.28	3.83	7.37	9.25	2.56	1.43	5.11	3.42
Potri.001G100000	S vs. NE	29.24	16.94	9.01	11.32	14.31	7.42	16.94	16.47	21.12	29.24
Potri.001G102400	NW vs. NE, S vs. NW, S vs. NE	54.43	11.01	86.77	47.11	27.61	2.87	28.85	7.54	11.75	54.43
Potri.001G105800	S vs. NW, S vs. NE	0.17	0.49	0.21	1.06	0.19	0.16	0.58	0.27	0.25	0.17
Potri.001G107600	S vs. NW, S vs. NE	11.45	2.27	1.69	4.89	2.19	2.31	4.17	1.12	4.08	11.45
Potri.001G107800	NW vs. NE, S vs. NW, S vs. NE	1.69	16.28	53.66	55.26	14.28	159.63	0.91	4.76	0.32	1.69
Potri.001G107950	NW vs. NE, S vs. NE	0	0.15	0.82	0.23	0.29	11.82	0	0	0	0
Potri.001G108600	S vs. NW, S vs. NE	1.11	0.5	0.03	0.6	0.35	0.42	0.13	0	0.13	1.11
Potri.001G108800	S vs. NW, S vs. NE	0.4	0.86	1.17	2.23	1.08	3.22	0.79	2.98	2.98	0.4
Potri.001G109700	NW vs. NE, S vs. NE	64.34	27.5	24.28	19.62	21.13	3.1	40.62	50.81	40.7	64.34
Potri.001G111000	S vs. NW	2.95	3.97	2.04	5.3	1.75	1.01	2.83	0.66	1.82	2.95
Potri.001G111400	S vs. NE	5.97	7.56	17.3	8.84	12.53	17.69	5.71	11.48	9.57	5.97
Potri.001G112500	NW vs. NE, S vs. NW	1.04	1.24	2.27	0.93	1.49	0.66	0.74	0.66	0.35	1.04
Potri.001G113100	NW vs. NE, S vs. NW	154.05	71.86	36.95	25.08	60.55	271.54	109.66	467.47	427.94	154.05
Potri.001G117000	S vs. NW, S vs. NE	1.65	0.39	1.4	0.56	0.65	0.59	0.83	0.48	0.75	1.65
Potri.001G119000	S vs. NW	0.63	5.47	10.97	5.56	8.37	8	4.12	14.73	11.08	0.63
Potri.001G119300	S vs. NW	5.25	4.2	8.95	7.4	5.67	4.34	4.1	4.28	2.91	5.25
Potri.001G119800	NW vs. NE, S vs. NE	2.39	8.4	18.53	7.17	8.9	47.2	6.15	4.98	10.01	2.39
Potri.001G120000	S vs. NW, S vs. NE	0.61	0.4	0.33	0.16	0.28	0	0.41	0.08	0.24	0.61
Potri.001G121600	S vs. NE	5.56	2.05	3.27	2.06	2.35	1.11	5.4	1.48	2.32	5.56
Potri.001G121900	S vs. NW, S vs. NE	0.71	1.2	2.3	0.93	2.81	1.96	1.45	4.89	1.42	0.71
Potri.001G122600	NW vs. NE, S vs. NE	11.58	2.58	0.98	2.04	2.72	0.36	3.98	5.24	5.94	11.58
Potri.001G123300	NW vs. NE, S vs. NW	0.3	0.1	0.38	0	0.2	0	0	2.07	0.36	0.3
Potri.001G124700	NW vs. NE, S vs. NE	0.96	0.29	0.5	0.3	0.25	0.21	2	0	0.55	0.96
Potri.001G128200	S vs. NE	9.57	18	32.03	23.34	24.13	25.44	13.96	13.56	14.51	9.57
Potri.001G130100	NW vs. NE, S vs. NE	6.07	1.91	2.44	1.02	2.25	1.15	4.43	3.3	2.94	6.07
Potri.001G130601	S vs. NE	2.34	2.62	0.9	2.33	1.77	1.37	2.69	2.24	3.7	2.34
Potri.001G131500	S vs. NW	2.19	2.78	2.07	1.88	1.49	7.99	0.69	7.87	3.82	2.19
Potri.001G131600	S vs. NE	0.56	0.77	0.72	0.8	0.47	1.14	0.95	1.23	0.15	0.56
Potri.001G131800	S vs. NE	2.6	1.43	0.88	1.23	0.8	0.44	2.25	1.18	1.12	2.6
Potri.001G133900	S vs. NW, S vs. NE	0.71	0.72	0	0.69	0.55	0.28	0.77	0	0.68	0.71
Potri.001G134425	S vs. NE	0	0.05	0.11	0	0.02	0.25	0.07	0.07	0.04	0
Potri.001G134500	S vs. NE	0.02	0.23	0.18	0.09	0.14	1.02	0.1	0.27	0.14	0.02
Potri.001G137401	S vs. NW, S vs. NE	0.27	0.54	1.16	0.5	1.11	0.77	0.03	0.76	0.73	0.27
Potri.001G140700	S vs. NW, S vs. NE	11.48	52.32	66.67	52.06	47.79	74.98	17.44	56.47	38.67	11.48
Potri.001G141200	S vs. NE	2.39	8.2	7.72	12.39	7.49	12.99	4.69	3.14	8.52	2.39
Potri.001G141701	S vs. NW	84.17	86.73	138.86	107.14	104.39	17.23	48.2	39.28	64.78	84.17
Potri.001G144100	NW vs. NE, S vs. NW	0.56	0.78	0.87	0.58	0.52	2.24	0.24	0.46	0.28	0.56
Potri.001G145200	NW vs. NE	1.45	2.84	4.6	2.88	2.92	1.63	0.35	0.05	2.77	1.45
Potri.001G145300	NW vs. NE, S vs. NW	1.69	2.18	0.95	1.61	1.35	0.87	1.62	3.93	2.95	1.69
Potri.001G147500	NW vs. NE	0.41	0.14	0.31	0.2	0.1	0.2	0.57	0.42	0.4	0.41
Potri.001G149001	NW vs. NE, S vs. NW	2.36	2.56	1.09	2.24	2	1.88	1.38	0.39	0.54	2.36
Potri.001G151100	NW vs. NE, S vs. NW	0.08	0.06	0.04	0.02	0.02	0.02	0.09	0.48	0.14	0.08
Potri.001G151500	NW vs. NE, S vs. NW	4.16	0.45	4.42	0.4	9.11	0.59	0.06	1.59	0.23	4.16
Potri.001G151900	NW vs. NE	0.23	0.13	0.21	0.15	0.08	0.05	0.25	0.39	0.2	0.23
Potri.001G152300	NW vs. NE, S vs. NW, S vs. NE	0.12	0.07	0.15	0.34	0.07	0.58	0.09	0.1	0.12	0.12
Potri.001G152500	S vs. NW, S vs. NE	0.64	10.08	11.85	8.12	6.92	11.57	1.26	5.61	9.5	0.64
Potri.001G154100	S vs. NE	1.24	0.12	0.67	0.25	0.47	0.48	0.22	1.09	0.62	1.24
Potri.001G154200	NW vs. NE, S vs. NE	0.59	0.82	11.28	0.89	1.05	1.44	1.43	0.32	1.03	0.59
Potri.001G157600	S vs. NE	6.06	4.91	1.22	2.55	2.13	4.55	4.58	4.32	6.68	6.06
Potri.001G162700	S vs. NE	7.85	4.8	1.5	3.01	2.52	0.91	4.9	5.06	4.2	7.85
Potri.001G168000	S vs. NW, S vs. NE	0.31	0.49	2.82	0.43	0.98	1.25	0.45	2.64	1.19	0.31
Potri.001G168600	NW vs. NE, S vs. NE	3.27	1.44	1.13	0.61	1.35	0.37	2.83	0.69	2.79	3.27
Potri.001G168800	NW vs. NE, S vs. NE	0.07	0.14	0.19	0.32	0.31	1.39	0.1	0.11	0.18	0.07
Potri.001G172300	S vs. NW	0.12	0.25	0.16	0.05	0.03	0.19	0.09	0.46	0.18	0.12
Potri.001G172700	NW vs. NE	6.54	7.19	3.93	6.98	2.88	0.43	11.9	5.3	10.33	6.54
Potri.001G172850	S vs. NW, S vs. NE	1.22	1.78	0	0.17	1.25	0	0	0.32	0.42	1.22
Potri.001G173700	S vs. NE	1.08	8.11	0.64	2.78	3.77	3.21	1.33	0.99	5.45	1.08
Potri.001G174300	S vs. NE	50.56	19.54	29.23	16.57	23	20.01	36.64	36.82	33.85	50.56
Potri.001G175500	NW vs. NE	0.36	0.41	1.11	0.16	0.57	0.05	0.37	0.12	0.06	0.36
Potri.001G176600	S vs. NW, S vs. NE	0.62	3.46	3.99	6.83	2.83	4.03	2.27	1.06	4.28	0.62
Potri.001G177100	NW vs. NE	0.48	0.36	0.16	0.2	0.25	0.06	0.59	0.43	0.27	0.48
Potri.001G177500	NW vs. NE, S vs. NE	28.21	11.69	4.71	8.71	5.22	1.41	25.44	11.49	12.86	28.21
Potri.001G179400	NW vs. NE	0.2	0.03	0.34	0.67	0.1	0.1	0.05	0.05	0.17	0.2
Potri.001G182000	S vs. NW, S vs. NE	1.15	2.88	6.84	5.06	5.09	5.67	4.52	5.3	3.88	1.15
Potri.001G182100	S vs. NW	38.21	36.63	209.18	30.75	67.58	31.36	54.99	140.71	89.46	38.21
Potri.001G182500	NW vs. NE, S vs. NE	9.67	2.98	0.89	2.73	3.19	0.15	7.69	4.25	4.24	9.67
Potri.001G185500	NW vs. NE	65.78	44.04	50.96	22.78	43.11	25.97	64.62	89.91	81.55	65.78
Potri.001G186050	NW vs. NE, S vs. NW	0.24	0.42	1.64	0	0.54	0.68	0.9	3.46	1.11	0.24
Potri.001G187100	S vs. NE	0.43	0.29	0.25	0.07	0.18	0.09	0.56	0.02	0.26	0.43
Potri.001G189500	NW vs. NE, S vs. NE	0.63	1.97	1.96	1.89	1.71	4.11	1.04	0.95	1	0.63
Potri.001G190700	NW vs. NE, S vs. NW	1.16	0.92	1.61	0.51	1.66	1.7	0.8	0.25	0.59	1.16
Potri.001G191500	S vs. NW, S vs. NE	0.59	0.14	0	0.37	0.11	0.09	0.31	0	0.08	0.59
Potri.001G191600	NW vs. NE, S vs. NE	0	0	1.38	0	0.72	0	0	0	0	0
Potri.001G192600	S vs. NW, S vs. NE	0.36	0.34	6.87	1.48	0.63	1.09	0.24	4.51	0.82	0.36
Potri.001G195101	NW vs. NE	10.05	11.71	2.96	10.64	3.83	1.83	29.19	5.92	5.19	10.05
Potri.001G200700	NW vs. NE, S vs. NE	1.32	0.8	0.91	0.28	0.53	0.27	0.7	2.53	2.9	1.32
Potri.001G200800	NW vs. NE	2.16	1.25	0.78	0.48	0.62	0.58	1.79	3.3	1.83	2.16
Potri.001G206900	S vs. NW, S vs. NE	21.46	8.13	2.54	1.71	6.92	2.65	5.75	5.59	8.79	21.46
Potri.001G209300	NW vs. NE, S vs. NE	4.94	2.01	2.87	2.76	2.17	0.1	7.3	8.53	3.68	4.94
Potri.001G212900	NW vs. NE, S vs. NE	0	1.67	0.52	0.1	0.13	0.07	0.48	0.03	0.06	0
Potri.001G213200	NW vs. NE, S vs. NE	0.11	0.91	5.91	1.67	3.17	4.5	0.37	0.31	0.97	0.11
Potri.001G213300	NW vs. NE	0.61	0.2	0.47	0.11	0.27	0.1	0.47	0.97	0.24	0.61
Potri.001G213400	NW vs. NE, S vs. NE	0.1	0.31	1.76	1.25	0.41	2.26	0.2	0.05	0.44	0.1
Potri.001G214600	NW vs. NE, S vs. NW	0	0	0.78	0.26	0.41	0.5	0.31	2.11	0.65	0
Potri.001G217700	S vs. NE	5.46	2.85	1.74	3.08	2.17	1.24	4.17	4.71	4.11	5.46
Potri.001G218800	NW vs. NE, S vs. NE	0.1	0.2	0.98	0.21	0	5.94	0.09	0.15	0.18	0.1
Potri.001G221100	S vs. NE	97.06	30.06	45.43	18.25	53.5	16.74	31.48	66.02	49.9	97.06
Potri.001G221200	S vs. NW, S vs. NE	80.06	9.34	59.74	0.87	41.93	1.62	31.21	21.54	1.18	80.06
Potri.001G221400	NW vs. NE, S vs. NE	22.9	6.3	5.18	1.18	8.89	2.46	11.65	12.88	6.57	22.9
Potri.001G221700	S vs. NE	43.12	10.01	21.11	11.84	28.73	6.28	9.71	31.63	45.52	43.12
Potri.001G221900	S vs. NE	122.32	34.83	79.61	30.31	109.86	29.12	29.04	96.07	116.67	122.32
Potri.001G222100	S vs. NW, S vs. NE	16.57	1.49	8.59	0	7.67	0.29	6.58	6.92	0	16.57
Potri.001G225400	S vs. NW	0.37	0.27	0	0.33	0.16	0.06	0.18	0.02	0.2	0.37
Potri.001G225700	S vs. NE	0.24	0.15	1.1	1.17	0.95	0.13	0.45	0.31	0.32	0.24
Potri.001G225800	NW vs. NE, S vs. NE	1.15	0.98	315.96	5.88	119.95	10.6	0.33	0.32	1.41	1.15
Potri.001G225808	NW vs. NE, S vs. NE	0	0	77.93	0	40.28	0	0	0	0	0
Potri.001G226100	NW vs. NE, S vs. NE	0	0	98.81	0	43.76	0	0	0	0	0
Potri.001G227300	NW vs. NE	10.26	0.24	8.16	7.62	10.71	1.08	7.16	24.32	8.16	10.26
Potri.001G234600	NW vs. NE, S vs. NE	1.3	0.96	15.18	1.74	2.63	6.65	0.94	0.71	1.87	1.3
Potri.001G235300	S vs. NW, S vs. NE	1.64	2.49	34.16	5.15	11.71	3.38	2.02	17.37	7.21	1.64
Potri.001G235500	NW vs. NE, S vs. NE	0.06	0.7	1.14	5.68	0.45	0.89	0.62	0.84	0.55	0.06
Potri.001G235700	S vs. NE	0.18	0.55	0.85	0.54	0.46	1.07	0.31	0.72	0.4	0.18
Potri.001G235800	S vs. NE	0.08	0.62	1.97	0.56	0.31	0.63	0.22	0.63	0.75	0.08
Potri.001G237600	NW vs. NE, S vs. NE	3.34	1.28	0.6	1.18	0.59	0	6.13	1.96	2.42	3.34
Potri.001G238700	NW vs. NE, S vs. NW, S vs. NE	0.37	0.07	26.06	0.38	0.96	0.45	0.14	2.8	0.26	0.37
Potri.001G239650	NW vs. NE, S vs. NE	745.14	385.63	324.34	275.17	426.55	50.08	393.09	1067.1	593.93	745.14
Potri.001G240300	NW vs. NE, S vs. NE	19.41	11.76	11.03	5.94	7.87	5.55	29.48	16.95	9.33	19.41
Potri.001G240900	S vs. NE	121.64	93.62	43.62	62.09	58.04	24.01	96.43	60.99	91.35	121.64
Potri.001G243900	NW vs. NE, S vs. NW, S vs. NE	1.47	0	0	0	1.37	0	0	0.15	0	1.47
Potri.001G245300	S vs. NE	9.83	3.56	4.26	3.64	4.97	2.41	6.85	5.89	5.58	9.83
Potri.001G246300	NW vs. NE, S vs. NW	0.1	0.03	0.06	0	0.13	0.2	0.12	0.76	0.14	0.1
Potri.001G247200	NW vs. NE	1.38	0.61	1.56	1.46	0.99	0.22	1.44	4.88	2.28	1.38
Potri.001G247300	S vs. NE	0.12	0.08	0.46	0.19	0.44	0.03	0.07	0.01	0.38	0.12
Potri.001G248600	S vs. NW	18.57	8.38	10.36	7.1	13.86	0.66	11.37	0.95	8.64	18.57
Potri.001G248700	NW vs. NE, S vs. NE	0	0.08	0.67	0.09	0.45	0.17	0	0	0.05	0
Potri.001G248900	NW vs. NE, S vs. NE	0	0.22	0.05	0.23	0.03	4.59	0.1	0.06	0.25	0
Potri.001G249000	NW vs. NE, S vs. NE	0.25	4.65	0.23	6.08	1.26	17.61	1.35	0.45	1.56	0.25
Potri.001G249700	S vs. NW, S vs. NE	0.03	0.09	0.08	0.09	0.06	0.25	0.03	0.12	0.05	0.03
Potri.001G254100	S vs. NE	438.44	312.76	77	283.75	144.11	119.85	168.21	275.09	415.04	438.44
Potri.001G254500	NW vs. NE, S vs. NE	2.56	0.99	0.63	0.51	0.74	0.44	1.72	1.82	1.35	2.56
Potri.001G254700	NW vs. NE, S vs. NE	0.35	0.81	155.65	5.22	8.7	0.37	2.49	13.69	6.62	0.35
Potri.001G255100	S vs. NW	118.27	45.95	111.51	26.24	153.03	88.21	9.43	56.51	62.83	118.27
Potri.001G255532	NW vs. NE, S vs. NE	1.97	0.14	0.28	0.23	0.49	0.12	1.19	0.58	0.58	1.97
Potri.001G258700	S vs. NE	0.35	1.2	1.44	0.87	0.89	1.73	1.03	0.5	0.74	0.35
Potri.001G259212	S vs. NW	1.86	1.38	0.49	1.44	2.05	1.12	0.14	1.63	1.14	1.86
Potri.001G260304	S vs. NW	0.63	0.54	0.44	0.34	0.88	0.55	0.06	0.49	0.36	0.63
Potri.001G261100	NW vs. NE, S vs. NW	1.84	4.26	2.18	0.47	2.12	2.01	0.91	0	1.66	1.84
Potri.001G261900	S vs. NE	4.22	1.82	3.15	1.6	2.23	0.49	3.09	2.66	3.85	4.22
Potri.001G263400	NW vs. NE	0.63	0.93	0.52	0.36	0.19	0.35	0.86	1.47	0.52	0.63
Potri.001G263900	S vs. NE	42.32	21.3	24.82	36.1	21.1	3.52	30.27	36.33	33.48	42.32
Potri.001G264000	NW vs. NE, S vs. NE	0.74	0.42	0.27	0.29	0.24	0.18	0.93	0.62	0.59	0.74
Potri.001G265400	NW vs. NE	3.21	4.59	2.53	1.53	2.52	17.55	0.9	2.08	3.48	3.21
Potri.001G265600	NW vs. NE, S vs. NW	0.8	0.5	0.42	0.19	0.64	1.63	0.29	0	0.38	0.8
Potri.001G267600	NW vs. NE	0.7	0.41	0.31	0.13	0.29	0.04	0.92	0.63	0.4	0.7
Potri.001G267700	S vs. NE	4.44	2.42	3.64	1.63	3.03	0.7	4.45	5.83	2.35	4.44
Potri.001G268908	NW vs. NE, S vs. NE	0.04	0.16	5.32	0.04	3.04	0.08	0.18	0.04	0.12	0.04
Potri.001G269700	NW vs. NE, S vs. NE	2.65	0.76	0.58	0.68	0.98	0.61	1.86	1.63	1.18	2.65
Potri.001G270600	NW vs. NE, S vs. NW	0.16	0.09	0.2	0.16	0.06	0.13	0.26	1.08	0.3	0.16
Potri.001G272000	NW vs. NE, S vs. NE	1.45	0.64	0.58	0.61	0.36	0.17	1.02	0.94	1.26	1.45
Potri.001G272400	S vs. NW	1.59	1.06	1.71	1.68	1.52	0	1.37	0	0.85	1.59
Potri.001G276200	S vs. NW	0.56	0.77	0.76	0.99	0.76	1.23	0.14	0.6	0.66	0.56
Potri.001G276400	S vs. NE	0.1	0	1.17	0.21	0.31	2.19	0	1.68	0	0.1
Potri.001G276600	NW vs. NE	1.9	4.52	1.36	0.83	2.31	2.33	0.21	0.94	1.52	1.9
Potri.001G278300	S vs. NE	3.7	1.49	1.27	2.66	1.87	0.69	2.14	2.93	1.71	3.7
Potri.001G278500	NW vs. NE	18.38	32.22	54.31	35.14	28.38	39.31	18.94	14.64	20.56	18.38
Potri.001G278504	NW vs. NE, S vs. NE	0	0.15	3.35	0	0.58	1.56	0	0	0.38	0
Potri.001G279000	NW vs. NE	3.88	3.53	1.87	1.44	1.95	1.28	3.2	5.98	3.42	3.88
Potri.001G280200	NW vs. NE, S vs. NE	1.07	1.08	2.93	1.27	1.67	9.44	1.26	0.79	1.11	1.07
Potri.001G280400	S vs. NE	19.08	8.57	5.51	4.96	6.14	3.55	12.04	12.29	9.06	19.08
Potri.001G281000	NW vs. NE	1.56	1.37	0.06	0.99	0.75	0.7	2.11	3	1.68	1.56
Potri.001G282100	S vs. NW	1.6	0.81	2.25	1.02	1.8	1.25	0.9	0.62	1.21	1.6
Potri.001G284305	S vs. NW, S vs. NE	50.24	3.92	11.85	1.45	11.43	1.53	14.92	15.73	3.7	50.24
Potri.001G287200	S vs. NW, S vs. NE	0.04	1.57	1.29	0.68	0.26	1.47	0.27	0.37	0.96	0.04
Potri.001G287400	S vs. NW, S vs. NE	45.55	118.08	154.65	302.07	119.89	326.37	134.78	108.25	169.6	45.55
Potri.001G287800	NW vs. NE	0.25	0.21	0.16	0.2	0.06	0.24	0.5	0.32	0.48	0.25
Potri.001G288900	S vs. NW, S vs. NE	0.7	0.5	0.25	0.1	0.34	0.03	0.28	0.21	0.26	0.7
Potri.001G289250	S vs. NW	2.66	4.06	0.59	3.19	1.51	6.45	4.64	4.39	3.4	2.66
Potri.001G289700	S vs. NW, S vs. NE	38.63	69.03	360.9	88.24	110.34	290.72	65.43	163.72	116.22	38.63
Potri.001G290000	S vs. NE	1.14	1.59	0.1	0.29	0.63	0.07	1.15	0.35	0.51	1.14
Potri.001G290600	NW vs. NE, S vs. NW	2.45	2.59	2.41	2.75	2.46	3.07	1.47	0.8	1.48	2.45
Potri.001G290800	S vs. NW	0.14	0.24	0.78	0.18	0.67	0.36	0.9	1.07	0.3	0.14
Potri.001G291300	NW vs. NE, S vs. NE	9.6	3.31	5.44	2.52	7.71	6.67	9.06	15.32	7.02	9.6
Potri.001G292300	NW vs. NE	1.5	0.55	1.13	0.36	1.33	0.71	2.69	1.53	1.19	1.5
Potri.001G293300	NW vs. NE, S vs. NE	0.06	0	1.68	0.14	0.59	0.03	0.06	0.09	0	0.06
Potri.001G293400	NW vs. NE, S vs. NE	11.41	20.35	211.98	15.98	150	34	9.52	12.67	17.93	11.41
Potri.001G293600	S vs. NW, S vs. NE	3.06	0.35	0.28	0.73	0.42	0.1	0.65	0.5	0.51	3.06
Potri.001G295266	NW vs. NE, S vs. NW	0.89	1.15	0.93	0.49	1.47	0.05	0.15	0.21	0.6	0.89
Potri.001G298900	NW vs. NE, S vs. NE	7	2.06	1.36	1.92	2.61	1.7	9.4	2.58	2.13	7
Potri.001G301800	NW vs. NE, S vs. NE	2.01	0.8	0.71	0.46	0.29	0.49	1.86	0.94	1.47	2.01
Potri.001G306000	NW vs. NE, S vs. NE	0.32	1.97	1.1	1.31	1.1	2.75	0.43	0.46	0.93	0.32
Potri.001G306200	S vs. NE	1.44	1.17	0.62	0.3	0.47	0.27	0.7	0.63	1.15	1.44
Potri.001G307000	NW vs. NE, S vs. NE	0	1.59	0.14	0.16	0	2.99	0	0.38	0	0
Potri.001G307100	NW vs. NE, S vs. NE	14.1	6.15	0.61	0	5.4	1.4	0	35.78	7.72	14.1
Potri.001G307300	S vs. NE	0.74	2.6	0.57	2.24	0.78	4.32	1.2	1.15	1.69	0.74
Potri.001G307800	NW vs. NE, S vs. NE	0.18	0.62	1.7	1.34	1.21	6.8	0.78	0.82	1.36	0.18
Potri.001G308300	S vs. NW, S vs. NE	0.11	0.25	4.17	0.56	2.36	0.23	0.49	1.68	0.52	0.11
Potri.001G308800	NW vs. NE	1.09	0.22	1.95	0.18	1.01	0.18	1.29	1.42	1.68	1.09
Potri.001G310100	NW vs. NE, S vs. NE	1.66	0.16	0.4	0	0.65	0.66	2.06	0.17	1.61	1.66
Potri.001G310400	S vs. NW, S vs. NE	4.15	4.22	21.34	5.45	8.22	10.15	3.88	12.71	7.64	4.15
Potri.001G312700	NW vs. NE, S vs. NW, S vs. NE	0	0	0	0	0.11	2.49	2.36	1.82	0.19	0
Potri.001G313900	S vs. NE	2.3	0.89	1.22	0.46	1.27	0.61	1.65	1.8	1.32	2.3
Potri.001G315700	S vs. NE	1.18	0.68	0.21	0.53	0.23	0.06	0.68	0.4	0.64	1.18
Potri.001G317600	NW vs. NE, S vs. NE	13.34	39.17	24.44	41.57	34.92	61.13	20.53	14.39	21.75	13.34
Potri.001G318500	S vs. NW, S vs. NE	2.68	3.66	16.24	12.75	9.49	12.89	7.07	6.12	8.17	2.68
Potri.001G319200	NW vs. NE, S vs. NE	2.45	0.48	0.03	1.43	0.07	0	1.37	1.62	0	2.45
Potri.001G320800	NW vs. NE, S vs. NE	0	0.15	2.32	0.75	1.01	2.22	0	0.15	0.38	0
Potri.001G321500	S vs. NW	31.35	23.69	15.42	5.3	27.7	5.55	12.28	9.46	16.8	31.35
Potri.001G324200	S vs. NW, S vs. NE	0.7	2.05	4.19	3.61	3.15	5.3	3.75	2.36	2.77	0.7
Potri.001G325300	NW vs. NE, S vs. NE	2.16	0.76	0.26	0.53	0.48	0.16	1.72	1.04	0.53	2.16
Potri.001G326200	S vs. NE	28.8	12.5	7.51	9.15	13.58	2.06	16.52	9.29	13.12	28.8
Potri.001G326300	S vs. NW, S vs. NE	0.12	0.22	0.14	0.41	0.16	0.66	0.23	0.51	0.57	0.12
Potri.001G328300	S vs. NW, S vs. NE	0.13	0.83	0.92	2.28	1.22	2.89	3.32	0	2.18	0.13
Potri.001G331700	S vs. NE	1.97	4.82	6.4	7.76	5.6	5.86	3.1	2.48	3.79	1.97
Potri.001G333902	NW vs. NE, S vs. NE	0.34	0.47	2.34	1.09	2.43	2.72	0.79	0.12	0.52	0.34
Potri.001G335900	NW vs. NE	1.44	1.26	0.39	0.72	0.87	0.28	1.77	1.2	2.02	1.44
Potri.001G336200	NW vs. NE, S vs. NE	0.36	0.37	4.72	0.77	4.05	0.66	0.79	0.66	1.06	0.36
Potri.001G336300	NW vs. NE, S vs. NE	0.95	0.83	0.23	0.46	0.25	0.23	1.69	0.51	0.66	0.95
Potri.001G336766	NW vs. NE, S vs. NW	5.82	10.68	4.88	8.48	6.76	13.44	2.59	2.96	4.18	5.82
Potri.001G339150	S vs. NW, S vs. NE	0.44	0.81	24.68	3.73	1.9	4.11	1.31	8.25	3.1	0.44
Potri.001G339500	NW vs. NE, S vs. NW, S vs. NE	0.16	0.92	0.22	0.08	0.32	2.08	1.02	2.18	1.26	0.16
Potri.001G341700	S vs. NE	0.34	0	1.05	1.96	1.79	0	1.38	0	0.6	0.34
Potri.001G342100	S vs. NE	36.48	19.08	12.24	11.63	18.2	6.26	20.26	36.92	21.72	36.48
Potri.001G342900	NW vs. NE, S vs. NE	1.36	1.06	10.46	0.64	7.04	1.76	1.1	1.03	1.16	1.36
Potri.001G343800	NW vs. NE	1.32	1.01	0.99	0.6	0.68	0.94	1.91	2.59	1.17	1.32
Potri.001G345300	S vs. NE	0.92	1.26	2.47	1.81	1.8	2.74	1.79	0.4	1.34	0.92
Potri.001G348200	S vs. NE	0.87	0.34	0.34	0.29	0.27	0.4	0.93	0.24	0.27	0.87
Potri.001G349900	NW vs. NE, S vs. NE	0.98	5.23	2.73	1.5	1.77	14.57	1.15	2.13	3.07	0.98
Potri.001G354500	S vs. NE	2.38	2.43	0.71	1.21	1.08	0.08	2.04	1.62	1.76	2.38
Potri.001G355100	S vs. NW	3.2	2.24	0.18	4.66	0.73	0.1	2.45	0.26	1.3	3.2
Potri.001G355500	NW vs. NE	4.18	5.74	2.38	4.42	3.6	10.6	2.75	1.69	3.75	4.18
Potri.001G358200	NW vs. NE, S vs. NE	6.48	1.74	2.08	2.01	2.14	1.88	8.62	6.64	4.78	6.48
Potri.001G358600	S vs. NW, S vs. NE	1.5	0.87	0.78	0.77	0.75	0.64	0.86	0.45	1.01	1.5
Potri.001G360200	NW vs. NE, S vs. NE	0.71	0.33	0.25	0.19	0.18	0.18	0.82	0.46	0.68	0.71
Potri.001G360500	NW vs. NE, S vs. NE	0	0	9.79	0.07	5.82	0	0	0	0	0
Potri.001G360700	S vs. NW, S vs. NE	6.8	15.28	51.32	13.75	34.34	25.09	14.45	21.44	21.34	6.8
Potri.001G360800	S vs. NW, S vs. NE	9.3	15.13	29.87	18.87	23.76	11.96	12.39	28.33	23.97	9.3
Potri.001G362000	S vs. NE	1.49	0.52	0.31	0.75	0.59	0	1.22	0.73	0.86	1.49
Potri.001G364600	NW vs. NE, S vs. NE	5.02	0.6	0.33	0.66	1.78	1.05	0.62	4.3	1.92	5.02
Potri.001G364900	NW vs. NE	0.91	4	2.44	0.08	1.72	3.52	5.95	7.78	2.77	0.91
Potri.001G365001	NW vs. NE, S vs. NW	6.28	16.22	13.93	0.36	6.89	18.25	34.92	53.06	22.14	6.28
Potri.001G365100	NW vs. NE, S vs. NW	1.59	1.84	1.66	0.1	1.23	1.8	4.11	7.32	2.63	1.59
Potri.001G365300	NW vs. NE	1.51	1.19	1.01	0.14	0.48	1.03	2.45	4.23	1.22	1.51
Potri.001G365366	NW vs. NE, S vs. NW	1.31	6.24	4.59	0.05	3.49	5.73	11.6	16.52	5	1.31
Potri.001G366200	S vs. NW, S vs. NE	2.98	4	9.45	10.35	7.18	20	8.85	13.25	8.88	2.98
Potri.001G366600	NW vs. NE, S vs. NW	0.71	0.55	0.77	1.99	1.7	1.01	0.77	0.28	0.1	0.71
Potri.001G367100	NW vs. NE	1.29	1.59	1.08	2.77	0.91	0.93	1.88	3.83	3.36	1.29
Potri.001G367600	NW vs. NE, S vs. NE	11.01	2.69	1.23	3.4	2.86	1.59	10.69	4.88	3.14	11.01
Potri.001G368300	S vs. NE	0.44	0.16	0.24	0.24	0.09	0.26	0.17	0.45	0.24	0.44
Potri.001G372800	NW vs. NE, S vs. NW	0.18	0.26	0	0.04	0.07	0.04	0.31	0.71	0.35	0.18
Potri.001G372850	NW vs. NE, S vs. NE	0	0	2.95	0	0.67	0	0	0	0	0
Potri.001G375700	NW vs. NE	2	2.19	7.79	4.62	2.14	10.04	1.84	1.12	3.19	2
Potri.001G376700	S vs. NE	0.51	0.98	1.66	1.28	0.37	2.05	0.74	1.23	1.4	0.51
Potri.001G378300	S vs. NE	2.6	0.39	0.49	0.13	0.63	0.13	2.21	0.13	0.11	2.6
Potri.001G378400	NW vs. NE	5.27	8.58	4.8	19.07	7.31	6.81	5.36	2.22	5.6	5.27
Potri.001G379700	S vs. NW, S vs. NE	0.36	0.34	0.15	0.56	0.94	1.71	0.46	1.32	0.64	0.36
Potri.001G380000	S vs. NE	1.91	0.47	0.71	0.42	0.52	6.08	1.14	3.22	1.18	1.91
Potri.001G380800	NW vs. NE, S vs. NE	2.42	0.69	0.34	0.24	0.52	0.2	0.89	1.92	1.04	2.42
Potri.001G381000	NW vs. NE, S vs. NE	0.71	0.54	5.4	0.52	0.92	0.43	0.66	0.55	0.51	0.71
Potri.001G382400	S vs. NW, S vs. NE	0.45	0.91	1.65	1.84	0.59	4.61	0.38	2.97	0.76	0.45
Potri.001G385200	NW vs. NE	4.91	1.19	7.76	0.14	7.45	3.69	0.39	0.53	3.67	4.91
Potri.001G386100	NW vs. NE	10.38	59.29	15.88	31.21	13.19	35.68	13.08	12.17	5.67	10.38
Potri.001G386300	NW vs. NE	0.14	0.46	0.14	0.26	0.21	0.35	0.07	0.17	0.18	0.14
Potri.001G387400	S vs. NW	6.39	14.08	14.08	11.28	10.31	10.32	11.01	28.13	25.63	6.39
Potri.001G388100	NW vs. NE	2	1.5	1.06	1.15	1.35	5.62	4.01	6.89	4.06	2
Potri.001G388200	S vs. NW, S vs. NE	0	0.07	0.87	0	0.83	0.15	0.07	1.53	0.19	0
Potri.001G388450	NW vs. NE, S vs. NW	1.33	0.77	4.09	0.86	1.04	3.56	3.16	17.04	2.76	1.33
Potri.001G388600	NW vs. NE, S vs. NW, S vs. NE	0.23	0.05	1.13	0.21	0.32	1.71	0.12	5.63	0.5	0.23
Potri.001G388801	NW vs. NE	2	0.92	1.79	1.25	1.15	4.03	4.32	5.39	2.91	2
Potri.001G388900	S vs. NW	41.83	26.11	177.73	49.68	61.94	88.5	39.57	211	33.56	41.83
Potri.001G389800	NW vs. NE, S vs. NW	1.27	0.39	7.48	0.35	3.89	0.91	0.72	1.02	0.39	1.27
Potri.001G391100	S vs. NE	6.28	24.41	9.35	18.87	11.49	69.48	14.49	14.44	13.97	6.28
Potri.001G395400	NW vs. NE, S vs. NE	19.3	7.54	4.8	7.83	8.46	1.67	34.88	3.81	7.11	19.3
Potri.001G395900	S vs. NE	8.59	3.23	5.13	2.96	7.31	1.18	14.25	3.08	2.67	8.59
Potri.001G396800	S vs. NW	0.85	0.84	0.13	0.84	0.23	0.33	0.29	0.21	0.25	0.85
Potri.001G400100	NW vs. NE, S vs. NE	1619.99	6600.27	3234.44	8002.68	2654.76	32097.3	1077.53	2461.84	4342.17	1619.99
Potri.001G400200	NW vs. NE, S vs. NE	28.93	148.88	102.68	134.12	104.79	981.57	119.73	48.27	93.38	28.93
Potri.001G400401	S vs. NW, S vs. NE	9.19	10.35	76.86	14.81	47.03	31.02	23.2	53.91	43.16	9.19
Potri.001G402600	S vs. NW	15.15	4.71	21.43	19.53	14.63	0.51	31.33	27.55	14.07	15.15
Potri.001G404600	NW vs. NE	39.81	55.03	69.88	73.23	57.36	94.8	46.34	20.2	25.81	39.81
Potri.001G404875	S vs. NW	0.92	0.88	0.91	1.67	0.76	1.05	1.03	1.58	0.89	0.92
Potri.001G405700	NW vs. NE, S vs. NW	2.89	2	3.65	2.47	4.79	3.37	2.88	0	1.68	2.89
Potri.001G406000	S vs. NW	0.54	0.55	0.48	0.63	0.54	0.87	0.4	0.1	0.72	0.54
Potri.001G407900	NW vs. NE, S vs. NW	10.63	13.6	13.66	8.43	14.46	0.82	11.56	0	3.89	10.63
Potri.001G409900	S vs. NE	0.75	0.49	0.39	0.15	0.46	0.18	0.67	0.34	0.26	0.75
Potri.001G411700	NW vs. NE, S vs. NW	0.15	0.04	0.1	0.02	0.06	0.13	0.03	0.06	1.62	0.15
Potri.001G412000	NW vs. NE, S vs. NW	0.45	0.36	0.52	0.18	0.29	1.39	0.37	4.41	1.09	0.45
Potri.001G412077	NW vs. NE	3.78	4.42	20.19	1.64	2.04	7.34	3.85	2.23	4.28	3.78
Potri.001G412700	NW vs. NE, S vs. NE	1.32	0	0	0.02	0.58	0	1.58	0	0	1.32
Potri.001G413400	NW vs. NE, S vs. NE	0.06	0.04	0.7	0.13	0.87	0.32	0.04	0.21	0.11	0.06
Potri.001G414000	S vs. NE	24.27	16.07	13.6	3.87	11.27	3.5	18.03	22.34	11.47	24.27
Potri.001G414200	NW vs. NE, S vs. NE	0.22	0.83	4.03	0.89	1.53	0.92	0.7	0.85	0.4	0.22
Potri.001G414600	S vs. NW	11.26	18.84	29.6	26.61	21.39	14.43	20.96	29.8	32.08	11.26
Potri.001G415300	S vs. NE	5.29	3.37	1.32	1.49	1.55	2.89	2.84	1.96	2.25	5.29
Potri.001G416500	NW vs. NE	0.65	0.17	4.71	0.7	0.99	0.67	0.66	0	0.6	0.65
Potri.001G416800	NW vs. NE, S vs. NE	1.75	1.77	8.06	3.1	2.09	8.27	1.93	1.35	3.3	1.75
Potri.001G420700	S vs. NE	4.89	11.39	9.7	7.89	7.62	19.1	7.11	12.18	7.35	4.89
Potri.001G422800	S vs. NE	1.49	5.46	1.34	5.05	1.85	3.7	1.47	1.67	3.65	1.49
Potri.001G425400	NW vs. NE, S vs. NW, S vs. NE	0	0.17	0	0.14	0	1.5	0.84	1.8	0.18	0
Potri.001G425600	S vs. NW, S vs. NE	0.71	2.39	1.76	0.15	1.66	5.89	2.65	3.1	2.03	0.71
Potri.001G426030	S vs. NW	0.32	0.71	0.25	0.79	0.21	0.39	0.51	1.05	0.53	0.32
Potri.001G426980	S vs. NW, S vs. NE	0	0.78	0	1.36	0.16	0.29	0.04	0	1	0
Potri.001G427440	S vs. NW, S vs. NE	0	5.29	4.77	0	2.58	3.92	2.48	5.46	3.77	0
Potri.001G429200	NW vs. NE, S vs. NE	2.43	5.48	5.85	1.53	3.71	1.57	0.53	0	2.4	2.43
Potri.001G431700	S vs. NW, S vs. NE	1.8	0.06	1.09	0.24	0.76	0.6	0.16	0.95	0.82	1.8
Potri.001G432333	S vs. NW	0	0.3	9.79	0.16	4.28	8.53	6.82	6.5	9.92	0
Potri.001G432680	S vs. NE	0.24	13.22	2.99	8.41	2.19	7.64	3.9	14.75	9.56	0.24
Potri.001G433466	S vs. NW, S vs. NE	0.4	1.55	0.96	0.51	0.72	1.36	1.2	1.1	1.05	0.4
Potri.001G435000	S vs. NW, S vs. NE	0	3.45	6.78	0.54	3.54	3.49	2.15	5.68	4.49	0
Potri.001G435100	NW vs. NE, S vs. NE	0.45	0.78	5.51	0.29	2.65	0.26	0.1	0.17	1.27	0.45
Potri.001G435500	NW vs. NE	11.43	15.31	10.3	15.4	10.75	12.35	5.08	5.19	6.42	11.43
Potri.001G436600	S vs. NW, S vs. NE	0.95	7.1	2.77	4.28	1.54	7.2	3.39	5.34	3.23	0.95
Potri.001G437400	S vs. NW, S vs. NE	12.78	16.67	0.07	1.8	3.31	1.53	9.37	1.53	2.08	12.78
Potri.001G437950	S vs. NW, S vs. NE	0.05	0	0.28	0	0.45	0.61	0.05	0	0	0.05
Potri.001G438700	S vs. NW, S vs. NE	14.07	17.59	16.38	1.9	1.99	4.08	2.56	4.4	3.81	14.07
Potri.001G440300	S vs. NE	6.11	2.51	1.71	2.24	2.96	0.86	5.14	2.94	3.29	6.11
Potri.001G441180	NW vs. NE, S vs. NW, S vs. NE	0	0	1.66	0	0.93	0.04	0	0	0	0
Potri.001G441400	NW vs. NE, S vs. NW	0	0	0.37	0.07	0.4	0.5	0.02	0	0.04	0
Potri.001G442200	NW vs. NE, S vs. NE	0.23	0.29	0.44	0.22	0.17	0.82	0.13	0.09	0.11	0.23
Potri.001G442300	NW vs. NE	0.25	0.34	0.24	0.35	0.17	2.16	0	0	0.22	0.25
Potri.001G442500	NW vs. NE, S vs. NE	3.26	1.08	1.9	0.66	1.52	1.03	2.42	3.3	2.28	3.26
Potri.001G444000	NW vs. NE, S vs. NE	0.41	0	0.05	0.02	0.16	0	0.3	0	0.36	0.41
Potri.001G444050	NW vs. NE, S vs. NE	2.53	0.53	0.73	0.45	1.41	0.16	2.39	0.38	1.78	2.53
Potri.001G444100	NW vs. NE	0.19	0.06	0	0.03	0	0	0.65	0.06	0.03	0.19
Potri.001G444500	NW vs. NE, S vs. NE	0.33	0.07	0.04	0.03	0.16	0.01	0.31	0.09	0.1	0.33
Potri.001G444600	S vs. NW	0	1	2.83	0.68	1.44	0.82	0	1.17	3.62	0
Potri.001G445700	NW vs. NE, S vs. NE	0.32	0	0.02	0	0.05	0	0.3	0.06	0	0.32
Potri.001G446332	NW vs. NE, S vs. NE	0.36	0.01	0.02	0	0.11	0	0.45	0	0.06	0.36
Potri.001G446800	NW vs. NE, S vs. NW, S vs. NE	0	1.08	0.47	2.01	0.43	6.06	0	1.61	0.69	0
Potri.001G447132	NW vs. NE, S vs. NW, S vs. NE	2.27	0.57	0.04	0.51	0.83	0	2.91	0	0.5	2.27
Potri.001G448400	S vs. NE	0.56	2.3	2.56	2.7	1.75	3.63	1.13	1.41	1.89	0.56
Potri.001G449800	NW vs. NE	0.78	1.64	5.41	1.26	0.93	0.41	0.65	1.1	0.84	0.78
Potri.001G451300	NW vs. NE	0.6	0	0.44	0.76	0.13	0.13	1.03	1.18	0.08	0.6
Potri.001G451900	S vs. NW, S vs. NE	3.52	9.81	15.95	4.68	9.72	12.77	17.32	20.4	2.43	3.52
Potri.001G452400	S vs. NE	4.07	6.86	8.49	13.3	7.26	14	8.57	4.13	7.03	4.07
Potri.001G452600	NW vs. NE	0.33	0.05	0.27	0.3	0.1	1.56	0.04	0.54	0.04	0.33
Potri.001G452900	S vs. NE	22.96	16.73	11.09	16.34	13.28	5.21	19.07	15.26	24.81	22.96
Potri.001G454300	S vs. NE	59.66	42.93	17.16	25.05	31.62	8.33	37.58	18.13	35.58	59.66
Potri.001G454700	NW vs. NE, S vs. NE	0	0.06	0.03	0.03	0.06	1.22	0	0	0.03	0
Potri.001G454800	S vs. NW, S vs. NE	1.73	2.76	3.69	8.06	2.72	17.13	2.19	5.62	4.38	1.73
Potri.001G456300	NW vs. NE, S vs. NE	1.04	4.61	1.48	4.12	3	20.92	1.51	1.04	2.31	1.04
Potri.001G457000	NW vs. NE, S vs. NW, S vs. NE	1.93	0.05	0.42	0.07	0.37	0	0.11	0.21	0.9	1.93
Potri.001G459200	NW vs. NE	0.6	0.66	2.92	1.89	2.91	3.3	0.49	0.13	1.73	0.6
Potri.001G459400	NW vs. NE, S vs. NE	4.22	1.36	0.5	0.35	0.24	0.1	1.9	1.39	1.83	4.22
Potri.001G459500	NW vs. NE	3.72	6.34	1.33	6.08	2.86	8.55	2.66	2.24	2.67	3.72
Potri.001G462200	NW vs. NE, S vs. NW, S vs. NE	0	57.2	27.45	70.57	16.09	0	0	18.53	0	0
Potri.001G462400	S vs. NW, S vs. NE	0	8.02	21.69	10.35	9.71	0	0	14.9	0	0
Potri.001G462466	NW vs. NE, S vs. NE	0	13.53	0.17	17.6	0.18	0.19	0	0.09	0	0
Potri.001G462532	NW vs. NE, S vs. NE	0	120.26	4.05	169.77	1.64	0	0	1.09	0	0
Potri.001G463900	S vs. NW	2.74	7.27	3.02	4.94	2.32	0.74	1.1	12.75	2.11	2.74
Potri.001G466500	S vs. NW, S vs. NE	8.57	6.17	1.08	0.33	4.61	0.13	0.54	0.72	9.22	8.57
Potri.001G466700	NW vs. NE, S vs. NE	0	0	1.71	0.07	2.16	0.43	0	0.79	0	0
Potri.001G467800	NW vs. NE, S vs. NE	5.72	11.58	17.28	27.2	11.47	22.4	10.09	7.19	8.12	5.72
Potri.001G468100	NW vs. NE	240.29	419.75	384.29	644.36	417.3	656.41	264.99	142.66	322.09	240.29
Potri.001G468500	S vs. NE	6.56	24.96	17.17	21.49	19.75	34.84	6.69	16.4	20.18	6.56
Potri.001G470700	NW vs. NE	29.09	15.05	144.3	32.18	95.84	3.78	38.24	14.57	20.19	29.09
Potri.001G470800	NW vs. NE, S vs. NE	2.06	0.99	1.14	0.7	0.56	0.57	2.64	1.5	1.32	2.06
Potri.002G001400	NW vs. NE, S vs. NW, S vs. NE	0.2	1.21	22.13	0.56	1.41	12.73	0.44	0.75	0.29	0.2
Potri.002G002200	NW vs. NE, S vs. NE	3.46	8.08	6.18	10.05	5.67	21.33	3.59	3.5	5.7	3.46
Potri.002G003400	NW vs. NE, S vs. NE	0.41	0.14	0.33	0.18	0.34	0.15	0.55	0.54	0.34	0.41
Potri.002G003500	NW vs. NE, S vs. NW	0.19	3.4	0.07	0.16	0.23	0.71	0.07	0.74	0	0.19
Potri.002G004900	S vs. NW, S vs. NE	0.16	0.45	0.19	0.34	0.25	4.71	1.86	0	0.43	0.16
Potri.002G005000	NW vs. NE, S vs. NW	0.42	0.38	0.28	0.47	0.38	0.81	2.93	0.39	0.73	0.42
Potri.002G005700	NW vs. NE	9.11	6.69	4.32	5.89	5.54	4.02	13.83	6.11	13.04	9.11
Potri.002G006700	NW vs. NE, S vs. NE	2.04	0.74	0.21	0.87	1.15	0.76	2.36	2.58	1.04	2.04
Potri.002G007000	NW vs. NE, S vs. NE	0.05	0	0.03	0	0.08	1.26	0.05	0	0.07	0.05
Potri.002G007201	NW vs. NE, S vs. NE	1.8	11.46	0.82	7.68	2.05	7.09	0.42	4.73	0.56	1.8
Potri.002G007300	NW vs. NE, S vs. NE	3.45	1.13	0.58	1.38	0.44	0.19	2.77	1.31	3.15	3.45
Potri.002G007601	NW vs. NE, S vs. NE	0.17	0	3.34	0	2.1	0.26	0.16	0	0	0.17
Potri.002G010000	NW vs. NE, S vs. NE	1.58	0.67	0.29	0.22	0.22	0.32	1.01	0.91	0.78	1.58
Potri.002G010100	NW vs. NE	39.74	66.43	39.54	80.08	51.36	107.44	35.58	29.12	38.21	39.74
Potri.002G012800	S vs. NE	2.84	3.06	5.42	6.45	5.7	17.63	2.28	4.58	5.42	2.84
Potri.002G013400	NW vs. NE, S vs. NE	0.45	1.23	1.14	0.75	1.52	4.31	0.37	0.85	1.07	0.45
Potri.002G014000	NW vs. NE, S vs. NW, S vs. NE	0.38	0.21	267.59	0.47	77.92	5.35	0.24	0.29	0.35	0.38
Potri.002G014300	S vs. NE	12.15	15.65	26.93	33.52	26.25	24.4	14.68	8.45	20.58	12.15
Potri.002G017400	NW vs. NE, S vs. NE	4.07	0.8	1.17	0.95	1.14	0.23	2.49	1.05	1.7	4.07
Potri.002G017500	S vs. NW, S vs. NE	0	0.35	0.5	0	0.29	2.65	0.11	1.44	0.1	0
Potri.002G018000	NW vs. NE, S vs. NW, S vs. NE	0	0.93	6.05	1.14	0.93	10.11	0	0.06	1.35	0
Potri.002G019700	NW vs. NE, S vs. NE	13.62	26.28	43.9	37.04	26.73	74.58	11.49	17.51	15.88	13.62
Potri.002G023900	S vs. NE	16.11	9.01	5.95	7.81	5.96	4.92	13.26	15.23	9.86	16.11
Potri.002G027600	NW vs. NE, S vs. NE	3.01	0.65	0.98	0.55	0.79	0.64	2.65	1.62	1.61	3.01
Potri.002G028800	NW vs. NE, S vs. NE	32.63	12.43	12.82	13.58	11.22	7.11	35.91	27.48	23.16	32.63
Potri.002G030400	NW vs. NE, S vs. NE	4.5	10.83	12.1	15.6	12.67	13.38	6.03	2.97	7.77	4.5
Potri.002G032700	S vs. NW, S vs. NE	0.37	0.2	8.7	0.59	1.23	0.67	0.23	4.14	1.39	0.37
Potri.002G033000	NW vs. NE	3.02	4.68	1.48	7.33	1.91	3.37	5.73	9.69	7.52	3.02
Potri.002G034400	S vs. NW, S vs. NE	40.14	116	286.97	163.13	155.22	182.68	52.51	185.68	187.68	40.14
Potri.002G035200	NW vs. NE, S vs. NE	0.8	0.26	0.8	0.13	0.33	0.2	1.33	0.4	0.45	0.8
Potri.002G038400	NW vs. NE, S vs. NE	0.5	2.3	0.84	2.17	0.68	3.98	0.34	0.53	1.39	0.5
Potri.002G039000	S vs. NE	0.68	1.38	0.86	1.43	0.92	2.73	1.37	1.49	1.08	0.68
Potri.002G039700	NW vs. NE, S vs. NE	1.26	0.27	0.56	0.49	0.07	0.14	0.25	1.3	0.82	1.26
Potri.002G040200	NW vs. NE, S vs. NE	0.09	0.45	1.12	1.52	0.22	0.23	0.04	0	0.27	0.09
Potri.002G041200	S vs. NW, S vs. NE	2.78	0.8	0.23	0.36	0.45	0	0.51	1.07	0.52	2.78
Potri.002G042500	S vs. NW, S vs. NE	0.9	2.6	0.18	3.27	0.57	2.48	1.69	2.4	2	0.9
Potri.002G046400	NW vs. NE, S vs. NE	14.37	6.15	7.01	3.4	4.29	3.78	14.93	12.19	11.15	14.37
Potri.002G046700	NW vs. NE, S vs. NE	0.68	0.39	0.16	0.39	0.09	0.25	0.91	0.81	1.25	0.68
Potri.002G046800	NW vs. NE	0.24	0.48	0.07	0.52	0.37	1.04	0.27	0.05	0.35	0.24
Potri.002G047400	S vs. NE	1.03	1.03	4.5	3.43	2.61	3.82	1.26	1.22	3.29	1.03
Potri.002G048832	S vs. NE	0.74	0.33	0.6	0.33	0.25	0.11	0.6	0.36	0.92	0.74
Potri.002G049000	S vs. NE	23	25.05	142.02	41.72	37.06	48	29.43	67.21	50.86	23
Potri.002G049200	S vs. NE	0.6	0.54	0.28	0.14	0.34	0.03	0.4	0.3	0.65	0.6
Potri.002G050400	S vs. NW, S vs. NE	0.25	0.11	0.08	0.24	0.05	0.14	0.06	0.05	0.12	0.25
Potri.002G052600	NW vs. NE, S vs. NE	1.16	0.07	0.07	0.08	0.07	0	0.84	1	0.38	1.16
Potri.002G053100	NW vs. NE, S vs. NE	1.35	0.58	0.32	0.75	0.48	0.1	0.72	1.04	1.18	1.35
Potri.002G053400	NW vs. NE	0.76	0.43	0.09	0.25	0	0.15	1.55	0.34	0.25	0.76
Potri.002G054400	S vs. NE	4.03	10.16	11.75	8.31	10	21.18	6.29	11.26	8.24	4.03
Potri.002G054500	S vs. NE	6.11	1.61	3.15	1.71	2.26	0.78	2.83	4.85	2.89	6.11
Potri.002G054700	S vs. NW, S vs. NE	157.16	71.77	87.38	76.69	100.18	87.63	146.23	123.97	64.43	157.16
Potri.002G055500	S vs. NE	32.72	75.61	60.46	72.54	53.12	93.75	58.68	26.85	41.74	32.72
Potri.002G056400	NW vs. NE, S vs. NW, S vs. NE	0.25	1.31	2.58	1.46	1.06	14.21	0.79	0.26	1.45	0.25
Potri.002G056600	NW vs. NE	1.37	2.26	5.71	1.83	3.01	3.82	1.28	1.75	2.49	1.37
Potri.002G057000	NW vs. NE	0.43	0.14	0.11	0.15	0.05	0.02	0.48	0.48	0.19	0.43
Potri.002G059600	S vs. NE	1.45	0.69	0.75	1.01	0.41	0.95	0.56	0.7	1.27	1.45
Potri.002G060100	S vs. NE	19.48	14.29	6.15	9.92	7.73	2.66	23.02	12.76	12.28	19.48
Potri.002G061100	NW vs. NE, S vs. NW, S vs. NE	0.6	0	1.56	3.64	1.14	1.62	3.95	16.43	1.12	0.6
Potri.002G062200	S vs. NW, S vs. NE	1.78	5.32	2.91	3.82	1.79	5.03	5.75	2.3	3.63	1.78
Potri.002G069000	NW vs. NE, S vs. NE	12.44	17.59	18.68	31.24	19.92	148.91	9.55	12.66	19.95	12.44
Potri.002G069400	NW vs. NE	3.08	3.91	2.47	3.51	1.09	0.7	2.83	8.85	3.67	3.08
Potri.002G070101	NW vs. NE, S vs. NE	4.82	1.75	53.74	1.78	28.2	0.77	4.45	5.77	2.62	4.82
Potri.002G072000	NW vs. NE, S vs. NE	3.57	0.2	0.74	0.14	0.66	0.13	2.27	0.27	1.96	3.57
Potri.002G074900	NW vs. NE, S vs. NW, S vs. NE	1.08	0.65	0	0.07	0.2	0	0.61	0.26	0.43	1.08
Potri.002G075901	S vs. NW, S vs. NE	0.55	0.22	0.04	0.09	0.2	0.32	0.1	0.29	0.06	0.55
Potri.002G076000	S vs. NW, S vs. NE	0.12	1.71	0.37	2.18	0.14	0.39	0.66	2.76	1	0.12
Potri.002G076100	S vs. NW, S vs. NE	0.04	1.26	0.08	1.66	0.06	0.09	0.55	0.91	0.51	0.04
Potri.002G076200	NW vs. NE, S vs. NW	0.81	1.09	0.56	0.51	0.82	0.44	1.77	2.77	2.05	0.81
Potri.002G077600	NW vs. NE, S vs. NE	3.2	4.58	11.45	5.56	10.66	24.38	3.4	5.01	4.9	3.2
Potri.002G078600	NW vs. NE, S vs. NE	0	0.09	0.87	0	0.14	2	0	0	0	0
Potri.002G082000	S vs. NE	0.63	0.46	0.4	0.2	0.15	0.17	0.57	0.38	0.58	0.63
Potri.002G084600	NW vs. NE	0.26	0.28	0.02	0.16	0.08	0.08	0.17	0.5	0.11	0.26
Potri.002G084800	S vs. NE	19.65	7.91	13.63	10.24	12.67	1.97	19.02	13.76	12.1	19.65
Potri.002G087300	S vs. NE	6.93	3.08	2.44	3.16	3.73	0.28	6.12	3.91	4.14	6.93
Potri.002G087600	NW vs. NE, S vs. NW	0.22	0.09	0.06	0.29	0.19	0.3	0.48	0.42	0.22	0.22
Potri.002G088500	NW vs. NE, S vs. NE	17.6	79.62	112.9	134.69	83.97	356.92	46.91	15.91	72.71	17.6
Potri.002G088600	NW vs. NE, S vs. NE	33.8	62.36	17.71	36.76	46.43	233.93	23.96	34.67	29.92	33.8
Potri.002G091500	NW vs. NE, S vs. NW	0	0	0.33	0.03	0	0.18	0.16	0.66	0.05	0
Potri.002G092500	S vs. NE	2.36	10.87	1.05	10.92	2.23	3.06	8.56	1.66	5.17	2.36
Potri.002G094700	S vs. NW	0.63	0.52	0.69	0.89	0.49	0.54	0.93	0.84	1.3	0.63
Potri.002G095900	NW vs. NE	4.14	4.43	1.58	1.51	3.35	5.77	5.03	8.06	8.14	4.14
Potri.002G096700	NW vs. NE, S vs. NE	10.28	5.92	6.1	3.62	4.04	3.12	8.05	14.08	7.99	10.28
Potri.002G097800	NW vs. NE, S vs. NW, S vs. NE	0.22	0.34	0.2	0.77	0.77	4.19	0.13	0.11	0.3	0.22
Potri.002G098100	S vs. NE	1.44	0.31	0.22	0.57	0.16	0.12	0.61	0.72	0.44	1.44
Potri.002G098800	NW vs. NE, S vs. NW	0.05	0.2	2.23	0.26	0.26	0.52	0.19	0.1	0.18	0.05
Potri.002G101200	S vs. NE	2.18	12.09	18.85	17.45	7.47	29.27	6.82	5.68	16.39	2.18
Potri.002G101300	NW vs. NE, S vs. NE	5.1	31.08	63.05	56.47	23.4	112.14	10.1	21.76	52.19	5.1
Potri.002G101800	NW vs. NE	0.28	0.35	0.89	0.62	0.43	1.27	0.29	0.07	0.62	0.28
Potri.002G104600	S vs. NE	362.65	120.55	54.57	91.01	142.34	57.55	175.6	131.87	214.37	362.65
Potri.002G107200	NW vs. NE, S vs. NE	0.89	2.66	3.37	7.69	2.45	4.24	1.66	0.47	2.63	0.89
Potri.002G108900	NW vs. NE	0.04	0.06	0.47	0.02	0.31	0	0.02	0	0	0.04
Potri.002G109400	S vs. NE	4.25	15.82	5.87	15.38	7.96	18.64	6.69	4.65	10.46	4.25
Potri.002G110000	S vs. NE	2.19	1.56	1.1	0.44	1.55	0.26	2.69	0.36	2.15	2.19
Potri.002G110100	S vs. NW, S vs. NE	5.76	4.97	1.66	2.27	2.56	0.61	2.65	0.89	2.47	5.76
Potri.002G110200	NW vs. NE, S vs. NW	1.01	0.61	0.39	1.4	0.9	0.35	2.09	1.54	2.19	1.01
Potri.002G110300	S vs. NE	1.17	0.84	0.54	0.18	0.92	0.34	1.5	0.29	1.04	1.17
Potri.002G110600	NW vs. NE, S vs. NW, S vs. NE	2.55	0.38	0.27	0.27	1.08	0.06	2.16	0.31	0.45	2.55
Potri.002G111700	NW vs. NE	1.99	4.22	3.53	7.49	4.81	4.72	2.31	1.34	3.37	1.99
Potri.002G113000	NW vs. NE, S vs. NE	1.52	1.73	14.01	1.43	4	2.23	2.12	2.07	2.08	1.52
Potri.002G113600	NW vs. NE, S vs. NE	0	0.2	1.18	1.57	0.24	1.39	0.07	0	0.21	0
Potri.002G114000	NW vs. NE, S vs. NE	3.01	1.59	1.24	0.58	0.82	0.17	2.87	1.62	1.17	3.01
Potri.002G114400	S vs. NE	1.92	1.66	0.46	1.09	1.36	0.57	2.07	0.32	0.85	1.92
Potri.002G115600	NW vs. NE, S vs. NE	3.45	20.22	12.79	18.17	8.59	32.29	4.69	9.88	8.56	3.45
Potri.002G116500	NW vs. NE, S vs. NW	0.11	0.11	0.08	0	0	0	0.64	0.11	0.2	0.11
Potri.002G117600	S vs. NE	8.2	8.72	3.56	8.21	3.69	2.48	5.96	4.9	6.07	8.2
Potri.002G118000	NW vs. NE, S vs. NW	1.58	1.26	1.68	2.07	1.06	0.2	1.86	3.59	2.45	1.58
Potri.002G118500	NW vs. NE	3.33	1.66	1.67	1.56	1.66	2.4	3.83	5.35	2.96	3.33
Potri.002G118800	NW vs. NE	1.3	0.95	2.56	1.03	1.96	4.37	1.05	1.24	0.98	1.3
Potri.002G119300	S vs. NE	1.06	2.32	10.44	2.46	2.02	3.16	0.94	2.73	3.33	1.06
Potri.002G120700	NW vs. NE, S vs. NE	384.49	105.04	328.72	65.43	273.42	129.1	482.24	420.2	218.2	384.49
Potri.002G121500	NW vs. NE	0.14	0.14	0.17	0.11	0	0.15	0.82	0.11	0.09	0.14
Potri.002G122900	S vs. NE	3.79	3.13	1.41	0.61	2.4	0.4	2.77	0.35	2.65	3.79
Potri.002G124100	S vs. NW	0.82	1.6	3.66	3.72	1.66	0.85	2.03	5.03	1.74	0.82
Potri.002G124500	S vs. NW	61.77	45.94	87.21	32.75	72.75	7.16	58.07	26.39	20.7	61.77
Potri.002G124800	S vs. NE	1.61	1.06	0.13	1.31	0.52	0.07	1.36	0.42	0.75	1.61
Potri.002G125200	S vs. NE	19.29	8.54	9.78	6.13	11	7.3	16.67	13.61	9.04	19.29
Potri.002G127000	NW vs. NE	61.45	105.04	119.65	159.93	103.45	342.58	65.67	37.51	94.8	61.45
Potri.002G132400	S vs. NE	0.37	0.41	1.92	0.77	1.57	2.03	0.57	0.88	0.83	0.37
Potri.002G136400	S vs. NW, S vs. NE	0.36	0.58	0.17	0.19	0.26	0.19	0.4	0.34	0.38	0.36
Potri.002G138200	S vs. NW, S vs. NE	8.07	2.6	4.13	2.75	4.48	0.42	8.73	0.24	1.55	8.07
Potri.002G139000	S vs. NE	13	42.56	58.38	24.86	26.31	25.44	7.19	32.53	6.34	13
Potri.002G139800	S vs. NE	2.19	1.81	0.55	0.91	1.27	1.3	1.63	2.85	1.97	2.19
Potri.002G140300	NW vs. NE, S vs. NE	37.02	68.35	123.25	100.37	105.18	228.57	57.65	88.75	54.53	37.02
Potri.002G140600	NW vs. NE, S vs. NE	1.08	1.6	3.92	1.73	3.07	5.39	0.34	1.23	1.24	1.08
Potri.002G141400	NW vs. NE, S vs. NE	1.07	0.16	0.12	0	0.07	0	0.45	0.66	0.59	1.07
Potri.002G142100	S vs. NW, S vs. NE	0.67	2.22	2.99	1.53	1.96	2.26	1.78	1.82	1.94	0.67
Potri.002G142200	NW vs. NE	0.49	0.33	0.26	0	0.33	0.38	0.1	1.35	0.74	0.49
Potri.002G143400	NW vs. NE	0.26	0.58	1.23	2.4	0.37	2.32	0.39	0.7	0.55	0.26
Potri.002G143800	S vs. NE	1.11	0.6	0.25	0.38	0.81	0.52	0.83	0.65	0.85	1.11
Potri.002G145300	NW vs. NE, S vs. NE	1.28	6.04	3.97	14.32	3.86	10.34	2.45	0.86	4.75	1.28
Potri.002G147100	S vs. NE	1.52	1.61	2.27	3.56	1.61	8.43	2.46	2.09	1.68	1.52
Potri.002G147200	NW vs. NE, S vs. NE	0.03	0.84	0	0.05	0	0.03	0	0	0.04	0.03
Potri.002G147702	NW vs. NE, S vs. NE	0.05	0.15	2.25	0	0.35	0	0.19	0	0.22	0.05
Potri.002G149000	S vs. NW, S vs. NE	1.57	0.49	0.57	0.06	0.49	0.5	0.85	0	0.8	1.57
Potri.002G150400	NW vs. NE, S vs. NE	0.8	1.05	0.09	0.9	0.06	0.25	0.77	1.64	0.51	0.8
Potri.002G150500	NW vs. NE, S vs. NW	0.36	0.15	0.28	0.09	0.18	0.06	0.58	0.83	0.37	0.36
Potri.002G151200	NW vs. NE, S vs. NW	2.51	3.95	3.14	6.71	2.41	2.22	2.63	0.18	1.7	2.51
Potri.002G152600	NW vs. NE, S vs. NE	7.11	0.5	0.72	0.51	0.24	0	7.48	1.99	0.44	7.11
Potri.002G152700	NW vs. NE, S vs. NE	0.63	0.54	0.19	0.3	0.09	0	0.68	0.64	0.48	0.63
Potri.002G154100	NW vs. NE, S vs. NE	0.45	0.38	7.26	1.36	3.06	0.08	1.24	0.7	0.83	0.45
Potri.002G156300	S vs. NE	1.16	0.14	0.3	2.55	0.84	9.85	1.54	4.84	0.44	1.16
Potri.002G156600	S vs. NE	2.39	0.03	0.07	6.26	1.75	22.07	3.44	8.59	1.67	2.39
Potri.002G158000	NW vs. NE, S vs. NE	0.37	0.39	0.84	0.62	0.45	3.45	0.23	0.53	0.63	0.37
Potri.002G160800	NW vs. NE	68.46	122.2	110.63	136.66	108.37	104.15	75.7	24.93	71.25	68.46
Potri.002G161600	NW vs. NE, S vs. NE	0.02	0.25	0.15	0.26	0.21	2.26	0.08	0.12	0.14	0.02
Potri.002G161700	S vs. NW, S vs. NE	0.39	0.13	0.16	0.36	0.22	0.4	0.16	0.31	0.38	0.39
Potri.002G161900	S vs. NE	1.76	1.45	3.22	1.22	0.68	0.92	3.09	1.91	3.56	1.76
Potri.002G162100	NW vs. NE, S vs. NE	0.18	0.39	0.91	0.37	0.62	0.48	0.54	0.05	0.18	0.18
Potri.002G162400	S vs. NE	159.01	45.68	85.98	35.81	71.31	11.16	95.25	80.87	71.36	159.01
Potri.002G165000	NW vs. NE	9.7	16.46	57.06	45.32	13.82	172.15	27.53	14.81	40.64	9.7
Potri.002G166300	S vs. NE	3.76	7.24	94.79	5.73	14.88	13.53	8.5	15.61	17.64	3.76
Potri.002G167700	S vs. NE	7.83	19.32	28.77	17.7	19.12	28.24	9.75	17.48	10.72	7.83
Potri.002G167800	S vs. NE	0.95	0.21	0.26	0.32	0.15	0.22	0.56	0.28	0.35	0.95
Potri.002G167900	S vs. NE	1523.64	1144.6	371.72	857.41	619.01	547.86	882.8	1433.81	1242.67	1523.64
Potri.002G168200	NW vs. NE, S vs. NE	1.65	5.28	13.61	5.87	9.24	16.39	2.96	5.11	4.55	1.65
Potri.002G168700	NW vs. NE	1.71	2.04	3.51	1.59	2.55	4.42	1.06	1.83	1.34	1.71
Potri.002G170000	NW vs. NE, S vs. NE	3.04	5.04	2.86	5.48	3.85	26.53	1.11	2.82	2.88	3.04
Potri.002G172200	S vs. NE	28.42	30.57	10.22	16.29	13.71	3.63	27.68	21.13	18.73	28.42
Potri.002G172300	S vs. NE	9.8	11.35	5.24	7.37	5.25	2.56	11.06	16.92	6.57	9.8
Potri.002G173900	NW vs. NE, S vs. NW	16.65	32.23	6.64	8.99	14.08	163.92	11.56	184.2	111.56	16.65
Potri.002G175600	NW vs. NE	3.17	8.55	12.12	7.18	8.55	22.36	3.32	3.44	5.18	3.17
Potri.002G177500	S vs. NW, S vs. NE	0.23	0.19	1.19	0.58	0.3	0.66	0.28	1.38	0.46	0.23
Potri.002G177900	NW vs. NE, S vs. NE	4.12	9.93	13.92	6.08	12.12	14.1	3.9	6.3	3.58	4.12
Potri.002G178000	S vs. NW, S vs. NE	3.08	39.08	38.65	63.5	37.34	68.25	18.38	26.84	46.78	3.08
Potri.002G180600	NW vs. NE, S vs. NW, S vs. NE	0.13	14.19	16.17	0	7.86	4.47	0.08	25.69	28.91	0.13
Potri.002G180700	NW vs. NE, S vs. NW, S vs. NE	0.79	6.42	4.19	0.05	2.67	1.62	0.32	11.9	11.67	0.79
Potri.002G181300	NW vs. NE	22.01	12.61	11.95	11.04	12.72	5.63	19.6	27.27	19.33	22.01
Potri.002G181600	NW vs. NE, S vs. NW	2.46	2.12	4.87	2.73	4.05	6.47	1.06	2.17	1.37	2.46
Potri.002G182100	S vs. NW	3.73	2.94	1.64	2.31	3.36	18.54	8.88	6.86	3.45	3.73
Potri.002G185300	S vs. NW, S vs. NE	2.56	1.58	0.54	1.58	0.53	0.86	1.91	0.86	0.64	2.56
Potri.002G186800	NW vs. NE, S vs. NE	1.99	0.24	0.15	1.14	0.57	2.25	0.98	2.16	2.81	1.99
Potri.002G189300	NW vs. NE	28.06	146.04	24.87	196.95	37.88	122.1	65.29	23.46	32.18	28.06
Potri.002G191600	NW vs. NE, S vs. NE	1.05	10.2	35.9	8.81	14.21	14.3	1.39	13.04	8.28	1.05
Potri.002G193800	S vs. NW	2.12	2.69	0.16	3.4	0.69	1.31	1.63	0.53	0.83	2.12
Potri.002G196700	NW vs. NE	33.1	49.54	43.44	62.91	43.48	140.55	34.52	12.73	36.76	33.1
Potri.002G197400	S vs. NE	0.44	0.41	0.09	0.41	0.11	0.17	0.45	0.17	0.39	0.44
Potri.002G198700	S vs. NW, S vs. NE	0.25	0.11	0.3	1	0.25	0.04	0.17	0.29	0.47	0.25
Potri.002G199200	NW vs. NE, S vs. NW	0.7	0.89	0.42	2.42	0.43	0.29	2.12	1.48	4.12	0.7
Potri.002G200300	S vs. NE	0.26	0.15	0.03	0.06	0.11	0.04	0.14	0.16	0.14	0.26
Potri.002G200400	NW vs. NE, S vs. NE	0.33	0.74	0.63	0.19	0.6	0.55	0.33	0.09	0.24	0.33
Potri.002G204800	NW vs. NE, S vs. NE	0	0	10.52	0	5.83	0	0	0	0	0
Potri.002G205400	S vs. NW	2.22	5.26	1.59	6.39	1.51	13.62	5.13	10.61	8.12	2.22
Potri.002G206400	S vs. NE	0.5	0.06	0	0.17	0	0	0.43	0.34	0.1	0.5
Potri.002G207672	S vs. NW	13.72	11.35	22.26	3.37	17.32	32.58	9.37	44.44	35.62	13.72
Potri.002G208251	S vs. NE	0.26	0.15	1.46	0.48	0.73	0.24	0.56	0.39	0.51	0.26
Potri.002G208400	S vs. NE	25.22	90.64	60.94	149.06	50.85	205.3	66.76	48.31	125.97	25.22
Potri.002G208500	NW vs. NE, S vs. NW	4.3	2.89	0.91	1.73	3.19	1.68	1.03	0.61	0.84	4.3
Potri.002G209602	S vs. NE	1.04	0.09	0.08	0.05	0.09	0	0.36	0.31	0.38	1.04
Potri.002G209700	NW vs. NE	0.46	0.29	0.36	0.62	0.27	0.11	0.61	0.89	0.88	0.46
Potri.002G219700	S vs. NW, S vs. NE	6.61	13.22	44.4	10.52	32.38	1.13	11.76	28.66	17.99	6.61
Potri.002G220366	NW vs. NE	4.23	4.22	4.75	7.89	6.31	13.52	1.85	3.35	3.42	4.23
Potri.002G221100	NW vs. NE	1.17	1.35	0.54	1.46	0.8	3.31	0.63	0.61	1.09	1.17
Potri.002G222300	NW vs. NE	2.71	1.85	0.61	0.95	0.82	0.37	1.65	2.34	1.7	2.71
Potri.002G223200	S vs. NW, S vs. NE	1.46	0.52	1.01	0.1	0.47	0.15	1.05	0.48	0.45	1.46
Potri.002G224100	NW vs. NE, S vs. NE	7.85	2.69	2.89	3.17	3.25	0.14	7.17	4.87	6.81	7.85
Potri.002G224600	NW vs. NE, S vs. NE	2.65	1.15	0.61	1.28	0.44	0.23	2.38	1.1	1.13	2.65
Potri.002G224900	S vs. NW	0.14	0.33	0.64	0.37	0.37	0.24	0.52	0.57	0.61	0.14
Potri.002G226800	NW vs. NE, S vs. NE	0.92	0.61	0.44	0.44	0.51	0.4	0.97	1.03	1.21	0.92
Potri.002G231250	NW vs. NE, S vs. NE	6.98	3.14	77.86	5.94	39.78	0.96	8.05	6.93	6.06	6.98
Potri.002G231400	NW vs. NE, S vs. NE	7.64	0.81	3.08	0.13	1.68	0	4.23	3.11	1.42	7.64
Potri.002G231501	S vs. NW, S vs. NE	2.44	1.25	1.17	0.89	1.52	0.1	1	1.17	0.84	2.44
Potri.002G232500	S vs. NE	1.99	8.62	3.76	14.27	4.14	11.03	6.1	2.5	7.77	1.99
Potri.002G233000	NW vs. NE, S vs. NE	3.41	1.05	0.63	0.47	0.82	0.23	1.13	4.82	2.57	3.41
Potri.002G233100	NW vs. NE, S vs. NE	0.34	1.46	0.23	1.36	0.49	0.45	0.68	0.1	0.38	0.34
Potri.002G233600	NW vs. NE, S vs. NE	4.42	1.85	1	1.17	1.87	1.13	2.7	3.37	2.55	4.42
Potri.002G234000	NW vs. NE	3.13	2.66	3.95	3.29	2.95	3.67	3.67	11.48	5.97	3.13
Potri.002G235200	NW vs. NE	9.82	10.37	0	4.55	3.69	6.38	9.48	18.42	7.87	9.82
Potri.002G236400	NW vs. NE	5.9	5.45	7.53	9.25	5.66	20.8	3.53	4.02	5.16	5.9
Potri.002G236500	NW vs. NE, S vs. NE	6.47	8.09	5.65	12.72	8.24	47.24	2.3	7.48	7.35	6.47
Potri.002G238800	NW vs. NE, S vs. NE	4.09	0.55	2.28	0.48	1.03	0.11	3.43	2.61	1.28	4.09
Potri.002G243700	NW vs. NE, S vs. NW, S vs. NE	0.45	1.44	11.33	0.21	7.78	0.61	0.14	2.7	0.31	0.45
Potri.002G244400	NW vs. NE	0.64	0.41	0.82	0.55	0.76	0.54	0.66	2.28	1.08	0.64
Potri.002G244900	NW vs. NE	0.26	0.24	0.56	0.12	0.42	0.16	0.19	0.11	0.12	0.26
Potri.002G246400	S vs. NW	0.21	0.45	0.38	0.75	0.1	0.32	0.95	0.28	0.9	0.21
Potri.002G247400	S vs. NE	0.26	0.3	1.88	0.53	0.98	0.61	0.45	0.93	0.19	0.26
Potri.002G249100	S vs. NE	0.17	0.96	0.43	1.24	0.66	0.73	0.52	0.02	0.9	0.17
Potri.002G249901	S vs. NW, S vs. NE	129.42	60.55	86.73	52.84	72.21	13.65	76.87	54.42	85.32	129.42
Potri.002G252200	NW vs. NE, S vs. NW, S vs. NE	576.62	27.02	2.37	17.39	16.39	0	173.53	13.88	8.9	576.62
Potri.002G252400	NW vs. NE, S vs. NW, S vs. NE	138.89	9.57	7.86	7.01	3.99	0.3	55.06	25.39	31.64	138.89
Potri.002G253400	NW vs. NE	23.73	12.87	14.08	6.42	14.44	5.22	11.52	32.04	21.98	23.73
Potri.002G255800	S vs. NE	44.94	16.96	19.62	15.94	31.04	19.16	51.32	22.43	16.69	44.94
Potri.002G257700	NW vs. NE	21.85	23.56	10.36	23.06	8.49	3.47	27.11	36.7	32.57	21.85
Potri.002G257900	NW vs. NE	3.33	3.88	11.12	5.43	4.88	15.29	4.38	2.14	5.62	3.33
Potri.002G258000	S vs. NW	0.1	0.11	0.19	0.14	0.21	0.15	0.26	0.14	0.11	0.1
Potri.002G258200	S vs. NW, S vs. NE	0.11	2.34	1.16	2	0.72	1.19	3.22	3.84	1	0.11
Potri.002G258400	S vs. NW, S vs. NE	0	0.17	0.26	0.36	0.36	0.17	0.56	0.4	0.08	0
Potri.002G259700	NW vs. NE	1.4	0.85	0.24	0.88	0.63	1.44	0.58	0.19	0.42	1.4
Potri.002G260000	NW vs. NE, S vs. NE	2.27	7.88	0.49	26.02	6.79	30.55	3.25	1.19	8.48	2.27
Potri.002G260800	NW vs. NE, S vs. NE	0.39	2.28	5.79	6.34	1.22	10.64	1.91	1.76	2.36	0.39
Potri.003G000400	S vs. NE	1.77	1.36	0.85	0.28	0.63	0	1.36	1.47	1.11	1.77
Potri.003G000800	S vs. NE	0.82	2.88	1.21	6.13	1.18	1.15	2.5	0.95	1.52	0.82
Potri.003G002500	NW vs. NE, S vs. NW	4.71	1.96	6.5	3.46	7.34	7.44	6.18	25.35	4.43	4.71
Potri.003G002800	NW vs. NE, S vs. NE	1.4	0.59	0.91	0.32	0.51	0.09	1.08	1.03	1.42	1.4
Potri.003G003801	NW vs. NE, S vs. NE	0.47	0.95	1.29	1.32	0.85	3.04	0.69	0.49	0.98	0.47
Potri.003G004200	S vs. NE	0.57	0.71	4.68	0.96	3.3	1.43	1.02	1.5	1.09	0.57
Potri.003G006100	S vs. NW, S vs. NE	1.12	3.79	4.3	2.27	2.79	2.76	2.73	5.37	1.39	1.12
Potri.003G013156	NW vs. NE, S vs. NE	0.18	0	0.68	0.02	0.14	0.34	0.04	0.06	0.05	0.18
Potri.003G013200	S vs. NW, S vs. NE	0.12	0	0.12	0.09	0.08	0.52	0.02	0.07	0.54	0.12
Potri.003G013700	S vs. NW, S vs. NE	0.03	0	2.2	0	0.68	0.34	0.06	0.8	0.29	0.03
Potri.003G014000	NW vs. NE, S vs. NW	8.59	2.31	11.17	5.14	10.21	10.36	2.67	3.22	4.37	8.59
Potri.003G014200	S vs. NE	0.29	0.13	0.16	0.18	0.22	0.09	0.38	0.51	0.03	0.29
Potri.003G019800	S vs. NW, S vs. NE	0.18	10.18	10.55	21.31	9.94	1.58	1.69	10.08	4.38	0.18
Potri.003G019900	S vs. NW, S vs. NE	7.91	2.81	19.25	10.46	5.23	1.62	15.86	13.64	4.1	7.91
Potri.003G022701	NW vs. NE	1.1	0.56	1.27	0.91	0.55	2.66	0.07	0.49	0.91	1.1
Potri.003G025100	NW vs. NE, S vs. NE	0.28	0	1.25	0.2	0.38	2.17	0.05	0.08	0.09	0.28
Potri.003G025500	NW vs. NE	14.19	5.93	26.55	16.59	22.98	21.99	4.53	7.79	13.88	14.19
Potri.003G026150	NW vs. NE, S vs. NW	11.41	1.76	17.37	0.35	17.05	7.16	0.36	0.69	8.55	11.41
Potri.003G026308	NW vs. NE, S vs. NE	0.14	0.02	0.93	0.05	0.12	0.53	0	0.3	0.16	0.14
Potri.003G026914	NW vs. NE, S vs. NW, S vs. NE	0.07	0.02	1.93	0	0.27	8.32	0.05	0.57	0.12	0.07
Potri.003G028089	NW vs. NE	25.93	15.56	42.71	30.56	38.37	32.68	12.97	9.61	25.19	25.93
Potri.003G028557	S vs. NW, S vs. NE	0.21	0	1.33	0.07	0.37	0.28	0.18	0.85	0.18	0.21
Potri.003G030451	NW vs. NE, S vs. NW	1.36	0.57	0.04	1.64	0.71	0.14	0.33	0	0.15	1.36
Potri.003G031700	S vs. NE	1.26	2.09	4.27	1.85	2.83	4.09	1.86	3.26	2.77	1.26
Potri.003G032200	S vs. NE	42.94	15.97	21.93	13.62	22.7	5.3	19.89	30.74	23.56	42.94
Potri.003G037700	S vs. NE	1.53	0.29	1.42	0	0.86	0.14	1.16	0.07	0.83	1.53
Potri.003G038200	NW vs. NE, S vs. NE	0.78	0.61	0.47	2.56	1.36	3.28	0.74	0.95	0.6	0.78
Potri.003G038525	NW vs. NE, S vs. NE	0.11	1.7	1.39	0	3.56	0	0.97	0.34	0.5	0.11
Potri.003G039000	S vs. NW, S vs. NE	114.84	14.43	44.42	2.37	19.61	0.02	52.57	15.84	14.01	114.84
Potri.003G039100	S vs. NW, S vs. NE	9.64	2.25	6.02	2.54	4.6	1.51	3.87	3.42	2.7	9.64
Potri.003G041400	NW vs. NE, S vs. NE	0	0	0.52	0	0.04	0	0	0	0	0
Potri.003G042700	S vs. NE	0.69	0.28	0.09	0.1	0.06	0.03	0.52	0.13	0.38	0.69
Potri.003G043600	NW vs. NE, S vs. NE	0.58	0.6	3.83	1.48	3.28	0.24	0.45	0.6	0.63	0.58
Potri.003G046000	NW vs. NE	1.03	0.89	0.6	0.77	0.54	0.05	0.59	1.71	1.38	1.03
Potri.003G046800	S vs. NE	1.28	2.35	3.68	3.51	2.63	3.57	2.91	2.39	2.67	1.28
Potri.003G048200	S vs. NW	2.9	3.69	1.12	1.76	1.93	0.13	1.13	0.8	1.61	2.9
Potri.003G049300	S vs. NE	6.5	2.81	1.83	2.1	2.12	0.41	4.94	2.46	2.21	6.5
Potri.003G050400	NW vs. NE, S vs. NE	2.26	0.05	0.66	0.21	0.35	0.21	1.55	0.57	1.2	2.26
Potri.003G050700	NW vs. NE	0.5	0.75	0.94	0.65	0.5	0.45	2.75	1.35	0.44	0.5
Potri.003G052600	S vs. NW	0.03	0.68	0.02	0.65	0	0	1.01	0	0.28	0.03
Potri.003G056900	NW vs. NE, S vs. NE	16	7.84	2.93	6.25	2.67	0.98	12.29	8.12	7.51	16
Potri.003G057001	S vs. NE	3.15	2.88	16.53	2.88	12.24	4.7	3.98	7.66	3.87	3.15
Potri.003G057400	NW vs. NE	2	1.41	0.29	1.68	0.87	0.43	2.36	3.71	1	2
Potri.003G058200	S vs. NE	0.78	0.46	0.09	0.29	0.34	0.06	0.57	0.16	0.49	0.78
Potri.003G058600	S vs. NE	2.8	1.44	0.52	1.34	0.76	1.12	2.63	1.48	2.04	2.8
Potri.003G059200	NW vs. NE	16.49	5.15	15.73	3.85	13.56	8.33	19.37	27.28	14.24	16.49
Potri.003G059700	S vs. NW, S vs. NE	0.1	0.47	0.12	0.26	0.22	0.99	0.74	0.38	0.15	0.1
Potri.003G059800	S vs. NE	1.81	2.37	0.07	4.26	0.69	0	2.46	2.22	2.68	1.81
Potri.003G060300	S vs. NW	1.55	3.06	2.23	1.33	2.28	1.53	2.95	2.33	3.17	1.55
Potri.003G061600	S vs. NW, S vs. NE	5.69	4.06	0.53	2.34	1.85	1.59	2.16	1.27	2.83	5.69
Potri.003G062000	S vs. NE	7.23	3.54	2.85	3.35	1.93	1.69	5.04	4.56	3.85	7.23
Potri.003G062400	S vs. NW, S vs. NE	0.48	0	0.26	0.07	0.14	0.21	0.39	0.99	0.3	0.48
Potri.003G064700	NW vs. NE, S vs. NE	0	0.05	0	0.35	0	0.17	0.6	0.03	0.07	0
Potri.003G066800	S vs. NE	145.61	38.23	112.46	50.8	113.48	53.54	232	121.64	84.3	145.61
Potri.003G069300	NW vs. NE, S vs. NW	5.07	5.39	2.61	0.21	4.1	3.94	2.26	0.37	1.02	5.07
Potri.003G069700	S vs. NW, S vs. NE	2.38	0.7	0.55	0.65	0.91	0.29	1.45	0.89	0.7	2.38
Potri.003G070900	NW vs. NE, S vs. NE	0.13	0.58	0.78	1.8	0.64	1.31	0.42	0.07	0.34	0.13
Potri.003G071100	S vs. NE	19.3	30.97	324.31	21.92	50.63	32.47	25.96	107.58	67.06	19.3
Potri.003G071500	S vs. NE	0.84	0.04	0	0.51	0.11	0.08	0.56	0.23	0.2	0.84
Potri.003G075500	S vs. NW, S vs. NE	1.16	0.27	0.25	0.08	0.35	0.16	0.14	0.24	0.24	1.16
Potri.003G076000	S vs. NW, S vs. NE	2.82	2.36	53.26	1.78	9.05	6.62	3.68	16.56	11.82	2.82
Potri.003G076300	NW vs. NE, S vs. NE	0.82	2.57	6.78	2.23	4.64	6.11	2.18	1.21	0.95	0.82
Potri.003G076700	S vs. NE	4.88	0.37	4.94	1.14	1.61	1.63	2.71	5.4	1.14	4.88
Potri.003G076900	S vs. NW, S vs. NE	2.24	0.29	15.69	15.42	7.79	0	21.25	0.38	0.84	2.24
Potri.003G078100	S vs. NE	2.23	3.73	10.76	3.11	7.58	4.87	2.4	5.79	2.86	2.23
Potri.003G079000	NW vs. NE	0.54	1.24	0.11	0.19	0.45	1.35	0.52	2.33	1.31	0.54
Potri.003G081200	S vs. NE	0.59	0.76	4.76	0.68	1.41	2.16	0.4	2.88	1	0.59
Potri.003G081500	NW vs. NE, S vs. NE	0.27	0.63	5.57	0.34	1.47	2.15	0.43	0.37	0.52	0.27
Potri.003G082100	S vs. NW, S vs. NE	28.57	294.95	56.14	157.45	97.43	60.25	83.16	63.83	130.43	28.57
Potri.003G085500	NW vs. NE, S vs. NE	35.3	62.14	41.86	66.79	53.07	117.47	16.26	18.87	23.48	35.3
Potri.003G086500	NW vs. NE	0	0.13	0.38	0.49	0.13	0.07	0	1.58	0.41	0
Potri.003G087400	S vs. NW, S vs. NE	1.38	2.91	3.45	1.76	1.15	8.42	1.41	13.33	2.97	1.38
Potri.003G092700	S vs. NE	2.93	2.49	0.93	2.74	1.23	2.1	3.66	1.43	2.03	2.93
Potri.003G093000	NW vs. NE	4.59	2.2	2.05	1.54	2.26	1.07	3.28	3.59	4.38	4.59
Potri.003G093200	S vs. NE	43.96	22.85	13.03	12.3	21.15	0.88	30.71	14.24	19.06	43.96
Potri.003G096000	NW vs. NE, S vs. NE	12.39	4.77	2.13	2.22	3.66	1.36	7.15	8.91	5.09	12.39
Potri.003G099700	NW vs. NE, S vs. NW, S vs. NE	0.39	0.2	0.21	0.09	0.06	0.02	1.86	0.21	0.48	0.39
Potri.003G099800	S vs. NE	3.26	1.86	1.58	1.72	1.95	0.25	3.33	0.82	1.75	3.26
Potri.003G101200	NW vs. NE, S vs. NE	1.32	1.01	0.21	0.55	0.27	0.38	2.42	0.07	0.75	1.32
Potri.003G102400	S vs. NE	35.7	19.76	17.05	17.21	17.18	5.38	22.78	30.79	20.9	35.7
Potri.003G102800	S vs. NW	9.99	15.59	12.53	25.28	10.61	14.48	17.45	36.1	25.02	9.99
Potri.003G104800	S vs. NE	2.72	1.71	0.46	1.68	0.73	0.66	1.38	1.33	1.28	2.72
Potri.003G105900	NW vs. NE	2.4	1.69	2.01	0.35	2.21	0.45	1.49	6.84	1.57	2.4
Potri.003G108100	NW vs. NE, S vs. NW, S vs. NE	1.39	0.17	0.03	0.24	0.94	0.12	0	0	0.27	1.39
Potri.003G108200	S vs. NE	0	0.21	0.72	0.88	0.27	2.85	0.26	0.95	0.52	0
Potri.003G109200	S vs. NW, S vs. NE	126.66	146.72	2146.91	297.29	792.06	501.35	373.32	1073.59	555.6	126.66
Potri.003G109800	S vs. NW, S vs. NE	0.64	0.31	0	0.22	0.25	0.02	0.69	0	0.1	0.64
Potri.003G111100	S vs. NE	4.94	4.73	1.43	3.61	2.6	1.48	4.08	1.92	4.01	4.94
Potri.003G111500	NW vs. NE, S vs. NE	15.75	21.15	121.18	50.42	74.69	6.96	17.79	5.44	18.29	15.75
Potri.003G111800	S vs. NE	23.06	12.14	5.89	6.6	8.94	4.06	13.42	9.07	10.1	23.06
Potri.003G111900	S vs. NE	0.23	0.87	0.33	0.3	0.32	1.05	0.19	0.24	0.54	0.23
Potri.003G113000	S vs. NE	0.78	0.39	0.15	0.3	0.55	0.2	0.75	0.36	0.71	0.78
Potri.003G113100	NW vs. NE	0.55	0.9	2.39	1	0.55	0.98	0.32	0.35	0.3	0.55
Potri.003G114100	NW vs. NE, S vs. NE	0.14	0	0.97	0.49	0.38	1.41	0.18	0.05	0.04	0.14
Potri.003G115400	S vs. NE	9.43	13.81	74.59	7.08	35.21	12.77	7.16	34.71	19.31	9.43
Potri.003G116700	NW vs. NE	0.21	0.16	0.09	0.51	0.12	0.41	0.04	0.1	0.18	0.21
Potri.003G118200	NW vs. NE, S vs. NE	4.31	0.88	1.19	0.98	1.23	0.66	2.64	5.71	2.77	4.31
Potri.003G119100	NW vs. NE, S vs. NW	12.59	8.79	1.15	5.38	6.53	15.41	12.34	50.31	63.15	12.59
Potri.003G120600	NW vs. NE, S vs. NE	40.01	53.68	120.61	74.09	85.38	60.91	46.11	24.17	37.36	40.01
Potri.003G121400	NW vs. NE, S vs. NE	0.02	0.1	0.42	0.32	0.19	0.42	0.02	0.13	0.14	0.02
Potri.003G122700	NW vs. NE, S vs. NE	0.22	0.78	2.19	1.24	1.38	0.41	0.28	0.47	0.6	0.22
Potri.003G122800	S vs. NE	3.23	10.94	16.64	12.25	9.96	14.21	5.93	7.95	9.41	3.23
Potri.003G125600	NW vs. NE	0.2	0.08	0.05	0	0.03	0	0.31	0	0.26	0.2
Potri.003G125900	NW vs. NE, S vs. NW, S vs. NE	3.18	3.04	0.07	1.98	1.03	0.16	0.63	0.08	0.63	3.18
Potri.003G126800	S vs. NE	13.32	5.1	2.67	5.68	3.9	2.08	5.4	7.48	4.12	13.32
Potri.003G127800	NW vs. NE, S vs. NE	0.48	0.09	0.22	0.08	0.25	5.08	0.25	0.22	0.14	0.48
Potri.003G129100	NW vs. NE, S vs. NE	130.4	44.6	28.74	11.31	30.07	5.5	65.5	79.48	52.6	130.4
Potri.003G131700	S vs. NE	7.82	5.96	2.74	2.69	4.39	1.97	7.31	3.49	6.5	7.82
Potri.003G132200	NW vs. NE, S vs. NE	0	0.04	2.16	0.26	0.64	5.07	0.2	0.91	0.11	0
Potri.003G134100	NW vs. NE, S vs. NE	2.57	12.66	10.56	17.57	13.35	18.48	5.36	1.25	9.26	2.57
Potri.003G134500	S vs. NW	1.18	1.11	0.71	1.58	0.48	0.26	0.26	0.78	0.22	1.18
Potri.003G134600	NW vs. NE, S vs. NW	1.67	1.24	3.67	1.48	1.13	3.36	0.63	1.55	0.5	1.67
Potri.003G136400	S vs. NW, S vs. NE	7.58	6.69	0.88	6.42	1.12	0	3.05	0	3.95	7.58
Potri.003G137000	NW vs. NE	0.19	0.02	0.04	0.11	0.06	0.04	0.36	0.17	0.38	0.19
Potri.003G137300	S vs. NE	0.76	0.57	0.02	0.21	0.31	0.19	0.34	0.36	0.36	0.76
Potri.003G137700	S vs. NE	1.59	4.9	2.8	2.83	3.3	6.62	2.12	2.9	2.98	1.59
Potri.003G138600	NW vs. NE, S vs. NE	0.06	0.21	0.94	0.57	0.14	2.9	0.19	0.22	0.49	0.06
Potri.003G138700	NW vs. NE, S vs. NE	5.64	78.65	167.61	216.55	74.05	108.6	44.26	11.47	55.06	5.64
Potri.003G140900	S vs. NW, S vs. NE	0.34	0.84	2.02	0.26	1.15	1.63	0.8	2.41	1.3	0.34
Potri.003G141400	S vs. NE	0.37	1.57	0.57	2.23	0.91	2.03	1.21	0.55	0.76	0.37
Potri.003G142000	NW vs. NE, S vs. NE	98.94	50.1	20.47	7.24	22.82	2.23	64.49	44.14	37.55	98.94
Potri.003G142800	NW vs. NE, S vs. NE	1.03	9.09	3.18	9.26	3.96	11.15	3.73	1.18	3.24	1.03
Potri.003G144100	S vs. NE	2.12	4.44	14.58	6.81	8.1	7.81	3.27	4.8	4.95	2.12
Potri.003G146800	S vs. NW	1.85	4.36	2.12	5.65	1.24	5.04	6.64	3.72	7.74	1.85
Potri.003G147400	S vs. NE	0.51	0.31	0.18	0.22	0.29	0.32	0.24	0.56	0.42	0.51
Potri.003G147600	NW vs. NE, S vs. NE	6.32	0.78	0.31	0.13	0.24	0.12	3.11	2	2.3	6.32
Potri.003G147900	NW vs. NE	1.51	2.1	0	1.19	0.51	1.62	1.6	4.09	3.9	1.51
Potri.003G148501	NW vs. NE	0.78	0.81	1.45	0.39	1.41	0.8	0.43	0.61	0.3	0.78
Potri.003G149100	NW vs. NE	0.5	0.94	0.47	0.52	0.56	1.42	0.41	0.45	0.29	0.5
Potri.003G149700	S vs. NW	0.31	0.31	0.37	0.32	0.45	0.59	0.45	1.04	0.47	0.31
Potri.003G150800	NW vs. NE, S vs. NE	3.05	3.82	15.01	3.48	2.9	15.6	4.79	2.92	3.15	3.05
Potri.003G152100	NW vs. NE, S vs. NE	2.33	0.28	0.55	0.57	0.79	0.41	1.02	1.34	1.84	2.33
Potri.003G152300	NW vs. NE, S vs. NW, S vs. NE	0.11	1.09	5.34	1.95	2.68	16.75	0.64	1.34	1.1	0.11
Potri.003G152500	S vs. NW, S vs. NE	2.85	1.61	0.6	0.33	0.64	0.98	1.89	1.15	1.27	2.85
Potri.003G154301	NW vs. NE, S vs. NW, S vs. NE	1.61	4.45	14.87	0.97	9.41	0	1.68	0	0.2	1.61
Potri.003G156200	NW vs. NE, S vs. NE	0.4	0.14	0.13	0.02	0.08	0.07	0.21	0.27	0.11	0.4
Potri.003G156500	S vs. NE	26.62	11.83	9.39	12.14	9.57	2.4	20.81	13.59	20.04	26.62
Potri.003G157100	NW vs. NE	1.55	4.51	1.96	2.95	3.17	2.03	1.01	0.38	2.39	1.55
Potri.003G158701	S vs. NE	1.02	1.08	2.88	1.85	2.49	1.3	0.69	1.09	1.57	1.02
Potri.003G159400	S vs. NE	1.24	0.47	0.77	0.39	0.45	0.07	0.74	0.63	0.64	1.24
Potri.003G160300	NW vs. NE, S vs. NW	1.27	0.92	2.39	0.82	1.34	0.06	2.05	4.11	2.62	1.27
Potri.003G164000	NW vs. NE, S vs. NE	1.64	0.52	0.52	1.01	0.56	0.18	1.67	0.96	1.59	1.64
Potri.003G164200	NW vs. NE, S vs. NE	0.11	0.38	1.61	0.45	0.16	2.2	0.45	0.22	0.61	0.11
Potri.003G165000	NW vs. NE	0.16	0.84	1.72	0.33	0.58	0.91	0.39	0.38	0.37	0.16
Potri.003G165600	S vs. NW, S vs. NE	0.1	0.63	1.35	1.15	0.58	0.59	0.36	1.77	2.57	0.1
Potri.003G165700	S vs. NW	0.4	0.58	1.66	0.69	1.38	0.5	0.41	2.41	1.83	0.4
Potri.003G167100	S vs. NW, S vs. NE	6.55	3.22	0.1	0.9	3.92	0	3.95	0.33	2.58	6.55
Potri.003G167201	NW vs. NE, S vs. NE	0.22	0	0.03	0	0.16	0	1.12	0.18	0.36	0.22
Potri.003G168200	NW vs. NE, S vs. NE	0	0.43	0.88	0.22	0.43	0.04	0.16	0	0.15	0
Potri.003G168700	S vs. NE	0	0.34	0.35	1.09	0.08	0.13	0.55	0.34	0.66	0
Potri.003G169100	NW vs. NE, S vs. NE	0	1.37	0.34	0.47	0.27	4.99	0.78	0.56	0.4	0
Potri.003G169700	NW vs. NE, S vs. NE	0.31	0.45	4.97	0.59	3.15	0.63	0.8	0.89	1.19	0.31
Potri.003G169850	NW vs. NE, S vs. NE	0	0	3.02	0	1.71	0	0	0	0	0
Potri.003G170200	NW vs. NE, S vs. NE	0	0	9.23	0	4.5	0	0	0	0.11	0
Potri.003G172300	NW vs. NE, S vs. NE	8.39	10.6	29.25	15.83	20.93	33.92	8.05	13.01	11.25	8.39
Potri.003G172932	NW vs. NE, S vs. NW	0	0	0	0	0	0	1.79	0	0	0
Potri.003G173200	NW vs. NE, S vs. NE	0.66	0.12	0.24	0.12	0.02	0.29	0.41	0.46	0.16	0.66
Potri.003G174200	NW vs. NE, S vs. NW	0.96	0.33	0.86	0.55	0.7	0.38	0.8	2.21	1.6	0.96
Potri.003G175800	S vs. NW, S vs. NE	2.03	2.99	8.44	3.16	7.28	4.84	3.72	7.67	5.04	2.03
Potri.003G175900	NW vs. NE, S vs. NE	20.14	8.23	7.59	5.46	7.36	2.89	16.62	15.69	10.18	20.14
Potri.003G176700	S vs. NE	33.36	2.39	9.86	1.47	12.68	11.15	1.42	18.94	16.12	33.36
Potri.003G176800	NW vs. NE, S vs. NW	15.48	11.48	4.2	4.88	10.28	60.08	7.21	62.33	51.74	15.48
Potri.003G176900	S vs. NW	20.02	17.45	5.61	8.66	15.9	82.76	8.25	51.42	49.47	20.02
Potri.003G178500	S vs. NE	4.41	2.36	2.2	1.88	1.21	1.39	2.7	1.24	4.78	4.41
Potri.003G180900	S vs. NE	0.19	1.15	1.25	5.36	1.03	0.41	0.12	2.01	0.74	0.19
Potri.003G181600	NW vs. NE, S vs. NE	0	0	1.19	0	0.49	0.04	0	0	0	0
Potri.003G181800	NW vs. NE, S vs. NE	0	0	0.98	0	0.41	0.04	0	0	0	0
Potri.003G182400	NW vs. NE	1.99	0.83	1.23	0.93	0.9	1.41	1.75	2.48	2.49	1.99
Potri.003G183000	S vs. NW, S vs. NE	1.86	1.23	0	0.77	0.72	0.23	1.64	0.08	0.57	1.86
Potri.003G183200	S vs. NW	0.79	0.51	0.37	0.15	0.54	0.25	0.5	0.19	0.11	0.79
Potri.003G185300	NW vs. NE, S vs. NE	15.71	5.63	2.57	3.21	3.25	0.63	9.52	7.05	3.33	15.71
Potri.003G188100	NW vs. NE, S vs. NE	0.74	0.42	0.43	0.33	0.15	0.02	0.77	1.09	2.07	0.74
Potri.003G188800	NW vs. NE, S vs. NW, S vs. NE	0	0	4.79	0.85	2.36	0.25	0.04	0.2	1.3	0
Potri.003G189066	NW vs. NE, S vs. NE	7.79	1.25	1.58	10.24	2.05	0	2.55	0.15	22.44	7.79
Potri.003G189100	NW vs. NE, S vs. NW, S vs. NE	0.08	0.04	157.06	1.21	94.3	13.91	0.04	1.44	1.2	0.08
Potri.003G190400	S vs. NW	0.71	0.95	1.55	1.17	1.01	0.85	1.27	2.18	0.94	0.71
Potri.003G191200	NW vs. NE, S vs. NE	0.08	0.39	0.49	1	0.22	0.65	0.13	0.03	0.1	0.08
Potri.003G192700	S vs. NE	1.4	0.52	0	0.54	0.37	1.14	0.91	0.76	0.72	1.4
Potri.003G193200	S vs. NW, S vs. NE	2.55	0.17	0.57	0.41	0.95	0.23	1.3	0.17	0.44	2.55
Potri.003G193250	NW vs. NE, S vs. NW	1.44	0.73	8.47	0.38	3.53	0.11	0.58	0.11	0.27	1.44
Potri.003G193500	NW vs. NE, S vs. NW	1.41	2.74	0.3	0.09	2.98	2.67	0.97	0.23	1.04	1.41
Potri.003G195500	NW vs. NE, S vs. NE	31.83	8.16	10.32	5.26	9.35	0.91	21.9	13.88	11.16	31.83
Potri.003G195600	NW vs. NE, S vs. NE	0.38	4.31	0.76	2.07	0.33	0.09	0.78	0.25	1	0.38
Potri.003G195700	S vs. NW, S vs. NE	13.95	5.95	4.48	5.12	8.36	2.45	8.36	3.26	4.09	13.95
Potri.003G196766	NW vs. NE, S vs. NW	0.03	0.2	0.16	0.52	0	0.07	0.03	1.95	0.35	0.03
Potri.003G196832	NW vs. NE, S vs. NW	0.04	0.18	0.13	0.3	0.07	0	0.13	0.84	0.28	0.04
Potri.003G198600	S vs. NE	1.23	0.94	0.08	0.38	0.62	0.17	1.14	0.46	0.9	1.23
Potri.003G200200	S vs. NE	0.99	2.45	1.48	1.54	1.27	3.53	0.09	0.99	2.25	0.99
Potri.003G200700	NW vs. NE, S vs. NE	0.16	1.04	0.2	0	0	0.58	0.1	4.37	0.62	0.16
Potri.003G200800	S vs. NE	0	0	0	0.01	0	0.33	0	0.01	0.11	0
Potri.003G201400	S vs. NW	4.97	9.21	7.04	6.84	5.7	14.38	13.24	9.2	10.81	4.97
Potri.003G201700	S vs. NW, S vs. NE	0.72	3.63	6.83	11.17	5.97	12.33	5.57	10.4	3.11	0.72
Potri.003G201900	NW vs. NE, S vs. NE	0.06	0	1.29	0.08	0.33	0.57	0.17	0.06	0.4	0.06
Potri.003G204000	NW vs. NE, S vs. NE	0.43	0.81	2.89	0.53	1.11	0.41	0.57	0.85	0.23	0.43
Potri.003G204600	S vs. NE	2.04	0.22	0.06	0.14	1	0.14	1.1	0.27	0.27	2.04
Potri.003G207000	NW vs. NE, S vs. NE	21.78	4.23	5.98	26.01	6.01	5.4	14.82	37.65	16.52	21.78
Potri.003G207900	NW vs. NE	1.37	0.41	0.35	0.49	0.8	1.11	2.63	1.33	1.08	1.37
Potri.003G208100	NW vs. NE, S vs. NE	0.95	0.65	0.21	0.12	0.34	0.2	1.16	0.31	0.6	0.95
Potri.003G208300	NW vs. NE	0.98	0	0.53	0.13	0.7	0.46	0.87	1.47	0.32	0.98
Potri.003G209000	S vs. NE	1.42	0.11	0.42	0.31	0.62	0.78	1.53	0.33	0.34	1.42
Potri.003G209500	NW vs. NE, S vs. NW	0.83	0	0.3	0	0.51	0.51	1	1.78	0.26	0.83
Potri.003G210100	S vs. NW, S vs. NE	2.29	3.13	2.35	1.03	1.1	0	2.26	1.89	0	2.29
Potri.003G211932	NW vs. NE, S vs. NE	1.37	0	0.03	0.14	0.34	0.16	0.03	0.94	0.57	1.37
Potri.003G212700	NW vs. NE, S vs. NE	9.84	4.26	5.47	3.63	4.93	2.01	15.15	7.23	6.09	9.84
Potri.003G214700	S vs. NW, S vs. NE	0.32	3.67	5.07	2.93	2.59	0.83	1.86	2.23	3.88	0.32
Potri.003G214800	NW vs. NE, S vs. NE	7.57	2.25	1.21	1.94	2.23	0.55	4.73	7.11	3.14	7.57
Potri.003G215400	NW vs. NE, S vs. NE	0.41	0.39	0.14	0.22	0.1	0.23	0.5	0.98	0.44	0.41
Potri.003G216400	S vs. NE	24.13	6.24	9.99	2.18	8.33	1.74	18.99	7.1	5.79	24.13
Potri.003G216500	S vs. NW	6.25	14.58	13.05	12.27	13.82	12.08	15.16	28.76	28.11	6.25
Potri.003G218800	NW vs. NE	0.27	0.18	0.12	0.09	0.09	0.16	0.26	0.18	0.49	0.27
Potri.003G218900	S vs. NE	4.28	7.39	9.9	2.96	10.32	3.97	5.46	2.86	4.74	4.28
Potri.003G220200	NW vs. NE, S vs. NW	0.28	0.53	0.08	0.13	0.04	0.12	0.22	1.03	0.43	0.28
Potri.003G220866	NW vs. NE	32.85	38.56	50.94	112.36	81.64	68.62	41.98	33.83	31.63	32.85
Potri.004G002500	NW vs. NE, S vs. NE	0.08	0.04	1.4	0.04	0.51	0.08	0	0.31	0	0.08
Potri.004G008700	S vs. NW	3.47	1.6	2.62	0.83	1.26	0.64	1.28	0.82	1.71	3.47
Potri.004G008800	S vs. NW, S vs. NE	1.5	1.15	0	0	0.37	0	0	0	0.87	1.5
Potri.004G009900	NW vs. NE, S vs. NW, S vs. NE	10.59	0.08	0.15	0	0.78	0	1.02	1.11	1.43	10.59
Potri.004G010100	NW vs. NE, S vs. NE	16.49	3.59	2.88	1.33	4.06	0.62	11.06	5.23	5.87	16.49
Potri.004G011525	S vs. NE	80.72	136.21	208.9	156.64	187.62	289.87	90.09	161.2	153.65	80.72
Potri.004G012000	S vs. NW	3.55	10.31	4.58	10.22	4.15	9.21	12.76	13.11	5.67	3.55
Potri.004G013601	S vs. NE	28.84	18.32	5.72	13.29	9.32	12.77	16.43	24.64	19.01	28.84
Potri.004G014301	NW vs. NE, S vs. NE	0.85	3.01	0.56	2.76	0.91	0.9	1.36	0.31	0.74	0.85
Potri.004G015600	NW vs. NE	0.11	0.04	0	0.02	0.04	0	0.1	0.42	0.05	0.11
Potri.004G016400	NW vs. NE, S vs. NE	0.38	3.88	1.63	4.88	1.7	2.62	0.59	0.75	1.81	0.38
Potri.004G020000	NW vs. NE, S vs. NE	14.76	88.44	198.74	524.95	110.71	356.61	31.74	9.24	116.96	14.76
Potri.004G020100	NW vs. NE, S vs. NE	12.51	72.49	212.78	289.07	129.14	294.67	53.39	12.55	124.71	12.51
Potri.004G020400	S vs. NE	3.69	2.07	1.36	1.18	1.19	0.68	2.11	1.98	1.74	3.69
Potri.004G023000	S vs. NE	6.87	16.28	27.54	21.51	20.23	40.18	14.52	11.17	12.45	6.87
Potri.004G023300	S vs. NE	3.24	2.35	1.55	1.35	2.24	0.79	3.36	3.71	2.59	3.24
Potri.004G023788	S vs. NE	0.61	0.2	0.26	0	0.33	0.1	0.28	0.05	0.2	0.61
Potri.004G023876	NW vs. NE, S vs. NE	1.7	0.14	0	0.02	0.66	0.62	0.7	1.02	1.44	1.7
Potri.004G024404	NW vs. NE, S vs. NW	0.1	0.1	0.61	0.03	0.17	0.24	0.09	2.87	0.14	0.1
Potri.004G024500	NW vs. NE, S vs. NW	0.08	0	0.02	0.03	0.03	0.06	0.02	0.62	0	0.08
Potri.004G024566	NW vs. NE, S vs. NW	0	0.03	0.14	0	0.08	0.18	0.07	0.55	0.04	0
Potri.004G024800	NW vs. NE	0.37	0.1	0.14	0.08	0.07	0.1	0.29	0.47	0.19	0.37
Potri.004G024900	NW vs. NE, S vs. NW	0.04	0.09	0.03	0.22	0.04	0.29	0.37	0.71	0.09	0.04
Potri.004G025100	S vs. NW	0	0.38	0.12	0.77	0	2.37	0.95	2.4	0	0
Potri.004G025650	NW vs. NE, S vs. NW	0.39	0.2	0.13	0.13	0.16	0.03	0.29	1.62	0.15	0.39
Potri.004G025800	NW vs. NE, S vs. NW	0.15	0.12	0.09	0.05	0.15	0.2	0.13	0.91	0.17	0.15
Potri.004G025900	NW vs. NE, S vs. NW	0	0.09	0	0	0	0.15	0.32	1.63	0.1	0
Potri.004G026000	NW vs. NE, S vs. NW	0	0.27	0.05	0.17	0	0.72	0.61	3.95	0.29	0
Potri.004G028400	NW vs. NE, S vs. NW	0.06	0	0	0.06	0.09	0.18	0.06	0.64	0.08	0.06
Potri.004G029200	NW vs. NE, S vs. NW	3.81	0	0	0	2.18	2.93	2.91	17.99	0	3.81
Potri.004G029400	NW vs. NE	9.6	6.63	4.27	10.67	5.68	3.04	11.29	16.86	10.83	9.6
Potri.004G029500	NW vs. NE, S vs. NW	0.23	0.42	0.04	0.35	0.11	0.19	0.53	0.74	0.17	0.23
Potri.004G030200	NW vs. NE	0.98	3.41	0.96	1.61	2.37	3.13	1.69	0.94	0.45	0.98
Potri.004G030400	NW vs. NE	0.74	1.87	0.58	0.53	1.23	2.16	0.81	0.81	0.2	0.74
Potri.004G030500	S vs. NW	3.58	7.76	2.23	5.7	2.38	2.83	2.76	1.85	2.63	3.58
Potri.004G030600	S vs. NE	0.62	0.44	0.18	0.15	0.14	0.05	0.23	0.34	0.2	0.62
Potri.004G030800	S vs. NW, S vs. NE	7.59	4.5	2.06	3.5	3.63	1.03	7.06	1.48	2.5	7.59
Potri.004G032100	NW vs. NE, S vs. NE	27.63	2.39	11.98	0.54	4.37	0	24.19	6.37	5.34	27.63
Potri.004G035700	NW vs. NE, S vs. NW	0.83	0.75	1.55	0.91	1.58	0	0.46	0	0.33	0.83
Potri.004G036600	NW vs. NE, S vs. NW	3.38	3.31	1.52	5.25	2.98	2.91	2.5	0	1.85	3.38
Potri.004G037100	S vs. NE	2.21	0.61	1.17	0.59	1.5	0.27	2.19	0.9	1.47	2.21
Potri.004G037900	NW vs. NE, S vs. NE	0	0.18	0.02	0	0.09	0.63	0.14	0.06	0.02	0
Potri.004G040600	S vs. NW	19.34	8.08	3.77	12.43	13.38	5.59	7.5	6.24	9.26	19.34
Potri.004G040700	NW vs. NE, S vs. NW	0.03	0.57	0.32	0.5	0.17	0.18	0.97	1.05	0.45	0.03
Potri.004G041000	S vs. NE	19.07	42.58	169.16	46.3	76.66	120.67	27.22	73.34	53.76	19.07
Potri.004G044200	NW vs. NE, S vs. NE	0.57	0.64	3.24	0.48	2.25	1.71	0.58	0.7	0.68	0.57
Potri.004G044400	NW vs. NE	0.15	0.76	0.12	0.26	0.13	2.44	0.14	0.52	0	0.15
Potri.004G045400	S vs. NW, S vs. NE	19.31	13.46	6.26	13.01	4.19	9.18	9.37	8.73	8.89	19.31
Potri.004G045800	NW vs. NE	0.15	0.1	0.15	0.23	0.03	0.05	0.5	0.03	0.18	0.15
Potri.004G046000	NW vs. NE, S vs. NW	5.93	3.69	2.68	0.85	2.85	8.33	14.79	11.4	3.05	5.93
Potri.004G047100	NW vs. NE, S vs. NW, S vs. NE	4.24	23.64	15.06	23.72	3.23	53.31	1.61	3.13	9.13	4.24
Potri.004G050000	NW vs. NE, S vs. NE	0	0.02	0	0.08	0	1.19	0.05	0.15	0.04	0
Potri.004G051500	NW vs. NE, S vs. NE	0	1.3	21.61	7.45	3.75	7.19	0	0	0.16	0
Potri.004G051900	NW vs. NE, S vs. NE	3.45	1.45	1.32	0.56	0.46	0	4.82	1.8	0.91	3.45
Potri.004G052500	NW vs. NE, S vs. NE	0.68	0.52	0.58	1.01	0.56	3.32	0.73	0.32	0.61	0.68
Potri.004G052600	NW vs. NE, S vs. NE	0.34	0.53	0.18	0.73	0.83	1.45	0.45	0.32	0.25	0.34
Potri.004G053800	NW vs. NE, S vs. NW, S vs. NE	0.17	0.62	0.73	3.13	0.45	0	0.62	4.11	2.11	0.17
Potri.004G054100	S vs. NE	2.72	1.5	0.67	2.06	1.21	1.76	2.3	3.15	2.39	2.72
Potri.004G054200	S vs. NW, S vs. NE	0.05	0.05	2.86	0.1	1.9	0.15	2.72	1.16	0.91	0.05
Potri.004G054300	S vs. NE	1.12	0	1.44	0.78	0.19	0.48	0.17	1.58	0.86	1.12
Potri.004G054500	NW vs. NE	0.17	0.09	0.16	0.11	0.04	0.02	0	0.48	0.07	0.17
Potri.004G054900	S vs. NE	0.59	0.05	0.22	0.12	0.43	0.05	0.45	0.17	0.11	0.59
Potri.004G055700	S vs. NW	3.86	2.65	1.77	3.88	3.86	9.64	2.27	5.63	0.76	3.86
Potri.004G056800	NW vs. NE, S vs. NE	0.11	0.06	0.16	0.84	0.35	1.76	0.54	0.06	0.35	0.11
Potri.004G057500	S vs. NE	1.58	1.62	0.34	1.58	0.71	0.55	1.19	0.73	3.07	1.58
Potri.004G059100	S vs. NE	1.16	0.35	0.4	0.44	0.69	0.3	0.75	0.82	0.77	1.16
Potri.004G059300	NW vs. NE	26.75	13.62	9.82	15.05	12.67	9.63	26.49	54.48	18.32	26.75
Potri.004G060100	NW vs. NE, S vs. NW	0.2	0.4	0.16	0.36	0.09	0.16	0.83	2.09	0.57	0.2
Potri.004G061600	S vs. NE	1.61	0.5	0.6	0.27	0.59	0.39	0.75	0.81	1.13	1.61
Potri.004G061900	NW vs. NE, S vs. NE	0.14	0.23	0.58	0.14	0.23	1.01	0.05	0.12	0.19	0.14
Potri.004G062100	S vs. NE	4.82	4.59	2.3	0.96	2.33	1.78	2.71	3.04	4.09	4.82
Potri.004G063000	NW vs. NE	18.39	16.64	7.88	7.38	10.25	3.52	22.59	41.41	11.72	18.39
Potri.004G064900	S vs. NE	1.65	0.85	0.83	1.39	0.72	0	1.08	0.96	1.13	1.65
Potri.004G065000	S vs. NE	0.11	0.44	0.18	0.34	0.25	0.62	0.28	0.17	0.17	0.11
Potri.004G067800	S vs. NW, S vs. NE	2.61	6.84	21.72	0.46	1.75	6.64	3.23	7.48	0.51	2.61
Potri.004G068100	NW vs. NE, S vs. NW	0.33	0	0.71	0.05	0.43	0.88	0.18	2.43	0.33	0.33
Potri.004G069200	S vs. NE	3.81	2.2	2.01	1.93	1.32	0.85	2.81	4.1	1.67	3.81
Potri.004G069300	NW vs. NE, S vs. NE	0	0	1.62	0.02	0.83	0	0	0	0	0
Potri.004G069800	NW vs. NE	0.48	1.59	2.47	1.65	1.74	0.11	1.43	0.11	0.19	0.48
Potri.004G071000	S vs. NW	0.89	1.74	2.75	1.3	2.03	2.98	1.27	5.62	2.24	0.89
Potri.004G073400	NW vs. NE, S vs. NW	0.06	0.13	0	0.04	0	0.02	0.09	0.04	0.37	0.06
Potri.004G073600	S vs. NW, S vs. NE	24.18	25.11	1084.36	39.58	269.72	72.4	48.45	297.32	189.09	24.18
Potri.004G075200	NW vs. NE, S vs. NE	34.18	18.65	8.71	20.59	11.49	5.14	44.45	35.67	19.59	34.18
Potri.004G077100	S vs. NE	0.29	0.18	0.15	0.21	0.05	0	0.35	0	0.08	0.29
Potri.004G078866	S vs. NE	2.47	1.06	5.11	0.71	6.76	5.21	3.59	3.1	3.05	2.47
Potri.004G078932	NW vs. NE	0.83	0.22	1.34	0.27	0.96	0.72	0.16	0.58	0.19	0.83
Potri.004G079100	NW vs. NE, S vs. NW	0.41	0.16	0.62	0.04	0.25	0.11	0.04	0.04	0.12	0.41
Potri.004G080900	NW vs. NE	0.62	0.47	0.22	0.14	0.18	0.16	0.85	0.29	0.3	0.62
Potri.004G081433	NW vs. NE, S vs. NE	1.72	0	0	0	1.03	1.37	0	2.35	1.54	1.72
Potri.004G081466	S vs. NE	1.65	0	0	0.06	0.99	1.35	0	1.34	0.81	1.65
Potri.004G085400	NW vs. NE, S vs. NE	327.33	1122.39	1035.26	1270.3	789	1497.39	557.38	315.15	614.98	327.33
Potri.004G088400	NW vs. NE, S vs. NE	8.23	2.15	0.38	0.21	0.74	0.34	6.22	4.86	1.77	8.23
Potri.004G090200	S vs. NE	0.56	1.7	1.38	1.28	0.92	0.74	0.62	0.6	1.24	0.56
Potri.004G090666	NW vs. NE, S vs. NE	0	0	4.3	0	0.36	0	0	0	0	0
Potri.004G090732	NW vs. NE, S vs. NE	0.02	0.07	2.07	0.26	1.26	0	0.14	0	0	0.02
Potri.004G091250	NW vs. NE, S vs. NE	0.5	0	0	0	0	22.64	0	0.07	0	0.5
Potri.004G091300	NW vs. NE	1.02	1.41	1.22	0.62	1.37	7.71	0.34	0.68	1.07	1.02
Potri.004G091500	NW vs. NE, S vs. NE	0	0.24	0.06	0.38	0.24	9.63	0	0.17	0.15	0
Potri.004G093100	NW vs. NE, S vs. NW, S vs. NE	5.17	3.11	0	0	0.39	0	3.88	0	1.49	5.17
Potri.004G095100	NW vs. NE, S vs. NE	0.11	0.5	0.8	0.36	0.4	1.89	0.21	0.17	0.23	0.11
Potri.004G095475	S vs. NW, S vs. NE	2.79	6.55	194.44	7.19	12.52	6.55	13.65	121.47	4.17	2.79
Potri.004G095700	NW vs. NE, S vs. NE	0.46	0.42	0.23	0.33	0.09	0.17	0.76	0.69	0.82	0.46
Potri.004G096066	NW vs. NE, S vs. NE	0	0	1.78	0	0.98	0	0	0	0	0
Potri.004G096132	S vs. NW, S vs. NE	21.93	17.48	0.74	20.01	14.35	0	34.52	0	2.09	21.93
Potri.004G096300	S vs. NW, S vs. NE	9.23	7.01	2.22	8.51	6.35	0	9.47	0	0.8	9.23
Potri.004G096550	NW vs. NE, S vs. NW, S vs. NE	0.04	0.38	1.32	0.4	0.76	1.6	0.16	0.64	0.27	0.04
Potri.004G097100	NW vs. NE, S vs. NW	0.14	0.08	0.23	0.17	0.05	0.25	0.05	2.34	0.12	0.14
Potri.004G100000	NW vs. NE, S vs. NW	17215.1	2297.07	17943.9	20416.7	20634.6	18393.9	18322.1	2018.36	2224.57	17215.1
Potri.004G100301	NW vs. NE, S vs. NE	0.14	1.03	5.99	1.06	4.87	0	0.28	1.04	0.13	0.14
Potri.004G100900	NW vs. NE, S vs. NE	0.06	0.9	2.03	0.54	0.79	0.15	0.1	0	0.15	0.06
Potri.004G102800	NW vs. NE	2.68	6.17	1.7	10.1	3.39	10.84	2.7	2.25	4.52	2.68
Potri.004G103200	S vs. NE	6.11	4.99	25.92	5.57	16.88	9.76	9.88	8	6.88	6.11
Potri.004G104301	S vs. NE	1.81	2.81	5.08	3.42	3.67	7.34	4.01	2.63	2.74	1.81
Potri.004G105000	NW vs. NE, S vs. NW	4.97	6.53	0.96	1.88	2.96	21.28	2.82	23.07	17.9	4.97
Potri.004G105500	S vs. NE	3.78	8.42	5.49	10.27	7	12.66	5.18	7.95	7.09	3.78
Potri.004G105700	NW vs. NE, S vs. NE	0.2	8.51	5.81	14.93	3.17	20.44	3.29	1.92	9.38	0.2
Potri.004G106100	NW vs. NE, S vs. NE	0.53	0.46	0.35	0.28	0.27	0.12	0.56	1.13	0.5	0.53
Potri.004G106600	NW vs. NE, S vs. NW	60.82	62.51	81.12	28.84	70.89	22.09	40.49	11.84	24.65	60.82
Potri.004G118700	NW vs. NE, S vs. NE	0.96	0.42	0.17	0.31	0.15	0.09	0.66	0.55	0.47	0.96
Potri.004G119700	NW vs. NE	1.01	1.74	1.52	1.01	1.35	2.31	4.11	7.7	1.3	1.01
Potri.004G120000	S vs. NW, S vs. NE	0.11	0.04	2.56	0.04	1.33	0	0.07	0.55	0.75	0.11
Potri.004G120100	NW vs. NE	10.51	8.25	7.21	5.7	7.05	3.46	11.5	17.41	12.06	10.51
Potri.004G123400	NW vs. NE, S vs. NW, S vs. NE	0.18	0.28	7.95	0.51	4.34	1.01	0.31	1.16	0.33	0.18
Potri.004G123500	NW vs. NE, S vs. NE	1.47	2.25	13.77	3.53	7.9	0	2.69	0	2.26	1.47
Potri.004G129700	S vs. NW, S vs. NE	28.98	18.29	8.12	9.51	13.2	7.66	14.98	7.3	12.04	28.98
Potri.004G132700	NW vs. NE	0.61	0.5	0.41	0.26	0.36	0.06	0.56	0.62	0.77	0.61
Potri.004G134200	S vs. NE	0.14	0.14	1.09	0.44	0.89	0.43	0.17	0.38	0.57	0.14
Potri.004G135100	NW vs. NE, S vs. NE	2.63	0.81	0.61	0.08	0.39	0.08	1.5	0.71	0.85	2.63
Potri.004G135400	NW vs. NE, S vs. NE	0	0	1.79	0	0.66	0	0	0	0	0
Potri.004G136000	NW vs. NE, S vs. NW, S vs. NE	9	5.05	0	2.46	2.79	0	1.13	0.05	0.05	9
Potri.004G136900	NW vs. NE, S vs. NW	5.98	3.38	0	2.03	3.15	0	1.15	0.05	0.04	5.98
Potri.004G138400	NW vs. NE, S vs. NE	11.47	31.31	26.92	50.93	28.75	69.46	18.11	3.45	10.33	11.47
Potri.004G138700	S vs. NW, S vs. NE	0	0	0.82	0.12	0.35	0	0.46	0.74	0	0
Potri.004G139600	NW vs. NE	214.59	53.49	170.07	80.86	175.39	40.57	171.89	386.17	101.13	214.59
Potri.004G140100	S vs. NE	0.42	0.96	1.5	1.36	1.08	1.31	0.78	0.54	0.94	0.42
Potri.004G140301	S vs. NW, S vs. NE	1.9	0.42	0.52	0.32	0.72	0.1	1.06	0.83	0.32	1.9
Potri.004G140800	NW vs. NE, S vs. NE	84.3	409.37	61.11	171.79	113.31	209.91	87.76	75.65	104.6	84.3
Potri.004G141200	NW vs. NE, S vs. NE	0	0	3.51	0.06	0.42	0.12	0	0	0.11	0
Potri.004G143100	S vs. NW	0	0.74	0	1.24	0	0.75	0.61	0.75	1.86	0
Potri.004G144600	S vs. NW, S vs. NE	1.6	1.41	0	0.88	0.5	0	0.65	0.1	0.79	1.6
Potri.004G146000	NW vs. NE, S vs. NW	1.19	0.6	0.17	1.33	0.74	4.9	0.43	0	1.89	1.19
Potri.004G146100	NW vs. NE	0.45	0.27	1.17	0.7	0.49	1.56	0.21	0	0.78	0.45
Potri.004G150400	NW vs. NE, S vs. NW	0	0.07	0	0.11	0.17	0.18	0.03	16.3	0.09	0
Potri.004G152300	NW vs. NE, S vs. NE	4.53	10.4	16.89	14.59	11.68	23.9	4.89	5.73	9.51	4.53
Potri.004G153100	S vs. NE	0.11	0.43	0.57	1.68	0.29	0.15	0.43	0.41	0.35	0.11
Potri.004G155400	NW vs. NE, S vs. NW, S vs. NE	111.15	231.92	470.99	440.86	187.34	2444.08	103.94	120.32	155.58	111.15
Potri.004G155800	NW vs. NE, S vs. NE	0.23	0	4.58	0	2.33	0	0.21	0.14	0	0.23
Potri.004G156400	NW vs. NE, S vs. NW	0.88	0.45	0.37	0.28	0.61	0.03	1.06	0.68	1.99	0.88
Potri.004G156500	S vs. NE	26.49	24.13	11.88	8.31	20.24	12.13	35.98	16.01	14.4	26.49
Potri.004G156650	S vs. NW, S vs. NE	3.95	2.22	0.38	2.83	2.06	1.05	1.83	1.49	1.96	3.95
Potri.004G157600	NW vs. NE	0.4	0.42	0.2	0.02	0.26	0.17	1.14	0.29	0.37	0.4
Potri.004G164300	NW vs. NE	10.7	4.9	8.07	6.18	8.57	1.81	13.68	16.92	8.3	10.7
Potri.004G164400	S vs. NE	6.27	2.87	3.59	4.34	2.85	0.64	4.77	6.33	5.63	6.27
Potri.004G165300	S vs. NW, S vs. NE	6.99	6.93	1.14	5.08	2.93	0	6.35	0.24	4.98	6.99
Potri.004G165400	NW vs. NE	18.35	21.14	11.48	19.26	11.1	7.83	28.45	46.96	27.59	18.35
Potri.004G165500	NW vs. NE, S vs. NW	1.12	1.41	1.24	1.55	0.79	0.36	2.57	2.78	2.01	1.12
Potri.004G168600	S vs. NE	564.97	241.3	217.54	113.9	292.64	28.55	404.2	290.06	220.02	564.97
Potri.004G169200	NW vs. NE, S vs. NE	36.08	10.05	15.79	2.16	7.54	5.37	32.64	20.84	19.51	36.08
Potri.004G170400	S vs. NW	0.23	0.17	0.16	0.26	0.22	0.13	0.49	0.37	0.15	0.23
Potri.004G172400	NW vs. NE, S vs. NE	0.13	0.09	0.06	0.22	0.07	0.2	0.93	0.02	0.11	0.13
Potri.004G172500	NW vs. NE, S vs. NE	0.43	0.12	0.43	0.26	0.29	0.07	0.57	0.37	0.58	0.43
Potri.004G172800	NW vs. NE	1.87	0.72	0.83	1.66	0.41	0.97	2.24	1.78	1.9	1.87
Potri.004G174100	NW vs. NE	4.91	6.03	7.01	6.97	6.45	35.81	5.23	5.74	7.82	4.91
Potri.004G175000	S vs. NE	41.94	74.92	76.91	124.9	82.95	151.37	42.87	30.03	100.74	41.94
Potri.004G176750	NW vs. NE, S vs. NE	0.23	0.7	1.31	1.3	0.78	0.24	0.51	0.12	0.65	0.23
Potri.004G179800	S vs. NW, S vs. NE	0	0	0	0	0	0.1	0.67	0.62	0.36	0
Potri.004G180100	S vs. NW, S vs. NE	0.22	0	0	0	0	0.06	0.16	0	0	0.22
Potri.004G180500	NW vs. NE, S vs. NE	6.15	1.4	1.64	0.34	0.87	1.32	2.26	4.13	2.04	6.15
Potri.004G180900	S vs. NE	2.31	0.96	0.03	1.22	0.39	0.13	0.93	0.48	0.39	2.31
Potri.004G181200	S vs. NW	0.1	0.37	0.5	0.41	0.27	0.07	0.37	0.92	0.5	0.1
Potri.004G181900	NW vs. NE, S vs. NE	1.62	1.25	1.38	1.06	0.72	10.53	1.23	1.8	1.6	1.62
Potri.004G182100	NW vs. NE, S vs. NW, S vs. NE	10.78	41.73	0.74	0	7.1	51.24	1.76	126.11	4.33	10.78
Potri.004G183500	NW vs. NE, S vs. NW	0.71	0.5	0.37	17.18	0.27	7.94	0.6	0.79	4.43	0.71
Potri.004G185000	S vs. NE	19.11	50.91	44.27	34.39	47.35	23.63	24.19	40.44	31.86	19.11
Potri.004G185501	S vs. NE	0.44	0.34	0.05	0.11	0.27	0.02	0.41	0.04	0.08	0.44
Potri.004G187100	NW vs. NE, S vs. NW, S vs. NE	1.69	0.9	0.18	0.23	0.34	0	0.09	0	0.13	1.69
Potri.004G187202	S vs. NW, S vs. NE	1.19	0.46	92.63	2.67	7.97	4.98	2.24	25.57	14.26	1.19
Potri.004G187300	NW vs. NE, S vs. NW	2.16	2.41	3.71	0.29	2.61	0.79	0.46	0.29	0.62	2.16
Potri.004G187400	NW vs. NE, S vs. NW, S vs. NE	0	0.09	145.23	0.36	7.94	0.53	0	3.94	1.77	0
Potri.004G187450	NW vs. NE, S vs. NE	5.76	4	995.05	24.65	102.26	6.04	20.1	39.02	37.05	5.76
Potri.004G187600	S vs. NE	2.94	2.37	0.98	1.04	1.21	1.03	2.61	1.4	1.85	2.94
Potri.004G188600	S vs. NE	126.91	68.58	37.61	44.49	50.84	90.6	52.69	97.97	58.59	126.91
Potri.004G192100	NW vs. NE	0.47	0.13	2.96	1.41	1.74	2.83	0.49	1.2	0.52	0.47
Potri.004G192400	NW vs. NE, S vs. NE	0.14	0.11	1.69	0	0.7	0.84	0.04	0.12	0.06	0.14
Potri.004G192500	NW vs. NE, S vs. NE	0	0	0.87	0	0.47	0	0	0.03	0.22	0
Potri.004G192700	NW vs. NE, S vs. NW	0.2	0.07	0.44	0.09	0.34	1.11	0.06	0.14	0.16	0.2
Potri.004G192900	NW vs. NE, S vs. NE	0.09	0.09	0.99	0	0.35	0.17	0.06	0	0	0.09
Potri.004G193700	NW vs. NE, S vs. NW	0.15	0.2	0.11	0.12	0.08	0.07	0.31	0.16	0.26	0.15
Potri.004G196000	NW vs. NE	44.02	34.84	11.25	24.11	21.01	28.77	26.42	95.52	37.31	44.02
Potri.004G199900	NW vs. NE, S vs. NE	19.15	10.75	0	0.47	4.55	0.15	19.98	0.15	0.59	19.15
Potri.004G200300	S vs. NE	4	1.13	0.56	1.56	2.32	0.61	0.28	2.83	2.61	4
Potri.004G200400	NW vs. NE, S vs. NE	1.23	1.58	25.97	1.54	2.63	4.25	1.06	2.98	1.69	1.23
Potri.004G204100	S vs. NW, S vs. NE	0	0	0.28	0	0.04	0	0	0.08	0	0
Potri.004G207600	NW vs. NE	2.46	3.01	1.79	2.84	1.92	0.89	4.27	4.85	5.07	2.46
Potri.004G209200	NW vs. NE	3.81	4.53	2.94	8.08	1.89	1.04	8.68	7.21	9.53	3.81
Potri.004G210600	NW vs. NE, S vs. NW	0.18	0	0.06	0	0	0.06	0	1.39	0	0.18
Potri.004G211600	S vs. NW	281.69	114.71	1472.02	347.93	826.47	492.46	675.46	1420.76	767.64	281.69
Potri.004G211900	S vs. NE	1.98	3.1	5.13	3.31	2.35	9.57	2.71	2.35	3.23	1.98
Potri.004G212100	NW vs. NE, S vs. NW, S vs. NE	0	0.47	14.69	1.42	7.59	1.01	1.85	4.29	0	0
Potri.004G213900	NW vs. NE, S vs. NE	2.76	0.94	1.04	0.79	0.76	0.43	0.88	2.43	1.57	2.76
Potri.004G215400	S vs. NE	3.33	1.29	1.23	0.57	1.64	0.6	3.63	0.38	2.23	3.33
Potri.004G215600	S vs. NW	1.23	0.76	1.11	0.79	1.44	0.67	0.87	0.49	0.52	1.23
Potri.004G218001	NW vs. NE	1.55	1.74	3.73	2.07	2.82	0.37	1.65	0.28	1.17	1.55
Potri.004G218500	NW vs. NE	4.33	16.72	0.55	20.13	4.7	0.85	6.66	0.17	5.17	4.33
Potri.004G223300	S vs. NW, S vs. NE	3.31	1.12	3.01	1.16	1.88	3.13	1.89	1.85	2.57	3.31
Potri.004G224600	S vs. NE	8.17	4.1	3.91	1.39	3.45	0.66	6.04	6.56	1.78	8.17
Potri.004G231200	NW vs. NE, S vs. NE	0.74	1.29	2.45	1.36	1.45	4.97	0.67	1.21	0.75	0.74
Potri.004G231300	S vs. NE	0.99	1.43	2.75	2.36	2.08	7.08	0.96	3.79	1.23	0.99
Potri.004G231500	S vs. NE	0.71	1.42	2.27	1.97	1.41	4.56	0.95	1.79	1.06	0.71
Potri.004G231525	S vs. NE	1.51	2	3.43	2.61	1.68	6.18	1.9	3.27	1.61	1.51
Potri.004G231600	S vs. NE	0.45	0.85	1.63	1.26	0.85	2.69	0.75	1.33	0.69	0.45
Potri.004G231700	NW vs. NE, S vs. NE	3.78	12.71	6.06	9.27	7.01	31.35	5.82	7.99	5.66	3.78
Potri.004G231850	NW vs. NE, S vs. NE	0.03	0.12	0.15	0.14	0.15	0.51	0.08	0.08	0.07	0.03
Potri.004G232301	S vs. NE	0.73	1.31	1.77	1.82	1.14	3.69	1.63	1.47	0.92	0.73
Potri.004G232500	S vs. NW, S vs. NE	0.42	0.07	0.94	1.14	0.93	0.2	0.28	0.61	0.91	0.42
Potri.004G233100	S vs. NW, S vs. NE	1.59	0.72	0.34	0.43	0.26	0.05	0.53	0.69	0.32	1.59
Potri.004G233500	NW vs. NE, S vs. NE	0.93	1.37	3.6	1.43	2.32	8.34	0.74	1.93	1.2	0.93
Potri.004G233700	NW vs. NE	3.75	3.17	5.57	3.15	6.76	7.92	2.55	2.72	1.9	3.75
Potri.004G233900	NW vs. NE, S vs. NE	13.3	89.11	294.52	185.91	127.84	298.94	43.3	53.24	79.29	13.3
Potri.004G234100	NW vs. NE, S vs. NE	19.43	69.14	62.3	87.99	62.36	92.76	34.93	30.89	36.23	19.43
Potri.004G234900	S vs. NW, S vs. NE	0.16	0.04	0.25	0.38	0.08	0.24	0.07	0.1	0.17	0.16
Potri.004G235400	S vs. NE	1.58	5.24	5.74	5.65	5.37	5.72	2.7	4.53	4.34	1.58
Potri.005G001100	S vs. NE	1.11	2.92	4.86	2.55	2.92	4.44	1.83	3.02	2.46	1.11
Potri.005G005500	NW vs. NE, S vs. NW	0.61	0.48	0.24	0.13	0.51	0.99	0.27	0.1	0.06	0.61
Potri.005G005866	S vs. NW	4.55	1.74	1.5	3.11	1.97	1.86	2.35	1.02	1.14	4.55
Potri.005G006701	NW vs. NE, S vs. NW	0.64	0.43	0.05	0.47	0.27	1.14	1.21	2.77	0.86	0.64
Potri.005G007500	NW vs. NE, S vs. NW	0	0	0	0	0.15	0	0.03	0.45	0	0
Potri.005G007600	NW vs. NE, S vs. NE	0.2	0.13	1.34	0.29	0.73	0.34	0.08	0.21	0.22	0.2
Potri.005G009300	NW vs. NE, S vs. NW, S vs. NE	0.06	0.45	0.01	0	0.09	0.44	5.17	0	0.03	0.06
Potri.005G009700	NW vs. NE	0.65	0.14	1.11	0.54	0.72	0.66	0.25	0.16	0.5	0.65
Potri.005G009900	NW vs. NE	0.03	0.61	0.24	0.52	0.19	0.14	0.1	0.16	0.09	0.03
Potri.005G013100	S vs. NE	0.73	0.4	2.39	0.64	1.56	0.45	0.21	0.51	1.01	0.73
Potri.005G013400	S vs. NW, S vs. NE	0.71	0.19	5.85	0.33	3.37	0.52	0.15	1.68	1.89	0.71
Potri.005G013800	S vs. NW, S vs. NE	3.13	0.03	0.09	0.21	0.84	0.43	0.01	0.41	0.33	3.13
Potri.005G014300	NW vs. NE, S vs. NE	0.74	0.64	35.98	12.09	7.44	2.9	1.99	1.64	0.94	0.74
Potri.005G014700	NW vs. NE, S vs. NW	0.16	5.85	0.03	6.29	0.05	0.29	0.03	2.26	0.85	0.16
Potri.005G018700	NW vs. NE, S vs. NE	1.56	4.15	9.44	7.07	6.99	37.93	3.89	3.51	6.1	1.56
Potri.005G019600	S vs. NE	3.38	1.26	0.69	1.08	0.41	1.53	2.71	1.18	1.92	3.38
Potri.005G026300	S vs. NE	6.94	4.2	2.92	1.99	3.41	2.53	5.67	4.66	5.08	6.94
Potri.005G026500	NW vs. NE, S vs. NE	10.46	6.42	7.09	4.64	5.64	1.47	17.5	12.64	6.4	10.46
Potri.005G026950	NW vs. NE, S vs. NE	0	1.8	3.15	1.71	5.28	1.41	2.61	0	0.48	0
Potri.005G027900	S vs. NW, S vs. NE	0.78	0.1	3.22	0	2.04	3.76	0.04	2.73	1.87	0.78
Potri.005G028100	S vs. NW, S vs. NE	0.04	0.79	0	1.34	0.04	1.93	0.62	0.85	0.62	0.04
Potri.005G028200	NW vs. NE, S vs. NW, S vs. NE	0	2.08	0	3.4	0	1.83	6.21	1.5	3.89	0
Potri.005G029800	NW vs. NE	0.06	0.25	0	0	0.02	0	0.39	0.19	0.04	0.06
Potri.005G030271	NW vs. NE, S vs. NW	0.68	0.72	0.67	0.48	0.38	0.98	1.03	2.4	0.5	0.68
Potri.005G030484	NW vs. NE	1.42	0	3.06	0.97	2.63	0.54	0	0.27	0.94	1.42
Potri.005G030700	NW vs. NE, S vs. NW	0.16	0.07	0.31	0.08	0.04	0.08	0.05	0.28	0.1	0.16
Potri.005G030800	NW vs. NE	0.01	0.22	0.11	0	0.03	0	0.49	0.06	0.04	0.01
Potri.005G031850	NW vs. NE, S vs. NE	0.95	0	3.24	0.91	2.45	1.61	0.08	0.63	0.78	0.95
Potri.005G032600	S vs. NE	0.5	0.08	0.2	0.06	0.04	0.06	0.18	0.02	0.23	0.5
Potri.005G032700	NW vs. NE, S vs. NE	0.5	0.65	0.26	0.39	0.08	0.08	0.92	0.28	0.57	0.5
Potri.005G035700	NW vs. NE, S vs. NW	9.31	3.3	9.59	4.01	8.15	10.8	12.39	12.96	22.58	9.31
Potri.005G036600	NW vs. NE, S vs. NE	14.54	7.11	7.33	5.29	7.23	4.83	14.56	15.34	10.79	14.54
Potri.005G037300	S vs. NE	0.5	0.35	3.66	0.72	2.2	1.38	0.34	2.11	0.92	0.5
Potri.005G037400	NW vs. NE, S vs. NW	0.34	2.26	2.17	1.35	1.6	0.3	1.76	0.17	0.04	0.34
Potri.005G037600	S vs. NE	0.73	2.24	3.32	1.56	3.24	3.18	2.55	0.18	2.22	0.73
Potri.005G038200	S vs. NE	5.48	4.92	2.26	3.66	2.37	0.32	5.34	1.8	5.21	5.48
Potri.005G039500	NW vs. NE, S vs. NW	12.8	23.09	22.13	16.77	18.49	18.32	10.16	3.58	9.66	12.8
Potri.005G040000	NW vs. NE, S vs. NW	3.09	0.49	2.05	0.33	1.69	2.02	4.73	3.98	3.74	3.09
Potri.005G041101	S vs. NW	1.25	1.84	0.32	1.35	1.05	1.42	1.29	0.51	0.46	1.25
Potri.005G042900	NW vs. NE, S vs. NW	2.65	1.81	0.55	0.77	1.77	0.62	0.85	0.31	0.55	2.65
Potri.005G043100	S vs. NW	5.55	7.1	3.44	2.93	4.28	2.88	3.39	2.14	2.87	5.55
Potri.005G044050	NW vs. NE, S vs. NE	0	0	2.33	0	0	0	0	0	0	0
Potri.005G044333	S vs. NW, S vs. NE	0	0	0	1.52	0	0	0	0	0	0
Potri.005G044400	NW vs. NE, S vs. NE	381.89	195.54	178.17	139.89	163.76	280.82	527.71	813.61	401.23	381.89
Potri.005G044800	NW vs. NE, S vs. NE	724.35	218.96	261.38	130.16	240.08	64.24	479.42	594.64	269.6	724.35
Potri.005G046800	NW vs. NE, S vs. NW, S vs. NE	0.09	0	0	0	0.13	1.84	0	3.61	0	0.09
Potri.005G047500	NW vs. NE	0.47	0.98	0.1	0.52	0.44	0.19	1.16	0.75	0.93	0.47
Potri.005G048066	S vs. NE	0.18	1.27	0.37	1.15	0.59	3.26	1.06	1.66	0.67	0.18
Potri.005G048200	S vs. NW	4.87	5.39	1.51	2.13	1.24	11.38	1.57	2.89	4.08	4.87
Potri.005G051800	S vs. NW	5.73	5.97	14.29	7.16	9.51	8.92	7.96	21	13.78	5.73
Potri.005G052200	NW vs. NE, S vs. NE	34.35	14.13	8.43	4.31	8.89	1.85	18.14	16.57	12.43	34.35
Potri.005G052800	NW vs. NE, S vs. NW	0.07	0.07	0	0.46	0	1.21	0	2.74	1.18	0.07
Potri.005G053200	NW vs. NE	4.12	2.06	2.57	5.19	5.6	5.44	2.23	0.83	2.21	4.12
Potri.005G054400	S vs. NE	0.18	0.46	1.19	0.18	0.64	0.99	0.33	0.58	0.37	0.18
Potri.005G057000	S vs. NE	0.26	0.43	1.61	0.29	1.34	0.41	0.38	0.55	0.31	0.26
Potri.005G057900	S vs. NW, S vs. NE	0.14	0.42	0.63	1.12	0.17	0.17	0.52	0.67	0.54	0.14
Potri.005G059500	S vs. NW, S vs. NE	97.68	49.88	19.07	22.06	32.15	1.59	56.03	1.84	41.45	97.68
Potri.005G060700	S vs. NE	4.66	1.6	1.88	1.01	2.14	0.64	5.39	1.34	2.13	4.66
Potri.005G061500	S vs. NE	2.86	1.22	0.35	1.45	0.9	0.21	2.55	0.31	1.13	2.86
Potri.005G063000	NW vs. NE, S vs. NE	2.13	0.94	0.83	0.82	0.59	0.21	2.02	1.55	1.68	2.13
Potri.005G063400	NW vs. NE, S vs. NE	1.73	0.78	0.49	7.06	2.13	6.41	0.42	2.16	1.02	1.73
Potri.005G064200	NW vs. NE	14.37	23.39	20.83	29.58	22.44	39.87	16.69	11.23	12.25	14.37
Potri.005G067500	S vs. NW	3.71	9.29	20.07	7.77	9.17	15.32	10.82	19.11	9.77	3.71
Potri.005G068700	NW vs. NE, S vs. NE	0.28	0.31	1.41	0.38	0.23	2.15	0.16	0.61	0.2	0.28
Potri.005G069400	NW vs. NE	0.76	0.46	1.33	0.36	0.6	0.03	1.13	1	1.28	0.76
Potri.005G069800	NW vs. NE, S vs. NE	0	0	0	1.79	0	0.03	0.05	0	0.04	0
Potri.005G070900	NW vs. NE, S vs. NW	0.24	0.39	0.62	1.51	0.18	4.67	0.39	0.22	0.42	0.24
Potri.005G071300	NW vs. NE, S vs. NE	0.57	1	7.5	1.11	3.06	4.54	0.34	1.1	0.94	0.57
Potri.005G071400	NW vs. NE	0.99	0.23	0.66	0.24	0.31	0.79	2.33	0.4	1.29	0.99
Potri.005G072800	NW vs. NE	2.12	7.59	3.1	2.73	3.06	12.96	2.32	1.99	3.11	2.12
Potri.005G075900	NW vs. NE, S vs. NE	36.29	17.27	14.9	22.16	12.67	5.08	36.1	29.46	25.13	36.29
Potri.005G076900	S vs. NE	39.42	29.43	24.66	27.34	19.64	2.88	33.77	31.86	34.7	39.42
Potri.005G077200	S vs. NW	3.7	2.22	3.44	1.31	2.57	1.41	1.98	0.76	1.81	3.7
Potri.005G077500	S vs. NW, S vs. NE	1.25	5.05	4.18	3.64	2.28	3.3	1.88	1.96	1.77	1.25
Potri.005G077600	NW vs. NE, S vs. NE	0.24	0.26	1.67	0.25	0.8	0.82	0.25	0.17	0.37	0.24
Potri.005G077700	NW vs. NE	0.94	0.38	0.54	0.36	0.84	0.35	1.72	1.52	0.8	0.94
Potri.005G078900	NW vs. NE	0.95	0.14	1.94	0.57	0.69	0.42	0.19	0.07	0.6	0.95
Potri.005G079000	S vs. NW, S vs. NE	0.03	0	0.12	0	0.03	0.14	0.06	0.05	0.12	0.03
Potri.005G081200	S vs. NE	18.97	11.6	7.88	8.14	8.14	5.71	12.25	18.19	11.58	18.97
Potri.005G081400	S vs. NW, S vs. NE	5.11	1.11	0.42	0.45	1.68	0.85	0	0	1.54	5.11
Potri.005G082000	S vs. NE	0.14	0.6	0.92	1.15	0.5	1.15	0.4	0.78	0.94	0.14
Potri.005G082100	NW vs. NE, S vs. NE	0.44	0.84	1.64	0.83	0.91	1.83	0.28	0.79	0.41	0.44
Potri.005G084100	NW vs. NE	1.24	1.1	0.63	0.44	0.75	1.11	1.11	1.72	2.15	1.24
Potri.005G085200	NW vs. NE	0.83	0.11	0.73	0.29	0.06	0.34	0.73	1.42	0.29	0.83
Potri.005G086300	S vs. NE	8.19	2.89	1.78	1.86	3.02	0.4	4.98	3.19	2.7	8.19
Potri.005G086400	NW vs. NE	0.53	0.39	0.22	1.15	0.14	0.2	0.67	0.84	1.1	0.53
Potri.005G087850	S vs. NW	0.32	0.33	0.06	0.19	0.12	0.98	0.63	0.78	0.37	0.32
Potri.005G094500	NW vs. NE, S vs. NE	0	0	1.77	0	1.13	0	0	0	0	0
Potri.005G095100	NW vs. NE, S vs. NE	3.4	1.13	1.42	0.29	0.43	0.08	2.84	1.66	0.76	3.4
Potri.005G095600	S vs. NE	0.8	0.25	0.03	0.41	0.22	0.07	0.53	0.22	0.54	0.8
Potri.005G095900	NW vs. NE	0.03	0.06	0.09	0.52	0	0.58	0	0.13	0.06	0.03
Potri.005G096000	NW vs. NE, S vs. NW	0	0	0.38	1.39	0	1.64	0	0.14	0	0
Potri.005G096200	S vs. NE	114.31	26.12	52.32	38.54	546.85	3.65	839.92	35.68	0.44	114.31
Potri.005G096400	NW vs. NE, S vs. NE	0.97	2.65	2.4	7.61	2.87	10.46	1.63	1.26	1.74	0.97
Potri.005G096600	NW vs. NE, S vs. NW, S vs. NE	0.03	0.1	1.73	0.21	0.14	2.09	0.16	0.07	0.15	0.03
Potri.005G098000	NW vs. NE, S vs. NW	0.06	0.06	0	0.18	0	1.07	0.22	2.92	0.77	0.06
Potri.005G098100	S vs. NW, S vs. NE	8.4	14.51	33.87	28.02	25.06	15.59	17.55	28.07	26.49	8.4
Potri.005G098700	S vs. NW, S vs. NE	0.73	1.77	2.06	3.34	1.13	6.59	2.28	3.87	3.82	0.73
Potri.005G100000	NW vs. NE	0.55	0.27	0.19	0.04	0.38	0.04	0.94	0.31	0.45	0.55
Potri.005G102500	NW vs. NE, S vs. NE	1.16	0.11	0.51	0.06	0.44	0.93	0.78	1.29	0.53	1.16
Potri.005G103200	NW vs. NE	0.73	0.88	0.31	0.49	0.34	0.07	1.19	1.44	0.18	0.73
Potri.005G106300	NW vs. NE, S vs. NE	2.23	0.3	1.27	0.39	0.68	0.15	2.05	0.15	1.98	2.23
Potri.005G108400	S vs. NE	3.49	1.4	1.67	1.9	1.41	0.69	3.28	1.7	2.36	3.49
Potri.005G108900	S vs. NE	29.64	80.09	127.52	59.88	73.45	186.4	60.31	69.55	90.52	29.64
Potri.005G109200	NW vs. NE, S vs. NE	0.1	0.09	0.15	0.14	0.04	0.65	0.04	0.09	0.06	0.1
Potri.005G109300	NW vs. NE, S vs. NW	3.7	1.74	10.83	1.03	6.46	0.2	1.47	0.96	0.43	3.7
Potri.005G110400	S vs. NE	0.07	0.29	4.11	0.15	0.65	0.15	0.48	1.94	0.19	0.07
Potri.005G111400	S vs. NE	8.64	5.26	3.01	2.05	2.5	0.86	5.58	4.46	4.72	8.64
Potri.005G112000	S vs. NW	1.88	1.79	0.79	5.21	1.74	1.02	1.11	0.97	1.26	1.88
Potri.005G113100	NW vs. NE, S vs. NE	19.82	30.94	7.89	32.53	27.98	89.57	12.59	11.72	19.32	19.82
Potri.005G114100	NW vs. NE, S vs. NE	0.77	0.26	0.31	0.34	0.26	0.23	1.25	0.75	0.26	0.77
Potri.005G116001	S vs. NE	0.94	0.69	3.3	0.82	2.38	0.81	0.83	1.56	0.55	0.94
Potri.005G117700	S vs. NW, S vs. NE	5.38	2.18	1.46	0.41	1.81	0.07	3.2	0.49	0.94	5.38
Potri.005G117800	NW vs. NE, S vs. NE	4.94	1.74	1.26	0.76	1.63	0.4	4.21	2.01	2.2	4.94
Potri.005G119300	NW vs. NE	1.59	0.1	0.63	1.19	0	2.42	0.09	0.29	0.42	1.59
Potri.005G124000	S vs. NW	2.34	1.11	0.65	1.22	1.14	0.15	1.6	0.36	0.41	2.34
Potri.005G126902	NW vs. NE, S vs. NE	0.29	0.22	1.4	0.77	2.37	0.23	0.49	0.46	0.52	0.29
Potri.005G134500	S vs. NW, S vs. NE	1.73	0.93	0.84	0.25	0.71	0.7	0.88	0.28	0.73	1.73
Potri.005G134600	S vs. NE	6.18	3.69	2.56	8.51	4.4	1.68	7.48	4.04	6.13	6.18
Potri.005G139100	NW vs. NE, S vs. NE	161.59	77.69	64.93	56.89	67.86	13.71	133.03	207.8	123.41	161.59
Potri.005G139300	NW vs. NE, S vs. NE	0.15	0.65	18.14	0.47	2	3.53	0.46	0.97	1.09	0.15
Potri.005G141300	S vs. NE	1.99	4.46	10.33	6.34	5.65	14.72	3.05	3.8	5.88	1.99
Potri.005G142300	NW vs. NE	6.69	4.42	2	2.94	2.55	4.29	4.28	9.11	6.64	6.69
Potri.005G142732	NW vs. NE, S vs. NE	0.17	0.24	3.12	0.14	1.17	0.23	0.17	0.1	0.15	0.17
Potri.005G144000	S vs. NW, S vs. NE	0.14	0.63	0.84	0.17	0.66	1.12	0.3	0.22	0.57	0.14
Potri.005G145800	S vs. NW, S vs. NE	5.88	1.79	1.33	0.46	2	0.15	4.03	0.99	1.44	5.88
Potri.005G148400	NW vs. NE	0.28	0.1	0.11	0.04	0	0.04	0.47	0.12	0.16	0.28
Potri.005G148700	NW vs. NE, S vs. NE	0	0	2.23	0.03	1.01	0.07	0.12	0.03	0.14	0
Potri.005G150100	NW vs. NE	2.95	1.32	7.04	2.45	6.86	0.25	2.86	0.66	1.72	2.95
Potri.005G151200	S vs. NE	0.58	0.58	0.1	0.3	0.4	0.06	0.72	0.11	0.22	0.58
Potri.005G158600	NW vs. NE, S vs. NE	1.88	0.73	0.74	0.97	0.44	0.51	1.73	1.37	1.61	1.88
Potri.005G163000	NW vs. NE, S vs. NW	0.03	0.12	0.88	0.03	0.15	0.68	0	0.21	0.13	0.03
Potri.005G163300	NW vs. NE, S vs. NE	0.93	1.32	6.69	0.11	0.72	1.18	1.33	0.51	0.97	0.93
Potri.005G163500	NW vs. NE, S vs. NE	0.34	0.79	10.79	0.12	0.56	0.75	1.73	0.46	0.44	0.34
Potri.005G163600	NW vs. NE, S vs. NE	0.41	0.76	20.61	0.3	2.23	1.26	1.86	0.9	0.51	0.41
Potri.005G163700	NW vs. NE, S vs. NE	0.53	1.06	29.58	0.67	4.18	1.38	0.49	0.84	0.98	0.53
Potri.005G165300	NW vs. NE, S vs. NE	14.16	4.22	4.35	3.62	5.83	2.4	5.41	14.92	6.32	14.16
Potri.005G173300	S vs. NW, S vs. NE	0.13	0.15	0.21	0.17	0.22	1.01	0.24	0.53	0.11	0.13
Potri.005G173400	NW vs. NE, S vs. NE	0.94	0.75	0.42	0.7	0.3	0.08	1.39	0.46	1.15	0.94
Potri.005G173500	NW vs. NE, S vs. NE	5.15	2.14	0.94	1.6	2	1.22	4.99	5.2	2.44	5.15
Potri.005G175200	S vs. NW, S vs. NE	1.56	0.05	0	0.5	0.49	0	0	0	0	1.56
Potri.005G176200	S vs. NE	0.04	0.09	0	1.51	0.13	0.05	0.08	0	0.58	0.04
Potri.005G177100	NW vs. NE, S vs. NW, S vs. NE	6.61	0.66	1.72	0.33	0.84	0.11	1.97	2.04	1.34	6.61
Potri.005G177600	S vs. NW, S vs. NE	4.87	3.06	0.85	0.94	1.45	0.21	3.12	0	2.13	4.87
Potri.005G181200	NW vs. NE, S vs. NW	0.42	0.93	0.2	0.22	0.07	1.09	0.6	1.24	2.01	0.42
Potri.005G183800	S vs. NE	2.98	0.94	0.61	1.79	1.29	0.66	1.69	1.76	0.76	2.98
Potri.005G184200	NW vs. NE, S vs. NE	2.65	0.92	2.29	0.53	1	0.11	4.01	2.56	1.29	2.65
Potri.005G185400	NW vs. NE, S vs. NE	1.14	8.74	16.21	17.47	9.21	39.31	1.14	2.19	5.35	1.14
Potri.005G188300	S vs. NW, S vs. NE	4.26	13.9	32.21	105.2	13.89	25.06	7.55	79.74	4.59	4.26
Potri.005G188400	NW vs. NE, S vs. NW, S vs. NE	0.7	1.94	4.66	6.02	2.05	3.89	1.69	3.41	0.41	0.7
Potri.005G189000	NW vs. NE, S vs. NE	0	1	0	0	0	11.55	0	0	0	0
Potri.005G190101	NW vs. NE, S vs. NE	0.81	1.96	110.11	1.39	41.25	14.07	2.4	36.47	11.27	0.81
Potri.005G193600	NW vs. NE	459.56	457.44	384.36	278.31	485.72	235.81	907.99	729.52	650.95	459.56
Potri.005G193701	NW vs. NE	0.39	0.25	0.56	0.28	0.39	0.2	0.13	0.16	0.14	0.39
Potri.005G193800	NW vs. NE, S vs. NE	3.78	0	0	0.11	0.32	0.07	0	0	4.74	3.78
Potri.005G200900	S vs. NW, S vs. NE	2.19	0.11	0	0.06	0	0	0.68	0.64	0.37	2.19
Potri.005G202200	NW vs. NE, S vs. NE	1.57	0.09	0.33	0	0.03	0.03	1.63	0.71	0.29	1.57
Potri.005G202700	S vs. NE	0.08	0.04	0.86	0.08	0.84	0	0.11	0.61	0.04	0.08
Potri.005G205000	NW vs. NE, S vs. NE	0.42	3.06	0	2.52	0.89	26.59	1.08	0.49	0	0.42
Potri.005G207200	S vs. NE	23.59	46.51	41.89	43.28	40.6	99.9	26.84	29.71	32.11	23.59
Potri.005G210000	NW vs. NE	0.48	0.12	0.23	0.13	0.27	0.11	0.65	0.17	0.4	0.48
Potri.005G213800	S vs. NE	0.51	0.37	0.35	0.56	0.28	0.17	0.47	0.55	0.71	0.51
Potri.005G214000	NW vs. NE, S vs. NW, S vs. NE	0.51	3.48	42.45	1.76	1.77	6.01	0.83	8.81	2.79	0.51
Potri.005G214200	S vs. NW, S vs. NE	4.56	8.97	3.78	1.29	4.02	2.3	3.32	3.27	3.84	4.56
Potri.005G216300	NW vs. NE, S vs. NE	10.33	5.74	2.56	3.77	3.77	0.93	8.82	5.42	6.96	10.33
Potri.005G218400	NW vs. NE	1.36	0.4	0.69	0.5	0.7	0.44	1.35	1.44	0.72	1.36
Potri.005G220500	NW vs. NE, S vs. NW	2.22	3.36	3.13	0.42	2.28	0.51	0.67	0.42	0.91	2.22
Potri.005G222700	NW vs. NE	0.63	0.74	0.19	0.3	0.23	0.03	1.1	0.32	0.45	0.63
Potri.005G224200	S vs. NE	0.22	1.16	0.82	0.8	0.39	1.86	0.51	0.28	0.77	0.22
Potri.005G224600	NW vs. NE, S vs. NE	1.29	0.63	1.63	0.43	0.35	0.07	2.38	0.28	1.32	1.29
Potri.005G227900	NW vs. NE, S vs. NE	5	0.86	2.45	1.01	1.35	0.94	6.2	3.16	2.72	5
Potri.005G228100	NW vs. NE	0.96	4.06	1.82	3.72	1.31	5.33	1.04	0.65	2.45	0.96
Potri.005G230100	NW vs. NE, S vs. NW	3.49	1.24	3.05	5.59	1.8	6.24	0.47	0.42	2.66	3.49
Potri.005G230200	NW vs. NE	0.6	0.82	0.76	1.82	0.86	2.27	0.59	0.22	0.78	0.6
Potri.005G230400	NW vs. NE, S vs. NE	1.48	2.18	0.86	8.12	1.44	6.66	1.89	2.7	2.07	1.48
Potri.005G231600	S vs. NW, S vs. NE	11	25.5	29.33	40.76	35.24	36.62	18.53	44.45	36.15	11
Potri.005G232300	S vs. NW, S vs. NE	7.03	6.76	0.77	5.66	3.38	3.16	7.94	2.82	4.31	7.03
Potri.005G232400	NW vs. NE, S vs. NE	0.29	0.38	2.98	2.14	1.99	0.55	0.4	0.31	0.39	0.29
Potri.005G232500	NW vs. NE, S vs. NW, S vs. NE	0.03	0.36	0.65	2.54	0.47	1.04	0.34	0.24	0.5	0.03
Potri.005G233900	NW vs. NE	6.43	2.51	2.17	2.97	1.65	2.9	8.21	4.23	5.6	6.43
Potri.005G234601	NW vs. NE	0.49	0.27	0.29	0.18	0.27	0.05	0.37	0.91	0.62	0.49
Potri.005G237200	NW vs. NE, S vs. NE	8.78	6.29	3.96	4.06	2.87	2.08	11.31	7.99	6.31	8.78
Potri.005G238300	S vs. NW, S vs. NE	17.16	10.16	8.08	6.03	9.18	2.77	10.41	5.94	5.92	17.16
Potri.005G238500	NW vs. NE, S vs. NE	3.84	3.65	0.91	2.82	1.22	0.8	4.42	2.19	4.88	3.84
Potri.005G239000	S vs. NE	2.5	1.76	1.25	0.58	1.47	1.43	2.5	0.64	2.71	2.5
Potri.005G242800	S vs. NW	172.3	213.67	305.26	125.87	353.3	86.95	247.68	577.3	284.5	172.3
Potri.005G246300	NW vs. NE, S vs. NE	0	0	0.23	1	0.04	0	0	0.04	0	0
Potri.005G246400	S vs. NE	0.16	0.64	1.99	0.44	0.85	1.42	0.25	0.76	0.89	0.16
Potri.005G246700	NW vs. NE, S vs. NE	5.15	12.39	19.29	19.56	15.9	36.78	11.51	6.79	9.81	5.15
Potri.005G247300	S vs. NW, S vs. NE	0.6	0.3	1.29	0.21	0.54	1.71	0.63	2.68	0.84	0.6
Potri.005G247400	NW vs. NE, S vs. NW	11.54	13.99	10.7	12.22	11.4	22.47	17.98	54.92	21.04	11.54
Potri.005G249400	NW vs. NE, S vs. NE	1.24	0.64	0.54	0.2	0.26	0.44	0.86	1.74	0.79	1.24
Potri.005G249500	NW vs. NE	1.11	1.31	0.52	0.71	0.62	0.25	0.58	2.1	1.53	1.11
Potri.005G256000	S vs. NE	26.73	28.28	15.9	9.94	18.25	5.03	30.13	6.94	41.22	26.73
Potri.005G256100	S vs. NW, S vs. NE	0.38	0.32	1.27	0.43	0.45	4.11	0.2	1.78	0.28	0.38
Potri.005G257500	NW vs. NE, S vs. NE	3.43	1.97	1.48	1.82	0.88	0.73	2.96	3.63	2.21	3.43
Potri.005G258600	S vs. NW, S vs. NE	20.69	21.18	18.42	3.68	3.76	3.87	2.11	4.16	1.3	20.69
Potri.005G259000	NW vs. NE, S vs. NE	1.52	3.28	3.8	8.18	3.24	17.12	1.12	2.28	4.06	1.52
Potri.005G259900	NW vs. NE, S vs. NW	5.24	6.81	70.68	5.63	9.92	6.73	4.4	5.34	5.5	5.24
Potri.006G004000	NW vs. NE, S vs. NE	17.46	8.59	6.79	6.48	7.58	5.81	13.35	16.9	14	17.46
Potri.006G004166	NW vs. NE, S vs. NE	0.05	0.05	1.61	0.14	1.32	0	0	0	0	0.05
Potri.006G004300	NW vs. NE	35	69.25	79.17	42.31	77.85	55.71	38.45	14.35	30.87	35
Potri.006G005600	S vs. NW	0.83	1.15	2.43	0.63	0.3	3.02	0.64	0.39	1.47	0.83
Potri.006G006600	NW vs. NE, S vs. NE	0.21	0.21	4.49	0	1.66	0	0	0.07	0	0.21
Potri.006G006800	NW vs. NE, S vs. NE	1.22	1.22	6.99	1.03	3.94	0.23	1.55	0.18	0.99	1.22
Potri.006G008500	S vs. NW, S vs. NE	13.73	52.93	75.89	122.24	33.6	26.61	48.19	101.22	42.42	13.73
Potri.006G009500	S vs. NE	0.83	1.24	2.69	2.72	0.85	10.07	2.4	2.67	2.32	0.83
Potri.006G009600	NW vs. NE, S vs. NE	0.25	0.13	3.29	0.07	2.62	0	0	0.2	0.06	0.25
Potri.006G010000	S vs. NW	20.01	17.79	7.21	27.49	19.49	15.97	11.14	0.99	13.48	20.01
Potri.006G010200	S vs. NW, S vs. NE	6.52	0.39	0.75	0.8	1.17	0.76	0.29	1.3	2.25	6.52
Potri.006G011600	S vs. NW, S vs. NE	18.02	58.58	25.97	107.3	19.86	44.95	27.89	71.62	105.57	18.02
Potri.006G013300	S vs. NW, S vs. NE	0.16	0.09	0.06	0.16	0.2	0	0.25	0.02	0.12	0.16
Potri.006G015300	NW vs. NE	0.51	1.17	0.52	1.93	0.59	1.53	0.54	0.14	0.86	0.51
Potri.006G016800	NW vs. NE	6.34	5.46	5.26	2.74	3.84	1.26	5.08	9.35	8.31	6.34
Potri.006G017200	NW vs. NE	0.65	0.32	0.34	0.3	0.24	0.08	1.05	0.79	0.5	0.65
Potri.006G020000	S vs. NW, S vs. NE	4.31	2	0.07	3.1	1.68	0	2.66	0.08	2.49	4.31
Potri.006G021400	S vs. NE	4.12	2	0.97	1.04	2.02	0.89	2.71	0.74	2.42	4.12
Potri.006G022000	S vs. NE	0.11	0.26	0.54	0.51	0.48	1.98	0.07	1.05	0.26	0.11
Potri.006G023600	NW vs. NE, S vs. NW	0	0.04	0	0.29	0	0	0.03	0	1.15	0
Potri.006G023700	NW vs. NE, S vs. NW	2.3	2.84	1.84	1.6	2.57	2.07	0.8	0.22	0.63	2.3
Potri.006G024000	S vs. NW	0.4	0.6	0.19	0.44	0.35	1.01	0.37	0.18	0.42	0.4
Potri.006G026500	NW vs. NE, S vs. NE	4.12	1.26	2.82	0.42	1.92	0.41	5.34	0.62	5.57	4.12
Potri.006G026600	NW vs. NE, S vs. NE	7.17	1.62	2.35	1.19	2.05	0.39	4.95	2.29	2.38	7.17
Potri.006G027400	NW vs. NE, S vs. NW	0.66	0.95	0.35	0.95	0.21	1.36	0.12	3.18	2.83	0.66
Potri.006G027800	NW vs. NE, S vs. NW, S vs. NE	7.93	13.94	2.38	6.51	8.94	68.16	5.09	0.54	3.21	7.93
Potri.006G028000	NW vs. NE, S vs. NW, S vs. NE	4.96	2.92	17.61	0.42	9.73	57.63	2.9	1.23	2.38	4.96
Potri.006G028500	S vs. NE	3.04	3.97	15.22	3.28	11.33	6.35	3.64	4.27	5.14	3.04
Potri.006G032300	NW vs. NE, S vs. NE	2.78	5.53	11.6	5.47	3.51	29.56	4.34	4.87	4.76	2.78
Potri.006G034066	NW vs. NE, S vs. NE	3.41	1.62	41.75	0.32	27.39	0.52	3.99	1.69	0.86	3.41
Potri.006G036400	S vs. NW, S vs. NE	3.25	4.73	36.06	5.25	14.96	1.32	5.96	18.23	8.78	3.25
Potri.006G038000	NW vs. NE, S vs. NE	1.39	4.74	4.37	4.56	5.12	5.85	2.31	2.18	2.22	1.39
Potri.006G042200	S vs. NW	0.07	0.09	0.04	0.07	0.06	0.64	0.15	0.18	0.6	0.07
Potri.006G042800	S vs. NE	0.03	0	0	0.79	0.1	0	0.22	0.35	0	0.03
Potri.006G043400	S vs. NE	0.49	0.92	0.69	2.45	0.6	0.41	0.79	0.79	0.69	0.49
Potri.006G044400	S vs. NE	74.79	29.96	8.98	43.46	23.17	3.48	46.62	24.07	48.28	74.79
Potri.006G046100	NW vs. NE	0.69	0.04	0.3	0.25	0.2	0.42	0.34	1.37	0.5	0.69
Potri.006G047500	S vs. NW	2.82	0.95	1.12	0.59	2.46	0.45	0.65	0.77	1.16	2.82
Potri.006G048100	NW vs. NE, S vs. NW	0.29	0.63	0.55	0.05	0.49	0.3	0.86	5.64	0.51	0.29
Potri.006G048500	S vs. NW, S vs. NE	0.05	0.13	0.56	0.16	0.11	0.37	0.23	0.39	0.61	0.05
Potri.006G050400	NW vs. NE, S vs. NW	0.04	0.53	0.04	0.37	0	1.05	0.37	0.86	2.02	0.04
Potri.006G051700	S vs. NE	12.13	6.51	3.92	3.74	5.73	1.28	10.23	6.6	7.02	12.13
Potri.006G052100	S vs. NE	2.1	1.8	0.61	1.3	1.6	1.61	1.97	1.81	1.53	2.1
Potri.006G052300	NW vs. NE	2.5	1.82	1.3	0.69	0.21	0.65	5.12	1.8	2.17	2.5
Potri.006G052800	NW vs. NE	30.24	46.97	102.36	52.29	45.19	31.84	25.02	20.93	33.45	30.24
Potri.006G053200	S vs. NE	0.12	0.74	1.45	1.79	0.66	2.19	0.68	0.84	0.9	0.12
Potri.006G054700	NW vs. NE, S vs. NE	4.51	10.81	28.55	20.92	19.11	13.88	6.07	7.17	12.78	4.51
Potri.006G055600	S vs. NW	0	0.6	0.1	0	0.11	0.11	0	0.76	0	0
Potri.006G057500	S vs. NE	4.12	0.85	0.96	1.79	2.29	0.36	2.62	1.2	2.71	4.12
Potri.006G059400	NW vs. NE, S vs. NE	0.19	0.61	0.97	1.46	1.75	9.71	1	1.83	0.36	0.19
Potri.006G060000	NW vs. NE, S vs. NE	17.17	12.67	3.31	6.03	6.68	0.17	11.49	10.19	16.18	17.17
Potri.006G061000	S vs. NW	0.7	0.35	0	0.56	0.23	0.2	0.69	0	0.05	0.7
Potri.006G061201	NW vs. NE	0.07	0.07	0.3	0.11	0.07	0.5	0.03	0	0.12	0.07
Potri.006G062100	S vs. NW	114.9	33.8	129.73	38.06	152.16	154.21	5.45	102.33	78.48	114.9
Potri.006G065700	NW vs. NE, S vs. NE	0.95	0.94	0.42	0.64	0.45	0.11	1.51	0.74	1.1	0.95
Potri.006G067000	S vs. NE	15.6	37.29	76.28	54.85	43.6	96.67	29.62	45.42	37.02	15.6
Potri.006G067100	S vs. NE	5.45	10.16	14.72	12.27	11.9	20.48	8.81	10.49	9.14	5.45
Potri.006G067300	S vs. NE	0.51	0.58	1.63	0.93	1.74	1.12	0.66	1.18	1.24	0.51
Potri.006G067400	NW vs. NE, S vs. NE	0	0	10.15	0	5.13	0	0	0	0	0
Potri.006G068100	S vs. NE	6.07	15.31	9.64	15.75	12.24	29.89	6.3	7.15	13.97	6.07
Potri.006G068200	NW vs. NE	61.54	79.76	70.19	91.48	86.5	207.02	47.31	31.9	55.23	61.54
Potri.006G069400	NW vs. NE, S vs. NE	17.96	5.2	2.24	1.88	3.39	1.01	11.7	10.43	11.97	17.96
Potri.006G069800	S vs. NE	16.91	7.06	4.91	5.12	6.71	0.76	14.05	0.61	14.38	16.91
Potri.006G071700	NW vs. NE	9.28	10.9	7.91	9.21	2.75	1.87	20.34	21.09	8.81	9.28
Potri.006G072400	S vs. NE	1.38	3.11	6.02	2.97	4.29	2.8	2.84	2.58	1.99	1.38
Potri.006G074600	NW vs. NE	0.28	0.45	0.37	0.66	0.45	0.17	0.68	1.96	0.87	0.28
Potri.006G074700	NW vs. NE, S vs. NE	4.12	6.65	5.02	8.26	5.11	19	3.75	3.69	3.73	4.12
Potri.006G074900	S vs. NE	6.88	21.03	12.3	10.78	11.89	27.64	10.82	12.09	11.69	6.88
Potri.006G075800	S vs. NW	0.62	1.02	0.31	1.14	0.49	1.16	0.75	2.99	0.87	0.62
Potri.006G076400	S vs. NE	33.25	23.37	2.23	15.79	10.24	2.31	26.11	16.36	16.16	33.25
Potri.006G076500	S vs. NW	2.29	1.5	1.05	1.1	1.19	0.89	1.28	0.57	0.82	2.29
Potri.006G078500	NW vs. NE, S vs. NE	0	0.03	3.57	0	2.79	0.03	0	0	0.02	0
Potri.006G078600	S vs. NW	1.05	0.41	0.4	0.58	0.75	0.14	0.27	0.07	0.39	1.05
Potri.006G079200	NW vs. NE, S vs. NE	0.18	1.1	1.8	1.22	0.77	3.02	1.49	0.39	0.24	0.18
Potri.006G080500	S vs. NE	1.01	0.73	0.63	0.58	0.39	0.4	0.68	0.92	0.89	1.01
Potri.006G081200	NW vs. NE, S vs. NW, S vs. NE	0.55	0.22	0.29	0.4	0.13	0	0.87	1.53	0.59	0.55
Potri.006G081600	NW vs. NE, S vs. NE	3.98	1.24	1.99	0.46	1.49	0.41	3.69	2.99	1.82	3.98
Potri.006G084400	NW vs. NE, S vs. NE	4.34	1.46	1.38	0.64	1.09	0.55	3.55	5.23	3.32	4.34
Potri.006G085000	NW vs. NE	0.02	0.16	0.06	0.48	0.07	0.14	0	0	0.12	0.02
Potri.006G085300	NW vs. NE, S vs. NE	0.67	0.25	0.23	0.38	0.12	0.18	0.84	0.61	0.43	0.67
Potri.006G085900	NW vs. NE	10.09	3.4	6.83	2.23	5.07	1.71	8.62	11.08	5.23	10.09
Potri.006G086100	NW vs. NE, S vs. NE	202.01	65.76	96.33	92.27	80.82	12.84	120.26	236.65	129.87	202.01
Potri.006G087200	S vs. NE	7.95	5.39	61.94	23.72	34.25	39.71	3.21	15.8	32.13	7.95
Potri.006G087500	NW vs. NE, S vs. NE	0.24	0.45	3.7	2.09	1.44	9.76	0.93	0.92	1.11	0.24
Potri.006G088100	S vs. NE	5.62	4.11	1.71	2.22	2.2	1.74	3.65	2.9	5.2	5.62
Potri.006G088300	NW vs. NE, S vs. NE	0.32	0.4	0.56	0.45	0.7	2.22	0.16	0.47	0.28	0.32
Potri.006G088400	S vs. NW, S vs. NE	1.11	1.5	15.48	2.17	9.17	7.54	0.9	18.59	4.53	1.11
Potri.006G088680	S vs. NW, S vs. NE	0.24	0.68	7.65	0.81	3.52	2.25	1.85	4.12	0.08	0.24
Potri.006G088900	S vs. NW, S vs. NE	2.16	3.4	6.21	4.83	3.99	3.76	4.72	8.93	1.68	2.16
Potri.006G091800	NW vs. NE, S vs. NE	13.65	72.54	38.15	125.49	42.15	298.81	16.95	32.41	61.96	13.65
Potri.006G093400	S vs. NE	15.13	38.51	35.53	81.32	43.56	1.65	26.86	0	40.72	15.13
Potri.006G093500	S vs. NW, S vs. NE	1.59	1.03	57.74	5.4	2.34	1.34	4.19	14.58	8.68	1.59
Potri.006G093600	S vs. NE	1.67	0.89	0.79	0.8	0.95	0.34	0.95	0.59	1.08	1.67
Potri.006G094700	S vs. NW	9.76	5.18	2.07	10.58	6.86	13.74	1.57	5.8	7	9.76
Potri.006G095700	S vs. NW, S vs. NE	0.05	0.27	1.44	0.06	0.53	0.6	0.45	0	1.87	0.05
Potri.006G096900	S vs. NE	0.69	0.63	4.4	2.09	1.27	6.98	2.06	1.41	2.04	0.69
Potri.006G098100	NW vs. NE, S vs. NW	0.15	1.55	2.31	1.16	0.88	0.3	2.7	2.43	2.55	0.15
Potri.006G101000	S vs. NW, S vs. NE	0.03	0.74	0	0	0.1	0.07	0.84	0.03	0	0.03
Potri.006G101100	NW vs. NE, S vs. NE	0	1.45	0.22	0	0.43	0.85	0.12	0.2	0.03	0
Potri.006G102500	NW vs. NE, S vs. NW, S vs. NE	0.03	0.35	0.97	0.33	0.54	1.02	0.07	5.74	0.21	0.03
Potri.006G103900	NW vs. NE, S vs. NW	4.27	4.6	3.96	4.82	4.75	6.31	10.7	7.07	34.19	4.27
Potri.006G104100	S vs. NE	2.67	1.29	0.21	0.7	0.73	0.29	1.1	0.97	0.93	2.67
Potri.006G104300	S vs. NE	0.66	0.11	0.5	0.12	0.3	0.25	0.55	0.17	0.47	0.66
Potri.006G105000	S vs. NW, S vs. NE	1.68	1.07	0.38	1.5	0.84	0.36	0.69	0.24	1.04	1.68
Potri.006G106900	S vs. NE	19.99	11.37	5.33	7.45	7.6	2.91	16.16	13.77	9.52	19.99
Potri.006G107200	S vs. NE	6.84	2.48	2.53	1.52	2.23	0.94	2.75	5.67	3.18	6.84
Potri.006G108000	NW vs. NE, S vs. NE	49.69	16.91	7.65	3.3	12.53	0.41	25.03	60.06	30.86	49.69
Potri.006G108100	S vs. NW, S vs. NE	26.25	0.76	1.52	2.24	7.68	0	0	0	5.91	26.25
Potri.006G109100	S vs. NW, S vs. NE	11.66	29.05	29.92	6.1	18.54	37.99	25.45	31.62	5.04	11.66
Potri.006G110500	NW vs. NE, S vs. NW	4.4	4.37	7.34	1.76	5.41	0.74	5.88	19.33	6.44	4.4
Potri.006G112000	S vs. NE	0.86	0.42	0.19	0.29	0.52	0.2	0.66	0.43	0.28	0.86
Potri.006G112500	S vs. NW, S vs. NE	1.57	1.73	11.03	3.43	2.89	5.75	1.48	6.12	1.39	1.57
Potri.006G112700	NW vs. NE, S vs. NE	1.65	5.03	3.92	6.69	5.07	7.96	1.14	1.55	4.2	1.65
Potri.006G113400	S vs. NE	47.05	118.75	56.22	114.86	74.32	147.23	57.22	46.69	86.16	47.05
Potri.006G115300	NW vs. NE	1.77	1.06	0.82	1.8	1.1	0.42	2.52	2.38	1.83	1.77
Potri.006G118000	NW vs. NE, S vs. NW, S vs. NE	0.2	0.55	14.75	0.66	5.4	1.63	0.13	0.24	0.98	0.2
Potri.006G118500	NW vs. NE	0.73	1.45	0.36	1.53	0.89	1.29	0.52	0.12	0.76	0.73
Potri.006G120000	S vs. NE	47.19	21.22	20.05	20.32	28.28	16.54	36.49	34.01	27.01	47.19
Potri.006G120400	S vs. NE	0.09	0.08	0.32	0.11	0.16	0.5	0.09	0.08	0.24	0.09
Potri.006G121700	NW vs. NE	582.79	309.85	358.53	436.45	366.84	117.37	521	780.4	617.16	582.79
Potri.006G122000	NW vs. NE, S vs. NE	2.8	1.23	0.88	1.09	0.75	0.1	1.73	2.27	2.82	2.8
Potri.006G122900	NW vs. NE, S vs. NE	0.15	0.04	0.14	1.12	0.15	0.08	0.48	1.11	0.46	0.15
Potri.006G123400	NW vs. NE, S vs. NE	3.03	1.94	1.2	0.29	0.69	0.71	0.67	3.64	1.59	3.03
Potri.006G127000	NW vs. NE	10.44	11.19	17.4	16.11	15.23	21.4	1.97	12.8	8.24	10.44
Potri.006G127050	NW vs. NE, S vs. NW	0.25	0.37	0.32	0.32	0.31	0.06	1.51	0.03	0.22	0.25
Potri.006G128000	S vs. NW, S vs. NE	25.04	30.12	152.07	86.18	93.42	114.62	31.53	65.59	75.63	25.04
Potri.006G128200	NW vs. NE, S vs. NE	26.96	27.72	202.9	76.66	114.42	75.79	53.07	25.79	57.4	26.96
Potri.006G128400	S vs. NE	0.25	0.87	0.65	0.8	0.86	2.45	0.16	0.88	0.76	0.25
Potri.006G129200	NW vs. NE, S vs. NE	3.36	10.19	27.77	22.24	10.94	46.88	8.17	9.25	12.58	3.36
Potri.006G129700	S vs. NW, S vs. NE	2.78	7.95	5.31	17.51	6.62	21.09	6.83	14.66	8.04	2.78
Potri.006G129900	NW vs. NE, S vs. NW	0.93	0.98	2.01	0.56	1.18	1.76	0.55	0.5	0.26	0.93
Potri.006G131900	S vs. NW	1.92	2.31	0.22	2.04	1.16	0.16	1.69	0.34	0.85	1.92
Potri.006G132450	S vs. NW, S vs. NE	3.71	4.78	2.29	8.49	3.72	9.05	8.48	3.25	9.02	3.71
Potri.006G134500	S vs. NW, S vs. NE	6.75	15.52	33.68	34.21	23.89	12.52	21.9	17.53	31.51	6.75
Potri.006G134600	S vs. NE	1.43	3.93	2.42	6.92	3.31	3.92	1.86	1.2	4.19	1.43
Potri.006G135200	S vs. NE	0.8	0.16	0.26	0.41	0.48	0.12	1	0.33	0.42	0.8
Potri.006G137300	NW vs. NE, S vs. NW, S vs. NE	0.05	0.46	0.63	0.22	0.35	1.72	0.03	0.09	0.17	0.05
Potri.006G137700	S vs. NE	0.53	1.73	2.05	0.66	1.44	0.37	1.63	1.02	1.28	0.53
Potri.006G137800	NW vs. NE, S vs. NW, S vs. NE	335.79	75.3	52.5	40.66	62.21	0	196.91	146.64	32.23	335.79
Potri.006G138700	NW vs. NE, S vs. NE	0	0.26	11.52	0.13	0.96	0.91	0.12	0	0.11	0
Potri.006G138800	NW vs. NE, S vs. NE	0.22	0.52	9.98	0.39	0.37	0.83	0.35	0.3	0.2	0.22
Potri.006G138900	NW vs. NE, S vs. NE	0.13	0	4.39	0.14	0.91	0.93	0.25	0.54	0.81	0.13
Potri.006G139100	NW vs. NE, S vs. NE	0.68	0.38	0.09	0.42	0.37	0.85	1.16	1	0.86	0.68
Potri.006G139700	S vs. NE	0.24	0.21	1.58	0.27	0.37	0.38	0.45	0.35	0.41	0.24
Potri.006G140500	NW vs. NE, S vs. NE	2.94	7.18	20.56	9.16	10.8	7.69	2.94	4.98	4.49	2.94
Potri.006G143200	NW vs. NE	1.6	0.3	0.47	1.34	0.95	0.21	2.33	1.75	1.17	1.6
Potri.006G144400	NW vs. NE, S vs. NE	0.15	0	1.9	0	0.67	0	0	0	0	0.15
Potri.006G144850	S vs. NE	0.12	0.31	0.86	0.52	0.27	0.08	0.25	0.2	0.27	0.12
Potri.006G145600	S vs. NW, S vs. NE	0.62	1.2	5.85	2.64	4.09	3.85	1.04	3.94	1.88	0.62
Potri.006G146700	S vs. NW	0.92	1.41	0.36	1.11	1.12	1.49	0.77	0.6	0.81	0.92
Potri.006G146800	S vs. NE	211.98	64.27	33.55	68.79	142.19	78.7	78.62	211.41	143.69	211.98
Potri.006G147100	S vs. NW, S vs. NE	0.02	0.04	0.82	0.05	0.07	0.14	0.16	0.61	0.12	0.02
Potri.006G149900	NW vs. NE, S vs. NW	2.67	3.74	7.44	14.03	4.65	12.63	1.89	2.25	2.2	2.67
Potri.006G152800	S vs. NE	58.16	25.03	22.04	20.24	26.09	5.93	42.17	23.44	26.38	58.16
Potri.006G154200	S vs. NW, S vs. NE	3.2	2.97	0	2.61	1.45	0	3.06	0	2.23	3.2
Potri.006G154500	NW vs. NE, S vs. NE	10.3	2.99	0.32	1.84	1.42	0.1	3.51	1.69	4.45	10.3
Potri.006G156314	NW vs. NE	0.2	0.09	0.1	0.11	0.08	0.03	0.45	0.09	0.18	0.2
Potri.006G158538	S vs. NW	3.3	6.64	1.68	6.21	3.49	8.23	12.37	5.56	11.07	3.3
Potri.006G158814	S vs. NE	9.1	4.81	3.77	3.07	5.59	1.01	9.5	6.43	4.56	9.1
Potri.006G159200	NW vs. NE, S vs. NE	0.38	0.23	0.06	0.06	0.11	0.06	0.21	0.17	0.28	0.38
Potri.006G160950	NW vs. NE, S vs. NE	0.12	0.06	1.75	0.43	0.65	0	0.05	0	0	0.12
Potri.006G163400	S vs. NW	1.88	1.32	1.29	1.43	1.6	3.51	1.33	3.98	2.01	1.88
Potri.006G164400	S vs. NE	1.02	0.8	0.47	0.47	0.28	0.14	0.87	0.7	0.87	1.02
Potri.006G164748	NW vs. NE, S vs. NE	0.54	0.87	1.48	1.61	1.71	0.82	0.63	0.15	0.98	0.54
Potri.006G166701	NW vs. NE, S vs. NE	100.01	34.77	862.71	8.76	398.63	45.21	84.51	133.99	148.22	100.01
Potri.006G166800	S vs. NE	97.91	39.17	721.01	14.28	366.64	49.9	94.12	155.16	154.62	97.91
Potri.006G167700	S vs. NE	0.53	0.36	0.34	0.43	0.21	0.12	0.71	0.47	0.5	0.53
Potri.006G171300	S vs. NE	1.08	2.32	2.93	1.87	3.37	3.54	1.33	1.43	2.55	1.08
Potri.006G171700	S vs. NW	14.58	17.77	1.77	21.05	11.82	3.76	9.51	1.74	9.6	14.58
Potri.006G172900	NW vs. NE	1.89	1.53	0.36	2.23	1.34	2.64	0.71	5.43	3.7	1.89
Potri.006G175161	NW vs. NE, S vs. NW, S vs. NE	0.88	0.77	2.32	1.63	1.93	1.38	0.67	0.16	0.1	0.88
Potri.006G177700	NW vs. NE	0.09	0.04	1.55	0.18	0.53	0	0.24	0.31	0.08	0.09
Potri.006G178200	S vs. NE	45.21	13.59	5.81	54.99	16.81	24.44	57.69	23.01	58.36	45.21
Potri.006G178700	NW vs. NE, S vs. NW	4.77	5.55	1.93	1.67	2.98	23.89	2.86	26.21	19.38	4.77
Potri.006G179300	NW vs. NE, S vs. NW, S vs. NE	2.72	3.91	10.07	1.54	5.39	6.98	4.61	36.42	7.74	2.72
Potri.006G179700	S vs. NW, S vs. NE	203.95	121.52	1.56	75.56	58.26	1.34	139	18.31	62.77	203.95
Potri.006G180600	NW vs. NE	0.29	0.61	0.11	0.33	0.26	0.84	0.27	0.24	0.15	0.29
Potri.006G181300	NW vs. NE	0.15	0.32	0.3	0.41	0.2	0.64	0.23	0.08	0.17	0.15
Potri.006G183200	S vs. NW, S vs. NE	0.58	0.18	0.42	0.09	0.12	0.13	0.25	0.31	0.13	0.58
Potri.006G186301	S vs. NE	0	0.46	0.09	0.18	0.23	0.32	0.02	0.02	0.38	0
Potri.006G188300	S vs. NW, S vs. NE	28.64	11.12	23.01	14.31	29.77	8.78	2	15.19	15.93	28.64
Potri.006G188700	S vs. NE	1.12	0.48	0.39	0.3	0.29	0.14	0.92	0.49	0.5	1.12
Potri.006G190400	NW vs. NE, S vs. NE	0.67	0.21	0.2	0.19	0.21	0.16	0.67	0.47	0.35	0.67
Potri.006G191000	NW vs. NE, S vs. NE	0.32	0.86	1.03	2.19	0.97	2.17	0.5	0.04	0.97	0.32
Potri.006G191900	S vs. NW, S vs. NE	0.95	1.25	5.22	1.88	2.51	1.64	1.32	2.91	1.7	0.95
Potri.006G196800	NW vs. NE, S vs. NE	1.49	0.47	0.07	0.41	0.36	0.08	0.62	0.28	1.31	1.49
Potri.006G200600	NW vs. NE, S vs. NW	0.2	0.05	0.18	0.02	0.09	0.15	0.07	0.63	0.16	0.2
Potri.006G202100	NW vs. NE, S vs. NE	2.12	3.74	9.85	3.5	7.33	6.94	2.42	2.26	3.55	2.12
Potri.006G204300	S vs. NW, S vs. NE	1.01	2.83	8.99	5.28	5.1	7.93	3.06	8.5	7.19	1.01
Potri.006G205500	S vs. NW, S vs. NE	12.02	7.24	3.72	4	6.79	3.56	7.2	2	6.06	12.02
Potri.006G206000	NW vs. NE, S vs. NE	0.65	1.49	2.95	1.54	2.79	0.34	0.7	1.26	0.51	0.65
Potri.006G206700	NW vs. NE, S vs. NE	0	0.06	0.06	0.58	0	0	0	2.34	0	0
Potri.006G206800	NW vs. NE	0.86	0.12	0.32	0.3	0.06	0	1.19	0.94	0.35	0.86
Potri.006G206900	NW vs. NE, S vs. NW	0.45	0.33	1.16	0.68	0.52	1.6	1.1	4.68	1.66	0.45
Potri.006G207700	S vs. NE	3.84	1.98	0.72	0.54	1.27	0.53	1.73	2.29	2.04	3.84
Potri.006G209000	S vs. NW	1.53	1.38	0.4	0.85	0.78	7.47	0.59	5.69	5.27	1.53
Potri.006G210325	S vs. NE	0.24	0.53	0.15	0.35	0.44	0.39	0.4	0.19	0.36	0.24
Potri.006G210900	S vs. NW	21.28	11.87	12.12	15.57	14.56	10.79	11.3	7.67	9.78	21.28
Potri.006G213300	NW vs. NE, S vs. NE	0	0	13.31	0	6.1	0	0	0	0	0
Potri.006G215000	S vs. NW, S vs. NE	0.56	2.96	1.71	2.7	1.89	4.94	1.78	3.59	4.38	0.56
Potri.006G215700	NW vs. NE	0.27	0	0.94	0.12	0.66	0.16	0	0.04	0.14	0.27
Potri.006G216300	NW vs. NE, S vs. NE	1.97	1.12	0.58	0.34	0.78	0.13	1.71	1.74	1.05	1.97
Potri.006G218000	NW vs. NE	142.21	108.96	57	46.53	77.1	27.2	114.75	219.05	94.08	142.21
Potri.006G218200	NW vs. NE, S vs. NE	0.13	0.34	14.11	0.14	0.68	0	0.51	0.28	0.3	0.13
Potri.006G218300	NW vs. NE, S vs. NW, S vs. NE	4.55	0.13	0.18	0.22	2.16	0.02	0.2	0.09	0.13	4.55
Potri.006G218500	S vs. NW, S vs. NE	1.84	0.7	0.46	0.61	0.73	0.4	0.95	0.44	0.4	1.84
Potri.006G219200	S vs. NW	22.46	25.92	14.99	19.41	13.92	18.98	19.16	11.99	11.13	22.46
Potri.006G220150	NW vs. NE, S vs. NE	1.85	0.95	2.09	2.4	2.5	2.76	5.61	6.11	1.94	1.85
Potri.006G220500	NW vs. NE, S vs. NE	0.38	2.36	1.11	2.74	1.94	3.37	0.46	0.9	0.95	0.38
Potri.006G221400	NW vs. NE, S vs. NE	0.52	0.16	0.28	0.12	0.14	0.02	0.56	0.22	0.14	0.52
Potri.006G221500	NW vs. NE, S vs. NE	5.73	2.58	7.22	1.4	5.71	4.2	19.88	12.01	7.05	5.73
Potri.006G223700	S vs. NW, S vs. NE	0	0.11	0.87	0.3	0.15	0.04	0.17	0.89	0.28	0
Potri.006G223900	S vs. NW	985.66	310.58	6241.38	773.97	2604.52	1015.14	1211.56	6997.71	2727.62	985.66
Potri.006G226600	NW vs. NE	0.81	0.39	0.34	0.31	0.45	0.25	1.22	0.52	0.42	0.81
Potri.006G230500	NW vs. NE, S vs. NE	0	0.23	1.16	0.65	0.45	0.46	0.11	0.06	0.45	0
Potri.006G232400	S vs. NE	14.98	140.95	2.3	157.42	49.26	16.9	15.31	32.29	70	14.98
Potri.006G232500	S vs. NW, S vs. NE	5.16	30.78	2.24	38.93	12.54	10.9	8.72	26.79	19.15	5.16
Potri.006G232600	NW vs. NE, S vs. NW	3.99	2.1	2.55	2.24	0.88	13.92	4.09	23.04	3.9	3.99
Potri.006G233700	NW vs. NE, S vs. NE	0.18	0.18	0.09	0.12	0.15	1.17	0	0	0.03	0.18
Potri.006G235000	NW vs. NE, S vs. NE	2.06	0.88	0.39	0.32	0.62	0.95	2.06	1.64	1.22	2.06
Potri.006G235800	S vs. NE	0.58	1.41	1.42	0.52	1.07	2.41	0.38	1.43	1.46	0.58
Potri.006G236700	S vs. NE	53.2	26.14	17.74	19.77	24.48	10.99	27.81	15.61	28.37	53.2
Potri.006G237100	NW vs. NE	2.28	2.61	4.46	2.79	4.97	7.9	2.11	1.99	1.47	2.28
Potri.006G239000	S vs. NE	0.13	0.3	1.33	0.33	0.49	0.11	0.33	0.58	0.28	0.13
Potri.006G239600	S vs. NW, S vs. NE	2.3	1.19	0.17	0.37	0.36	0.03	1.15	0.06	0.5	2.3
Potri.006G239802	NW vs. NE, S vs. NE	1.68	0.69	0	0.53	0.17	0	2.01	0	0.37	1.68
Potri.006G241700	NW vs. NE, S vs. NE	0.46	0.22	0.22	0.23	0.3	0.21	0.78	0.44	0.41	0.46
Potri.006G243700	S vs. NE	570.64	282.47	164.64	375.07	278.01	92.92	362.24	417	269.69	570.64
Potri.006G245400	S vs. NE	33.44	40.23	223.86	51.35	116.27	74.81	52.2	115.65	48.55	33.44
Potri.006G245600	S vs. NE	12.48	8.68	6.04	5.94	6.15	0.82	9.72	7.47	6.17	12.48
Potri.006G248000	NW vs. NE, S vs. NW, S vs. NE	4.93	1.47	0	0.36	0.25	0	2.32	0	0.52	4.93
Potri.006G249900	NW vs. NE	0.99	1.28	0.99	0.6	0.53	0.51	0.96	1.67	2.62	0.99
Potri.006G250200	S vs. NW, S vs. NE	0.3	0.45	1.05	0.93	0.33	0.77	0.71	2.07	0.6	0.3
Potri.006G252200	NW vs. NE, S vs. NW	0.28	0.29	0.14	0.3	1.12	1	4	0.29	0.63	0.28
Potri.006G252600	NW vs. NE	0.34	0.07	0	0.08	0.07	0	0.59	0.18	0.36	0.34
Potri.006G253800	NW vs. NE, S vs. NE	4.28	2.89	1.7	0.53	1.4	0	3.07	3.19	1.72	4.28
Potri.006G255400	S vs. NE	10.17	16.12	29.62	14.35	21.69	27.53	13.23	14.63	10.14	10.17
Potri.006G256100	S vs. NW	200.6	140.45	85.47	87.93	135.42	33.88	98.82	24.22	82.09	200.6
Potri.006G256801	NW vs. NE, S vs. NW	0	0	4.05	0	1.8	0	0	0	0	0
Potri.006G256900	NW vs. NE, S vs. NE	1.09	0.42	0.23	0.39	0.3	0.82	0.78	1.37	1.03	1.09
Potri.006G257800	S vs. NE	3.84	3.88	18.01	5.97	13.74	5.87	3.33	6.43	4.78	3.84
Potri.006G258200	NW vs. NE, S vs. NW, S vs. NE	0.12	4.56	1.89	4.02	1.23	0.2	3.05	0.12	0.1	0.12
Potri.006G259200	NW vs. NE, S vs. NW	4.47	3.69	19.78	2.2	5.35	7.83	2.14	4.2	3.42	4.47
Potri.006G262600	NW vs. NE	3.33	6.57	3.44	7.52	4.99	8.25	2.96	2.17	4.18	3.33
Potri.006G262900	NW vs. NE, S vs. NE	0	1.73	0	0	0	8.1	0	0	0	0
Potri.006G263100	NW vs. NE, S vs. NE	7.02	3.21	2.76	2.31	2.28	1.01	5.44	7.7	5.02	7.02
Potri.006G263600	NW vs. NE, S vs. NE	0.11	1.47	2.63	0.96	1.25	2.05	0.56	0.39	0.24	0.11
Potri.006G264600	S vs. NE	6.93	2.58	2.31	3.31	2.64	1.92	7.37	3.51	4.39	6.93
Potri.006G267000	NW vs. NE	0.92	0.51	1.01	0.27	0.46	0	0.86	1.57	0.72	0.92
Potri.006G268200	NW vs. NE, S vs. NE	0.05	0.05	0.85	0	0.75	0.02	0	0	0.04	0.05
Potri.006G268400	NW vs. NE, S vs. NE	0.04	0.18	0.92	0.06	0.95	0	0.06	0	0	0.04
Potri.006G268500	NW vs. NE, S vs. NE	0.57	1.1	5.45	0.66	2.39	0.22	0.74	0.71	0.39	0.57
Potri.006G268700	NW vs. NE, S vs. NE	0.03	0.17	0.45	0	0.39	0.03	0.03	0.02	0.03	0.03
Potri.006G270000	S vs. NW, S vs. NE	0.13	0.24	0.08	0.87	0.06	0.84	0.51	0.66	0.09	0.13
Potri.006G270500	NW vs. NE	0.16	0.1	0.01	0.06	0.16	0.07	0.22	0.3	0.06	0.16
Potri.006G271800	NW vs. NE	0.32	0.28	1.52	0.16	0.69	0.24	0.23	0.09	0.14	0.32
Potri.006G272066	NW vs. NE, S vs. NW, S vs. NE	0.5	2.32	3.55	1.24	1.08	0.63	1.05	0.12	1.47	0.5
Potri.006G272600	S vs. NE	3.46	3.07	0	1.01	1.29	0.03	2.15	0.55	3.19	3.46
Potri.006G273733	S vs. NE	0.94	1.16	0.88	4.86	1	0.16	0.69	1.08	0.78	0.94
Potri.006G275700	S vs. NW	3.45	9.62	2.22	1.77	2.59	6.24	3.7	2.9	8.56	3.45
Potri.006G275900	S vs. NE	86.01	34.42	60.45	52.01	66.75	37.95	125	93.44	28.09	86.01
Potri.006G276250	NW vs. NE	0.4	1.09	1.39	0.42	1.1	0.04	0.52	0.25	0.21	0.4
Potri.006G277300	S vs. NW, S vs. NE	4.8	1.18	0.11	0.51	0.86	1.3	0.72	1.41	1.39	4.8
Potri.006G281900	NW vs. NE, S vs. NE	22.77	8.73	10.18	6.3	9.92	8.43	17.44	25.04	12.09	22.77
Potri.006G282300	NW vs. NE, S vs. NE	0.11	0.77	1.12	0.4	0.44	1.17	0.37	0.68	0.08	0.11
Potri.006G282600	NW vs. NE, S vs. NW	0	0.06	0.05	0.12	0.03	0.14	0.01	0.64	0.09	0
Potri.006G283000	S vs. NW, S vs. NE	0.05	0.15	0.21	0.53	0.13	0.73	0.44	0.57	0.06	0.05
Potri.006G283100	NW vs. NE, S vs. NE	0	0.1	1.04	0	0.3	2.1	0.09	0.37	0	0
Potri.006G283500	NW vs. NE, S vs. NW	0	0.17	0	0.54	0	0.89	0.92	1.18	0.15	0
Potri.007G000801	NW vs. NE, S vs. NE	4.9	1.11	1.9	0.23	2.31	0	6.96	0.22	1.54	4.9
Potri.007G000900	NW vs. NE	6.44	2.79	3.31	3.03	2.77	1.99	8.31	4.44	4.87	6.44
Potri.007G002100	NW vs. NE	0.28	0.11	0.27	0.22	0.08	0.2	0.13	0.95	0.35	0.28
Potri.007G005900	NW vs. NE, S vs. NE	6.33	3.07	1.62	3.45	2.03	1.31	4.65	5.67	5.44	6.33
Potri.007G012500	S vs. NW, S vs. NE	56.6	21.23	30.32	16.28	18.82	1.1	34.49	0	34.02	56.6
Potri.007G015500	NW vs. NE, S vs. NE	104.52	457.86	247.22	462.79	372.97	26.05	102	15.91	121.07	104.52
Potri.007G016400	NW vs. NE, S vs. NE	0.05	0.27	1.38	0.56	0.14	1.67	0.07	0.3	0.26	0.05
Potri.007G017000	NW vs. NE, S vs. NW, S vs. NE	0	2.85	7.23	0	5.82	1.37	0	1.13	1.12	0
Potri.007G019300	S vs. NW, S vs. NE	0.64	4.15	6.86	5.78	4.95	4.35	1.65	9.33	5.66	0.64
Potri.007G019800	S vs. NW	4.16	4.96	3.61	4.71	4.38	0.56	3.62	0.44	2.29	4.16
Potri.007G020200	NW vs. NE, S vs. NW	0.72	0.21	0.42	0.31	0.63	0.31	0.11	0.28	0.13	0.72
Potri.007G021300	NW vs. NE, S vs. NW	5.64	20.96	12.19	6.69	9.12	15.55	2.57	3.16	10.18	5.64
Potri.007G022300	S vs. NW, S vs. NE	0.48	0.84	0.16	0	0.32	1.16	0.16	1.86	0.59	0.48
Potri.007G023300	S vs. NW	3.65	2.08	2.19	0.47	2.96	1.63	0.64	0.49	3.35	3.65
Potri.007G024100	NW vs. NE, S vs. NE	1.96	1.06	1.21	1.53	0.76	0.22	2.35	2.42	1.26	1.96
Potri.007G024400	S vs. NE	0.77	0.67	0.34	1.18	1.03	0.53	1.24	0.99	1.4	0.77
Potri.007G024700	S vs. NE	1.76	1.45	0.39	0.61	0.62	0.14	1.28	0.68	1.68	1.76
Potri.007G030500	NW vs. NE	13.25	12.95	13.28	23.31	17.53	63.15	10	8.98	14.49	13.25
Potri.007G031900	S vs. NE	0.84	1.6	4.65	1.44	1.8	1.41	1.25	1.32	1.84	0.84
Potri.007G033200	S vs. NE	12.72	6.68	6.76	6.99	7.26	1.76	6.95	5.98	5.83	12.72
Potri.007G033400	NW vs. NE, S vs. NE	14.58	5.54	4.63	5.6	4.36	1.01	11.77	11.21	7.12	14.58
Potri.007G036300	S vs. NW, S vs. NE	0	0	0.13	0.25	0.29	0.68	0	0.19	0.17	0
Potri.007G037300	S vs. NE	6.36	1.52	3.7	1.69	2.04	2.08	2.33	2.26	4.75	6.36
Potri.007G038300	NW vs. NE, S vs. NE	14.72	6.15	4.41	7.69	3.82	1.63	15.48	7.03	6.54	14.72
Potri.007G039300	NW vs. NE	0.69	0.62	2.6	0.86	1.49	0.46	0.46	0.33	0.6	0.69
Potri.007G040900	NW vs. NE, S vs. NE	1.06	3.26	1.5	5.78	1.36	6.82	1.83	1.54	1.99	1.06
Potri.007G042900	NW vs. NE, S vs. NE	3.03	6.65	10.36	21.24	10.91	18.02	5.56	3.3	11.07	3.03
Potri.007G044700	S vs. NE	124.26	90.05	41.18	88.73	56.68	19.99	91.44	141.83	111.13	124.26
Potri.007G044800	NW vs. NE, S vs. NE	0.71	1.55	10.57	0.92	4.3	1.81	0.93	1.89	0.74	0.71
Potri.007G046900	S vs. NE	4.82	2.03	2.17	2.2	2.14	0.58	3.66	1.92	2.99	4.82
Potri.007G048101	NW vs. NE, S vs. NE	3.27	2.69	23.92	2.65	4.27	6.94	2.58	2.53	2.21	3.27
Potri.007G048600	NW vs. NE, S vs. NE	0	0	2.34	0	1.88	0	0	0	0	0
Potri.007G048800	NW vs. NE, S vs. NE	3.98	1.41	1.41	0.94	0.96	0.56	3.27	2.91	2.19	3.98
Potri.007G050500	NW vs. NE, S vs. NE	1.89	1.52	0.56	0.96	1.81	0.8	3.77	3.02	1.7	1.89
Potri.007G052300	NW vs. NE, S vs. NE	0.38	0.14	1.2	0.17	0.36	1.94	0.02	0.05	0.66	0.38
Potri.007G053400	S vs. NE	2.91	2.5	16.39	3.37	11.76	2.46	3.45	4.38	3.18	2.91
Potri.007G053500	S vs. NE	7.98	4.08	2.78	2.57	2.78	1.57	7.01	4.55	4.51	7.98
Potri.007G055400	NW vs. NE	0.2	0.02	0.12	0.06	0.09	0.04	0.34	0.15	0.11	0.2
Potri.007G056100	NW vs. NE	58.2	46.35	33.24	75.82	36.57	34.19	72.02	108.29	97.72	58.2
Potri.007G056500	NW vs. NE, S vs. NE	0.71	0.34	0.2	0.29	0.19	0.03	0.69	0.57	0.65	0.71
Potri.007G061400	S vs. NE	17.39	18.98	22.82	7.25	8.97	9.48	10.08	9.07	9.86	17.39
Potri.007G061861	NW vs. NE, S vs. NE	1.35	1.52	3.63	2.32	2.78	2.37	2.07	0.56	0.26	1.35
Potri.007G062302	NW vs. NE	2.4	4.05	5.64	4.73	5.48	3.51	3.65	1.4	1.57	2.4
Potri.007G064300	NW vs. NE, S vs. NE	1.74	2.34	6.96	3.51	5.54	3.43	1.85	1.12	1.6	1.74
Potri.007G067900	NW vs. NE, S vs. NE	0.17	0.75	0.61	1.47	0.38	5.16	0.18	0.34	0.43	0.17
Potri.007G072100	S vs. NW, S vs. NE	0.09	0.22	0.18	0.03	0.1	0.1	0.17	0.19	0.06	0.09
Potri.007G074101	S vs. NW, S vs. NE	1.9	0.89	0.42	0.92	0.88	0	1.25	0.23	0.78	1.9
Potri.007G074201	S vs. NW, S vs. NE	2.17	0.8	0.46	0.74	0.8	0.14	1.44	0.41	0.58	2.17
Potri.007G075200	S vs. NE	0.3	0.44	0.87	0.63	0.41	0.69	0.56	0.41	0.35	0.3
Potri.007G076800	NW vs. NE, S vs. NW	0.1	0.64	1.06	0.56	0.25	1.01	0.14	0.25	0.61	0.1
Potri.007G077700	S vs. NW, S vs. NE	0.9	0.3	0.21	0.47	0.53	0.04	0.87	0.08	0.23	0.9
Potri.007G078200	S vs. NE	0.05	1.05	0.64	1.42	0.37	0.32	0.73	0.16	0.6	0.05
Potri.007G079900	S vs. NE	0.33	0.4	0.44	0.38	0.47	1.56	0.7	0.67	0.47	0.33
Potri.007G082200	NW vs. NE, S vs. NE	0.14	0.36	1.07	1.18	0.5	2.98	0.33	0.51	0.56	0.14
Potri.007G084200	NW vs. NE, S vs. NW, S vs. NE	2.79	0.09	0.43	0.03	0.46	0.16	0.14	0.16	1.47	2.79
Potri.007G084700	S vs. NW	3.93	1.78	2.04	1.01	2.93	1.84	0.55	0.77	2.8	3.93
Potri.007G086300	S vs. NE	2.09	1.7	0.05	2.3	0.93	0	2.67	0	1.94	2.09
Potri.007G087950	NW vs. NE, S vs. NE	1.09	1.43	9.25	2.1	4.7	3.43	1.75	2.29	1.69	1.09
Potri.007G088086	NW vs. NE, S vs. NE	1.02	1.84	8.89	1.55	5.21	3.5	2.17	1.27	1.86	1.02
Potri.007G088222	NW vs. NE, S vs. NE	0.53	0.39	1.48	0.64	0.65	0.52	0.36	0.51	0.07	0.53
Potri.007G088426	S vs. NE	4.61	2.35	1.21	0.89	1.61	0.88	2.71	2.9	1.43	4.61
Potri.007G088700	S vs. NW	0.31	0.84	0.1	1.42	0.07	0.09	0.87	1.51	0.46	0.31
Potri.007G091000	S vs. NW, S vs. NE	210.26	69	52.8	24.07	50.24	22.75	79.83	36.64	89.11	210.26
Potri.007G093200	S vs. NE	93.77	46.52	14.07	39.21	38.33	8.79	62.77	37.1	27.49	93.77
Potri.007G097500	NW vs. NE	2.28	8.21	4.57	8.05	3.05	8.12	3.67	2.08	3.77	2.28
Potri.007G100100	S vs. NW	0.36	0.5	0.17	1.81	0.15	0.43	0.49	0.98	0.89	0.36
Potri.007G101800	NW vs. NE, S vs. NW, S vs. NE	0	0.25	2.46	0	0.44	2.94	0	15.29	0.11	0
Potri.007G102800	S vs. NE	0.5	0.22	0.11	0.35	0.16	0.13	0.52	0.13	0.14	0.5
Potri.007G103400	NW vs. NE, S vs. NW	0	0.06	0	0	0	0	0.11	1.77	0	0
Potri.007G103800	S vs. NE	146.68	89.87	52.75	58.35	67.65	19.78	108.62	36.71	69.32	146.68
Potri.007G104500	NW vs. NE, S vs. NE	0.16	0.89	0.78	1.24	0.63	6.56	0.44	1.06	0.5	0.16
Potri.007G104801	S vs. NE	12.19	6.2	3.07	3.41	5.58	0.93	8.33	5.15	6.31	12.19
Potri.007G105600	S vs. NE	10.31	27.25	35.91	14.31	25.13	45.56	16.36	27.13	17.52	10.31
Potri.007G105800	NW vs. NE	0.34	0.18	0.27	0.16	0.23	0.23	0.39	0.56	0.49	0.34
Potri.007G108100	NW vs. NE, S vs. NE	4.72	3.1	1.93	0.09	1.53	0.43	6.95	0.44	5.34	4.72
Potri.007G108200	NW vs. NE	0.98	0.27	0.63	0.21	0.95	0.21	1.16	0.73	0.89	0.98
Potri.007G108301	NW vs. NE, S vs. NW, S vs. NE	5.84	0.15	0.35	0.08	0.88	0.23	3.4	0.75	0.39	5.84
Potri.007G108701	NW vs. NE, S vs. NE	0.85	0.16	0.15	0.1	0.06	0	0.55	0.96	0.03	0.85
Potri.007G108800	NW vs. NE, S vs. NE	0.57	0.03	4.58	0	2.05	0	0.57	0.25	0	0.57
Potri.007G110400	S vs. NE	1.28	0.74	0.05	0.54	0.32	0.06	1.34	0.15	0.43	1.28
Potri.007G111200	NW vs. NE, S vs. NE	0	0.2	1.58	0.08	0.66	0.06	0	0.08	0	0
Potri.007G111500	S vs. NW, S vs. NE	14.41	0.75	2.59	0.77	3.19	0.83	0.21	3.95	2.61	14.41
Potri.007G111800	S vs. NW, S vs. NE	22.13	0.82	2.4	1.32	5.06	1.47	0.34	6.49	3.12	22.13
Potri.007G111900	NW vs. NE	0.35	0.13	0.85	0.43	0.35	1.14	0.17	0.1	0.17	0.35
Potri.007G112700	NW vs. NE	7.53	4.12	17.86	3.66	10.34	16.81	3.07	5.76	4.74	7.53
Potri.007G113350	S vs. NE	0.9	0.05	0.98	0	0.1	0	0.13	0.49	0.17	0.9
Potri.007G114375	S vs. NW, S vs. NE	0.12	0	0.12	0.13	0.24	0.99	0	0.25	0.32	0.12
Potri.007G114525	S vs. NW, S vs. NE	0.18	0.09	0.17	0	0.18	0.28	0	0.28	0.16	0.18
Potri.007G115200	NW vs. NE, S vs. NW, S vs. NE	3.48	0	0.15	0.38	0	0	1.08	1.14	0.14	3.48
Potri.007G115500	NW vs. NE, S vs. NW	0.44	0.37	0.44	0.42	0.3	2.14	0.37	11.37	2.06	0.44
Potri.007G116200	NW vs. NE, S vs. NE	1.46	0.67	0.26	0.63	0.29	0.18	1.51	0.65	1.09	1.46
Potri.007G116400	S vs. NW, S vs. NE	89.01	39.53	31.76	43.69	52.75	14.6	34.01	60.83	45.34	89.01
Potri.007G117050	NW vs. NE	0.26	0.16	1.2	0	0.45	0.46	0.24	0.17	0.18	0.26
Potri.007G119700	S vs. NW, S vs. NE	3.61	1.99	0	0.86	1.44	0	2.1	0.02	1.86	3.61
Potri.007G120500	S vs. NW, S vs. NE	4.9	3.7	1.4	2.06	2.76	0.51	3.26	1.09	2.43	4.9
Potri.007G122600	NW vs. NE	21.17	27.36	39.56	27.72	28.58	13.16	17.52	6.77	16.02	21.17
Potri.007G123500	NW vs. NE, S vs. NE	5.03	1.94	0.97	0.76	1.69	0.16	4.08	3.33	2.78	5.03
Potri.007G125100	S vs. NW, S vs. NE	4.93	5.43	1.22	1.58	3.06	0.69	3.64	0.38	2.58	4.93
Potri.007G125200	S vs. NW, S vs. NE	0	0.06	1.54	0	0.59	0.09	0.03	1.13	0.03	0
Potri.007G125800	S vs. NW, S vs. NE	0.02	0.14	1.1	0.35	0.63	0.43	0.04	1.2	0.14	0.02
Potri.007G125900	S vs. NE	0.33	0.65	1.18	0.34	0.79	0.53	0.42	0.58	0.35	0.33
Potri.007G126100	NW vs. NE, S vs. NE	0	0.02	0.12	0.72	0.03	0.15	0	0	0.04	0
Potri.007G129000	S vs. NW, S vs. NE	0.73	0.83	2.69	3.61	2.05	1.36	2.21	2.14	1.07	0.73
Potri.007G132000	NW vs. NE, S vs. NE	0.94	0.51	0.4	0.68	0.22	0.22	1.21	0.59	1.02	0.94
Potri.007G132601	NW vs. NE, S vs. NE	0.08	0	0.19	0.04	0.12	1	0.06	0.17	0	0.08
Potri.007G133766	S vs. NW, S vs. NE	1.58	0.81	2.25	2.11	1.85	7.82	2.1	6.13	3.9	1.58
Potri.007G134000	NW vs. NE, S vs. NE	0.7	1.62	13.64	0.92	2.34	4.7	0.99	1.21	0.84	0.7
Potri.007G134800	S vs. NE	2.87	2.33	20.98	2.06	2.44	9.33	3.8	6.89	1.26	2.87
Potri.007G135300	S vs. NE	3.17	2.33	1.54	1.54	0.68	0.7	2.79	1.69	1.86	3.17
Potri.007G136000	S vs. NE	1.49	0.65	0.34	0.15	0.07	0.22	0.47	0.8	0.38	1.49
Potri.007G136400	NW vs. NE, S vs. NW	1.08	0.71	1.27	0.39	0.27	0.67	0.96	2.44	1.43	1.08
Potri.007G136700	S vs. NE	11.18	16.06	167.47	16.45	62.37	42.02	13.48	47.85	39.39	11.18
Potri.007G137900	NW vs. NE, S vs. NE	1.55	0.6	0.23	0.58	0.18	0.07	1.04	1.58	0.22	1.55
Potri.007G137950	NW vs. NE, S vs. NE	0.04	0.08	0	2.57	0	0	0.04	0	0	0.04
Potri.007G138100	NW vs. NE, S vs. NE	5.2	3.84	38.76	6.15	10.06	8.13	3.34	5.8	3.84	5.2
Potri.007G138600	NW vs. NE, S vs. NE	0.5	0.24	0.16	0.28	0.37	0.11	0.57	0.5	0.33	0.5
Potri.007G138800	S vs. NE	38.93	24.7	11.98	15.95	18.47	13.4	32.12	24.58	30.96	38.93
Potri.007G139000	S vs. NW, S vs. NE	10.24	4.03	0.77	1.97	1.55	0.09	7.6	0.33	0.68	10.24
Potri.007G139200	S vs. NE	0.05	0.07	1.35	0	0.52	0.08	0.14	0.1	0.39	0.05
Potri.007G139400	S vs. NE	8.14	5.06	0.1	2.85	1.97	2.98	9.46	3.61	1.53	8.14
Potri.007G140500	NW vs. NE, S vs. NW	4.93	2.16	2.64	7.83	3.7	5.65	2.42	0.98	2.57	4.93
Potri.007G140700	NW vs. NE, S vs. NW, S vs. NE	2.66	0.41	0	0.59	0.77	0	12.68	0.16	1.49	2.66
Potri.007G140800	NW vs. NE	0.07	0.09	0.04	0	0.07	0.24	0.14	0	0.45	0.07
Potri.007G142600	S vs. NE	1.4	0.84	0.74	0.42	1.1	0.06	0.6	1.49	0.52	1.4
Potri.007G143100	NW vs. NE, S vs. NW	0.7	0.29	0.08	0.09	0.29	0.21	0.08	2.91	0.07	0.7
Potri.007G143300	NW vs. NE	0.08	0	0	0	0.05	0	0	0.31	0	0.08
Potri.007G143700	S vs. NW, S vs. NE	0.25	0.04	1.34	14.45	0.54	1.69	0.08	7.18	2.3	0.25
Potri.007G145800	NW vs. NE, S vs. NW	0.7	1.38	1.54	0.34	1.33	0.47	0.31	0.22	0.47	0.7
Potri.007G146700	NW vs. NE, S vs. NW	10.14	10.85	8.68	6.1	6.63	0.36	2.18	0.37	0.98	10.14
Potri.007G147300	S vs. NE	13.42	9.38	2.88	8.42	6.76	1.86	14.2	8.33	7.9	13.42
Potri.008G003502	NW vs. NE	0.33	0.59	0.32	0	1.34	0	0.24	1.63	1.26	0.33
Potri.008G004400	NW vs. NE	0.66	0.53	0.47	0.43	0.59	0.47	1.35	0.85	0.83	0.66
Potri.008G008400	NW vs. NE, S vs. NW, S vs. NE	1.18	0.13	0.05	0.05	0.15	0	0.68	0	0.2	1.18
Potri.008G008900	S vs. NW	345.47	252.87	145.8	101.8	39.28	296.1	68.2	162.07	233.75	345.47
Potri.008G010500	NW vs. NE, S vs. NW	0.13	0.21	0.14	0.07	0.28	0.05	0.24	0.29	0.39	0.13
Potri.008G010600	S vs. NE	19.69	28.11	38.55	14.01	33.71	55.68	21.8	26.97	29.04	19.69
Potri.008G011900	NW vs. NE, S vs. NE	9.05	3.63	1.62	1.85	1.97	0.9	4.66	7.76	3.59	9.05
Potri.008G012000	S vs. NE	2.07	0.65	0.61	0.73	1	0.37	1.34	1.12	0.78	2.07
Potri.008G016100	S vs. NE	3.92	1.32	1.29	1.94	2.17	0.98	4.26	2.66	1.86	3.92
Potri.008G017500	NW vs. NE	6.89	3.68	3.3	4.18	3.23	1.32	5.8	6.68	6.69	6.89
Potri.008G020100	NW vs. NE, S vs. NW	2.93	1.55	2.22	1.13	1.35	1.47	11.91	2.4	5.18	2.93
Potri.008G020800	NW vs. NE	1.3	3.03	2.09	0	0.84	0.87	1.1	0.25	0	1.3
Potri.008G020900	NW vs. NE	7.42	7.26	5.79	7.21	4.07	2.75	10.76	14.35	16.12	7.42
Potri.008G021000	NW vs. NE, S vs. NW	7.27	6.89	5.63	5.44	6.56	5.74	2.27	3.63	2.45	7.27
Potri.008G021200	NW vs. NE, S vs. NW	5.21	5.83	3.66	7.15	4.25	4.07	1.26	2.52	1.94	5.21
Potri.008G022216	NW vs. NE, S vs. NE	1.2	0.42	0.3	0.62	0.67	0.51	1.57	0.87	1.02	1.2
Potri.008G022300	NW vs. NE, S vs. NE	1.8	0.35	0.1	0.87	1.22	0.28	2.18	1.78	0.91	1.8
Potri.008G023400	NW vs. NE, S vs. NW, S vs. NE	0.34	0.33	3.29	1.17	2.38	0.2	6.4	0.27	3.6	0.34
Potri.008G023866	S vs. NW	0.72	0.91	1.14	0.71	0.99	0.15	1.24	0.73	1.29	0.72
Potri.008G025600	S vs. NW, S vs. NE	0.08	0.3	0.02	0.14	0.05	0.03	0.12	0.36	0.02	0.08
Potri.008G026300	S vs. NW, S vs. NE	0.36	0.78	0	2.23	0.15	1.82	0.69	1.16	0.6	0.36
Potri.008G027600	NW vs. NE, S vs. NW, S vs. NE	0	65.07	31.28	200.58	7.55	57	3.09	2.71	2.27	0
Potri.008G027900	NW vs. NE, S vs. NE	0	2.87	1.19	9.09	0.63	2.2	0.06	0.06	0.11	0
Potri.008G029700	S vs. NE	24.4	57.48	53.05	84.53	56.68	123.87	36.49	35.07	42.62	24.4
Potri.008G030200	NW vs. NE	2.4	1.11	11.98	7.62	3.98	13.26	2.89	0.64	5.11	2.4
Potri.008G036000	NW vs. NE	3.56	3.45	2.75	1.36	1.16	2.77	3.8	8.03	3.59	3.56
Potri.008G037501	NW vs. NE, S vs. NW	1.16	4.35	1.69	0.94	1.39	3.99	1.24	1	0.92	1.16
Potri.008G041400	S vs. NE	2.76	2.69	3.08	3.42	3.45	12.63	1.55	4.11	2.63	2.76
Potri.008G043500	NW vs. NE	10.99	10.83	6.34	8.76	4.45	9.63	9.07	32.25	11.63	10.99
Potri.008G044500	S vs. NE	0.35	0.33	0.06	0.19	0.12	0.11	0.17	0.21	0.25	0.35
Potri.008G044700	NW vs. NE, S vs. NE	3.97	0.14	0.3	0.11	0.17	0	2.48	0.42	0.68	3.97
Potri.008G045100	NW vs. NE, S vs. NW	0.22	0.22	1.02	0.42	0.28	0.13	0.9	1.64	0.33	0.22
Potri.008G047900	NW vs. NE, S vs. NW, S vs. NE	0.41	0.04	0.29	0.12	0.62	0.4	0.02	0.12	0.25	0.41
Potri.008G049000	NW vs. NE, S vs. NW	37.18	35.13	43.29	47.66	32.78	43.1	8.11	14.17	8.41	37.18
Potri.008G056000	S vs. NE	4.37	2.44	1.83	4.31	1.3	0.19	5.34	3.41	3.37	4.37
Potri.008G056400	NW vs. NE, S vs. NE	0.35	0.51	0.77	1.18	0.59	3.55	0.54	0.6	0.31	0.35
Potri.008G057600	NW vs. NE, S vs. NE	0.44	0.67	5.63	0.38	0.67	0.68	0.63	0.61	0.72	0.44
Potri.008G058600	NW vs. NE, S vs. NE	0.81	0.71	3.95	0.42	2.79	0.93	0.45	0.56	0.86	0.81
Potri.008G060200	NW vs. NE, S vs. NW	5.87	3.22	2.57	10.13	7.2	2.3	2.84	0.82	3.26	5.87
Potri.008G061800	S vs. NW	2.59	13.99	1.09	8.69	2.13	2.81	11.73	7.64	5.94	2.59
Potri.008G062350	S vs. NE	51.7	27.2	541.38	71.49	135.56	16.48	59.14	230.48	84.48	51.7
Potri.008G062400	S vs. NE	34.1	21.62	15.98	22.44	19.6	2.5	34.71	16.2	13.16	34.1
Potri.008G063900	S vs. NW, S vs. NE	0.51	2.83	4.86	4.65	1.86	10.6	1.74	2.81	3.04	0.51
Potri.008G064000	NW vs. NE, S vs. NE	0	0.03	1.17	0.06	0.28	0.43	0.05	0.17	0.12	0
Potri.008G064800	NW vs. NE, S vs. NW, S vs. NE	0.69	0.11	4.68	0.04	2.44	0.31	0.1	0.37	0.13	0.69
Potri.008G067000	NW vs. NE	0.47	1.1	1.94	0.48	1.2	1.13	0.51	0.45	0.56	0.47
Potri.008G067400	NW vs. NE	5.84	9.4	9.57	10.8	7.43	8.12	4.66	2.58	5.41	5.84
Potri.008G068300	NW vs. NE	0.15	0.11	0.1	0.02	0.12	0.11	0.54	0.09	0.04	0.15
Potri.008G068700	NW vs. NE	0.06	0.1	0.07	0.12	0.04	0.06	0.12	0.41	0.24	0.06
Potri.008G069100	NW vs. NE	6.42	7.1	9.33	7.96	9.41	18.95	5.22	3.98	5.53	6.42
Potri.008G070200	S vs. NW, S vs. NE	4.82	1.79	1.86	0.21	1.4	0.41	0.18	2	2.17	4.82
Potri.008G070400	S vs. NE	1.43	3.91	3.39	3.08	2.24	9.01	2.24	2.82	2.62	1.43
Potri.008G073600	NW vs. NE	7.93	9.45	57.38	10.23	19.16	14.28	8.01	11.88	10.91	7.93
Potri.008G074066	NW vs. NE, S vs. NW	0	0	0	0	0	0	0	1.45	0.09	0
Potri.008G074300	NW vs. NE, S vs. NE	12.07	29.34	22.66	40.48	26.38	59.95	15.29	17.37	18.72	12.07
Potri.008G074500	NW vs. NE, S vs. NE	5.09	3.14	1.18	2	2.35	2.34	13.51	2.46	8.46	5.09
Potri.008G077900	NW vs. NE	0.39	0.39	0.15	0.26	0.07	0.21	0.3	0.43	0.78	0.39
Potri.008G078000	NW vs. NE, S vs. NE	4.09	2.16	1.66	1.59	1.3	1.33	4.48	2.82	3.71	4.09
Potri.008G079066	S vs. NE	0.9	0.8	4.81	12.19	2.92	13.46	3.06	4.47	8.18	0.9
Potri.008G079132	NW vs. NE, S vs. NE	0	0	7.86	4.04	3.99	10	0.25	0.74	1.73	0
Potri.008G079500	NW vs. NE, S vs. NW	0.02	0	0.05	0.06	0.02	0.15	0	0.36	0.06	0.02
Potri.008G080600	S vs. NW	0.02	0.2	0.08	0.21	0.02	0	0.44	0.09	0.02	0.02
Potri.008G081500	S vs. NE	1.54	0.73	0.57	0.67	0.45	0.67	0.56	1.37	0.68	1.54
Potri.008G081700	S vs. NE	4.29	3.24	1.94	1.62	2.14	1.38	4.06	2.55	5.09	4.29
Potri.008G084800	NW vs. NE	43.17	21.6	26.07	24.61	23.19	13.77	36.79	57.19	45.84	43.17
Potri.008G086700	NW vs. NE, S vs. NW	0.79	5.73	10.15	0.97	4.31	16.27	2.86	1.9	2.39	0.79
Potri.008G088200	NW vs. NE	0.03	1.01	0	1.03	0.07	0.28	0.06	0.21	0.24	0.03
Potri.008G088300	NW vs. NE, S vs. NE	78.2	45.44	62.28	45.81	57.96	8.02	122.34	93.04	90.47	78.2
Potri.008G088800	S vs. NW, S vs. NE	4.18	5.86	11.65	6.91	6.85	18.43	7.46	19.85	4.41	4.18
Potri.008G089100	NW vs. NE, S vs. NW	0.37	0.17	0.13	0.27	0.32	0.7	0.03	2.48	0.15	0.37
Potri.008G092700	NW vs. NE, S vs. NE	0.19	0.49	1.36	0.89	0.86	5.33	0.48	0.72	0.88	0.19
Potri.008G093500	S vs. NE	1.74	0.54	0.31	0.47	0.58	0.42	0.69	0.97	1.05	1.74
Potri.008G095200	S vs. NE	0.92	0.2	0.16	0.18	0.33	0.27	0.35	0.52	0.5	0.92
Potri.008G097600	NW vs. NE, S vs. NE	2.24	0.92	0.36	1.2	0.62	0.16	2.03	1.34	1.92	2.24
Potri.008G099900	NW vs. NE, S vs. NW, S vs. NE	0.11	0.09	0.56	0	4.33	0	7.78	0.09	0	0.11
Potri.008G100300	S vs. NE	4.89	2.92	1.08	2.83	1.62	0.79	3.5	3.55	3.37	4.89
Potri.008G100500	NW vs. NE, S vs. NE	16.43	4.66	6.86	2.15	5.57	0.06	11.17	10.91	7.55	16.43
Potri.008G101675	NW vs. NE, S vs. NE	4.18	3.05	15.68	2.49	8.16	1.27	3.48	2.13	2.3	4.18
Potri.008G103300	S vs. NW	0.49	1.11	1.08	1.43	0.53	1.46	1.36	1.32	1.83	0.49
Potri.008G106400	S vs. NW	11.13	1.77	16.22	0.39	8.59	0.16	8.18	0.85	0.48	11.13
Potri.008G108100	S vs. NW, S vs. NE	0.54	0.07	0.07	0.02	0	0	0.11	0.07	0.02	0.54
Potri.008G110400	NW vs. NE, S vs. NW	1.35	2.01	3.79	1.5	2.48	0.1	1.39	0	0.33	1.35
Potri.008G112900	NW vs. NE, S vs. NE	0.02	0.08	0.1	0.14	0.07	0.4	0.03	0.14	0.03	0.02
Potri.008G114000	NW vs. NE, S vs. NE	41.97	79.79	75.54	126.07	89.74	123.02	60.22	29.02	44	41.97
Potri.008G114101	NW vs. NE, S vs. NE	41.87	118.51	331.64	188.29	240.44	6.96	90.18	0.39	81.87	41.87
Potri.008G114400	NW vs. NE	2.85	2.7	2.85	1.03	0.82	3.24	2.95	8.38	3.19	2.85
Potri.008G115800	NW vs. NE, S vs. NE	0	0.4	1.44	0.72	0.32	0.95	0.19	0.12	0	0
Potri.008G115900	NW vs. NE, S vs. NE	4.7	1.51	0.39	1.07	1.51	0.25	3.41	0.94	1.25	4.7
Potri.008G116900	NW vs. NE, S vs. NE	6.55	2.03	3.03	2.06	3.55	0.57	6.84	4.75	5.29	6.55
Potri.008G118000	S vs. NE	1.91	6.39	6.28	4.43	3.75	3.54	2.75	2.17	7.99	1.91
Potri.008G120000	S vs. NE	36.36	16.79	25.48	12.21	20.52	4.14	35.82	29.64	24.1	36.36
Potri.008G120300	NW vs. NE	0.46	0.55	0.2	0.67	0.31	0.31	1.15	1.25	0.64	0.46
Potri.008G120900	S vs. NE	8.53	5.98	3.17	4.36	3.95	3.85	7.51	7.89	6.45	8.53
Potri.008G124300	S vs. NE	4.58	3.02	0.84	2.17	2.45	0.37	4.78	1.42	2.05	4.58
Potri.008G127900	NW vs. NE, S vs. NW, S vs. NE	0.31	1.77	2.6	5.1	1.2	0.59	0.53	1.18	0.89	0.31
Potri.008G128400	NW vs. NE, S vs. NE	15.08	6.87	3.91	5.79	7.98	1.84	15.79	10.48	8.93	15.08
Potri.008G128500	NW vs. NE	2.81	3.71	1.97	1.8	1.93	5.24	5.36	9.74	4.24	2.81
Potri.008G130000	NW vs. NE, S vs. NE	20.23	105.39	234.06	137.71	154.38	205.01	33.69	20.05	33.79	20.23
Potri.008G131100	NW vs. NE, S vs. NW	0.23	0.62	0.07	3.27	0	0	1.16	2.67	2.09	0.23
Potri.008G131200	NW vs. NE	0.26	1.24	0	0.82	0	3.03	1.74	1.08	8.26	0.26
Potri.008G131300	S vs. NE	658.49	191.13	514.16	171.76	605.61	143.43	569.2	276.66	600.49	658.49
Potri.008G132600	S vs. NW, S vs. NE	37.82	10.59	6.22	9.58	9.11	4.2	15.49	13.31	15.71	37.82
Potri.008G132700	NW vs. NE, S vs. NE	8.4	2.21	2.68	6.93	2.13	0.31	7.06	5.73	5.9	8.4
Potri.008G132850	NW vs. NE, S vs. NE	0.13	1.19	0	0.82	0	0	0.04	0.18	0.15	0.13
Potri.008G136200	NW vs. NE, S vs. NE	0.04	0.87	0.01	0.77	0.14	0.27	0.01	0.09	0.15	0.04
Potri.008G136600	NW vs. NE, S vs. NW, S vs. NE	43.54	12.48	3.67	14.5	24.48	0.21	47.1	0.07	27.85	43.54
Potri.008G138400	S vs. NE	48.56	92.58	126.79	108.38	104.17	151.04	49.99	69.39	77.33	48.56
Potri.008G142200	NW vs. NE, S vs. NE	3.47	3.24	26.68	3.01	13.06	1.44	4.19	3.77	3.76	3.47
Potri.008G142900	NW vs. NE, S vs. NE	4.62	11.19	10.15	8.34	12.21	19.15	4.58	5.35	7.08	4.62
Potri.008G142960	S vs. NW	0.19	0.06	0.14	0.02	0.18	0.01	0.07	0.03	0.05	0.19
Potri.008G143600	S vs. NW, S vs. NE	4.63	2.62	18.97	7.85	12.71	7.86	6.26	13.5	9.79	4.63
Potri.008G148400	S vs. NE	1.72	3.24	5.68	3.45	3.75	3.19	2.7	1.83	3.7	1.72
Potri.008G149500	NW vs. NE	0.36	0.22	0.21	0.16	0.11	0.05	0.45	0.32	0.31	0.36
Potri.008G151100	NW vs. NE, S vs. NW	9.97	14.55	14.3	23.28	13.64	40.72	7.9	8.65	10.05	9.97
Potri.008G151800	NW vs. NE, S vs. NE	5.7	1.21	2.3	1.12	2.13	0.04	4.33	2.17	4.43	5.7
Potri.008G153300	S vs. NW, S vs. NE	5.31	13.69	21.69	16.73	15.73	20.22	10	21.71	12.91	5.31
Potri.008G154500	NW vs. NE, S vs. NE	0.56	1.08	1.58	0.64	1.13	1.21	0.68	0.12	0.79	0.56
Potri.008G156000	S vs. NE	6.06	13.13	12.41	15.77	13.29	15.66	7.85	7.16	7.83	6.06
Potri.008G156700	NW vs. NE	0.41	0.36	0.2	0.23	0	0.06	0.4	0.9	0.46	0.41
Potri.008G157600	NW vs. NE, S vs. NE	0.31	0.25	7.9	0.14	2.28	1.2	0.25	1.41	1.16	0.31
Potri.008G157750	S vs. NW	12.46	15.14	10.96	16.49	13.35	2.11	10.31	0.74	6.86	12.46
Potri.008G158300	NW vs. NE, S vs. NE	0	2.62	0.45	2.57	0	0.04	0.13	0.14	0.06	0
Potri.008G158400	NW vs. NE	25.32	11.11	15.68	11.51	16.35	9.12	29.14	25.86	23.66	25.32
Potri.008G158500	NW vs. NE, S vs. NE	0.13	0.72	0.06	0.62	0	0	0.06	0	0	0.13
Potri.008G159500	S vs. NE	15.68	24.75	37.11	40.69	32.93	42.98	21.9	29.05	25.81	15.68
Potri.008G162000	NW vs. NE, S vs. NE	2.98	6.51	6.21	8.21	3.73	2.31	2.9	1.83	2.75	2.98
Potri.008G162800	S vs. NE	4.84	2.23	2.78	1.74	2.58	0.99	5.04	2.76	3.31	4.84
Potri.008G165400	NW vs. NE, S vs. NE	41.01	0.94	0.13	1.35	27.72	2.53	40.56	2.35	27.19	41.01
Potri.008G165600	S vs. NW, S vs. NE	0.22	4.47	2.47	7.71	3.71	3.65	1.37	0.13	7	0.22
Potri.008G167200	NW vs. NE	4.42	3.4	11.93	2.95	6.56	1.8	4.76	1.66	1.13	4.42
Potri.008G168700	S vs. NE	0.76	2.16	1.7	3.39	0.86	3.58	0.89	1.93	3.1	0.76
Potri.008G168900	S vs. NE	0.84	2.41	5.33	4.61	2.16	5.43	1.87	2.54	2.12	0.84
Potri.008G169000	S vs. NE	0.69	0.41	0.16	0.21	0.11	0.21	0.62	0.32	0.35	0.69
Potri.008G171500	NW vs. NE	0.13	0.19	0.06	0.13	0	0.03	0	0.06	0.63	0.13
Potri.008G174400	NW vs. NE, S vs. NW	3.56	29.73	3	3.12	2.96	0	3.86	3.02	1.91	3.56
Potri.008G174900	S vs. NW, S vs. NE	0.23	0.39	0.44	0.24	1.08	2.75	0.15	1.89	0.27	0.23
Potri.008G175000	NW vs. NE, S vs. NW	0.4	0.41	2.61	0.08	0.41	7.06	0	0.92	0.14	0.4
Potri.008G175100	S vs. NW, S vs. NE	0.24	1.89	2.93	1.36	0.73	17	0.31	8.28	0.65	0.24
Potri.008G175301	S vs. NE	12.55	6.15	1.02	5.54	4.08	4.28	7.01	9.15	6.04	12.55
Potri.008G176100	NW vs. NE, S vs. NE	2.17	1.85	19.31	3.77	15.19	5.04	2.24	1.54	2	2.17
Potri.008G177200	NW vs. NE, S vs. NW	0.22	1.07	0.27	0.48	0.32	0.44	0.2	2.27	0.88	0.22
Potri.008G178300	S vs. NW, S vs. NE	0.85	0.84	0.05	0.2	0.41	0.17	0.45	0.08	0.38	0.85
Potri.008G179500	S vs. NW, S vs. NE	2.07	1	0.97	0.84	2.93	0.47	3.27	0.7	0.23	2.07
Potri.008G179600	NW vs. NE, S vs. NE	1.29	0.42	0.34	0.7	0.24	0.3	0.72	1.26	0.5	1.29
Potri.008G181600	S vs. NW, S vs. NE	6.52	6.95	0.63	0	0.61	0	1.99	1.12	0.37	6.52
Potri.008G181700	S vs. NW, S vs. NE	7.08	2.04	3.45	0.2	2.28	0	3.39	0.58	0.83	7.08
Potri.008G182200	S vs. NE	176.75	127.4	38.04	134.14	100.09	13.53	134.47	102.67	133.77	176.75
Potri.008G183300	NW vs. NE, S vs. NE	0.03	0	1.98	0	0.63	0	0	0	0	0.03
Potri.008G186500	NW vs. NE	46.81	102.58	69.05	137.87	75.73	155.86	44.87	22.75	65.25	46.81
Potri.008G187100	NW vs. NE, S vs. NW	0	3.65	2.58	0	1.36	0	0	0	0	0
Potri.008G187400	S vs. NE	41.09	68.83	75.86	57.01	79.77	242.61	41.8	65.41	66.73	41.09
Potri.008G189200	S vs. NW, S vs. NE	51.39	22.95	26.67	22.95	30.14	2.93	38.65	13.03	21.6	51.39
Potri.008G189400	NW vs. NE, S vs. NE	170.97	976.06	1207	1476.4	871.32	1388.65	333.9	153.27	671.48	170.97
Potri.008G189600	NW vs. NE, S vs. NE	0.63	0.03	0	0.41	0.23	0	0.79	0	0.14	0.63
Potri.008G189700	NW vs. NE, S vs. NW, S vs. NE	0.07	5.47	0.13	0.09	0.28	0.04	0.19	0	1.27	0.07
Potri.008G192100	S vs. NE	8.41	2.73	2.43	2.94	2.45	0.72	5.32	2.65	4.61	8.41
Potri.008G192300	NW vs. NE, S vs. NE	0.44	0.31	0.24	0.18	0.13	0.07	0.48	0.49	0.65	0.44
Potri.008G192600	NW vs. NE, S vs. NE	0.78	1.55	9.31	0.28	0.92	1.49	1.46	1.41	0.83	0.78
Potri.008G193650	NW vs. NE, S vs. NE	0.72	0.77	4.98	4.14	4.1	7.15	1.13	1.93	1.68	0.72
Potri.008G194100	S vs. NE	138.65	211.13	239.92	404.66	297.31	318.58	164.61	99.04	253.15	138.65
Potri.008G194632	NW vs. NE	5.13	0.19	2.04	2	3.61	1.91	6.52	4.52	3.01	5.13
Potri.008G197800	NW vs. NE, S vs. NE	0.05	0.09	1.69	0.14	1.35	0	0	0.05	0.12	0.05
Potri.008G200500	S vs. NE	0.4	0.21	0.16	0.04	0.24	0.02	0.29	0.02	0.42	0.4
Potri.008G202200	NW vs. NE, S vs. NE	1.68	2.98	9.63	5.63	4.82	7.66	1.55	2.62	4.35	1.68
Potri.008G205000	NW vs. NE, S vs. NE	21.68	22.03	46.07	114.21	56.34	224.98	11.38	63.18	14.2	21.68
Potri.008G205100	NW vs. NE, S vs. NE	12.54	11.5	129.54	10.25	89.97	18.93	5.52	27.69	8.49	12.54
Potri.008G210650	S vs. NW	2.83	1.62	3.08	7.43	2.32	1.77	3.16	0.2	3	2.83
Potri.008G211900	NW vs. NE, S vs. NE	0.36	0.95	0.13	0.19	0.36	0.37	1.13	0.37	1.03	0.36
Potri.008G212300	S vs. NE	100.92	51.5	72.97	5.41	40.91	40.38	51.77	68.76	75.42	100.92
Potri.008G212400	NW vs. NE, S vs. NW, S vs. NE	0.36	0.84	1.22	2.4	0.73	5.99	3.24	10.65	1.22	0.36
Potri.008G214500	S vs. NW, S vs. NE	0	1.68	1.01	6.47	1.44	2.33	0.9	0	3.73	0
Potri.008G214600	NW vs. NE	11.18	6.36	14.66	171.73	3.69	13.39	7.44	1.47	46.44	11.18
Potri.008G216501	S vs. NW, S vs. NE	0.07	0.1	0.35	1.48	0.17	0.11	1.09	0	0.43	0.07
Potri.008G217700	S vs. NW, S vs. NE	0	0	1.93	0	0.6	0	0	2.12	0	0
Potri.008G219500	NW vs. NE	2.74	3.29	0.75	0.23	0.56	0.91	2.9	2.98	1.39	2.74
Potri.008G220800	S vs. NE	3.3	1.85	0.77	1.13	1.87	0.79	2.24	2.1	1.28	3.3
Potri.008G221700	NW vs. NE	0.92	0.87	0.05	0.72	0.86	0.47	1.56	0.59	1.57	0.92
Potri.008G221801	S vs. NW	15.37	3.07	6.67	10.26	13.19	4.24	6.61	5.27	1.06	15.37
Potri.009G002200	S vs. NW, S vs. NE	11.29	6.67	6.06	4.88	5.39	0.16	7.81	1.68	5.28	11.29
Potri.009G003400	NW vs. NE, S vs. NE	1.51	2.12	1.99	4.13	2.95	6.69	1.79	1.8	1.36	1.51
Potri.009G003800	S vs. NE	28.61	19.26	9.51	9.82	9.83	3.57	12.76	14.24	15.05	28.61
Potri.009G005400	NW vs. NE, S vs. NE	181.21	105.21	0	157.15	79.47	37.62	321.48	263.04	120.68	181.21
Potri.009G006400	S vs. NW, S vs. NE	1.37	0.33	0.69	0.1	0.67	0.02	0.75	0.68	0.46	1.37
Potri.009G006600	NW vs. NE, S vs. NW, S vs. NE	39.71	3.14	13.47	2.16	5.9	0.63	16.02	10.17	13.71	39.71
Potri.009G009800	S vs. NW, S vs. NE	0.12	0.06	0	0.24	0.02	0	0.23	0.02	0.05	0.12
Potri.009G010800	S vs. NW	4.78	4.56	9.25	5.44	5.94	0.64	6.49	1.14	2.4	4.78
Potri.009G011900	NW vs. NE, S vs. NE	1.6	4.58	2.78	6.41	2.68	12.92	2.44	2.22	4.01	1.6
Potri.009G012000	S vs. NW, S vs. NE	30.74	14.43	8.54	17.36	23.92	0.95	37.19	3.37	21.68	30.74
Potri.009G013800	S vs. NE	26.88	11.11	8.22	6.54	6.1	7.46	16.14	6.67	12.75	26.88
Potri.009G016600	S vs. NE	0.92	1.7	3.28	2.24	2.49	2.95	1.32	1.1	2.12	0.92
Potri.009G019200	NW vs. NE, S vs. NE	1.3	5.37	5.54	7.1	2.74	9.09	2.92	1.81	2.4	1.3
Potri.009G019300	NW vs. NE, S vs. NE	107.07	73.49	46.71	23.67	39.84	8.65	56.74	118.51	98.34	107.07
Potri.009G019600	S vs. NW, S vs. NE	0.15	1.34	1.53	1.85	1.33	0.83	0.42	0.38	1.37	0.15
Potri.009G020700	S vs. NE	0.46	0.84	0.72	1.34	0.91	1.51	0.48	0.97	0.52	0.46
Potri.009G022500	S vs. NE	0.05	0.14	0.59	0.07	0.45	0.91	0.17	0.29	0.25	0.05
Potri.009G024300	S vs. NE	2.06	6.04	10.58	4.57	5.31	8.68	1.93	5.35	3.51	2.06
Potri.009G024400	NW vs. NE	0.57	0.43	0.29	0.37	0.26	0.05	1	0.46	0.42	0.57
Potri.009G025102	S vs. NE	0.65	0.23	0.3	0.03	0.8	0.21	1	0.09	0.77	0.65
Potri.009G025200	S vs. NW, S vs. NE	2.36	0.17	0	0.51	1.93	4.08	1.12	3.17	1.16	2.36
Potri.009G028800	S vs. NW	0.37	0.58	1.26	0.47	0.66	0.25	0.76	1.64	1.04	0.37
Potri.009G030200	NW vs. NE, S vs. NE	7.86	3.82	2.35	2.96	2.55	1.95	7.94	7.15	7.82	7.86
Potri.009G030700	NW vs. NE, S vs. NE	0.15	1.06	0.48	0.77	0.44	3.56	0.08	0.43	0.39	0.15
Potri.009G034500	S vs. NW, S vs. NE	0.14	0.05	2.56	0.69	0.58	1.25	0.41	0.11	1.11	0.14
Potri.009G036300	S vs. NW	0	0.03	0.1	0.13	0.11	0.07	0.03	0.35	0.14	0
Potri.009G038300	NW vs. NE	7.47	6.86	8.93	19.91	8.29	15.42	3.71	4.26	9.15	7.47
Potri.009G038700	S vs. NW	5.38	3.15	0.6	1.08	1.76	1.71	1.06	1.64	1.9	5.38
Potri.009G039200	S vs. NW, S vs. NE	249.67	351.81	2093.44	184.88	911.34	581.8	388.43	1806.93	1272.46	249.67
Potri.009G039500	NW vs. NE, S vs. NE	2.4	1.77	1.1	1.16	0.56	0.94	3.29	1.75	2.86	2.4
Potri.009G039700	S vs. NE	4.69	1.83	1.77	1.65	2.18	0.66	2.97	4.4	1.29	4.69
Potri.009G040200	NW vs. NE, S vs. NE	7.39	3.07	4.05	1.83	2.77	2.45	8.64	5.19	5.5	7.39
Potri.009G043700	S vs. NW, S vs. NE	0.09	0.03	0.03	0.03	0.03	0.44	0.06	0.28	0.08	0.09
Potri.009G044200	S vs. NE	12.56	29.29	16.8	31.32	22.06	39.7	17.21	11.74	20.14	12.56
Potri.009G044400	NW vs. NE	15.03	28.46	21.83	35.79	19.89	54.89	13.88	10.41	18.24	15.03
Potri.009G044600	S vs. NE	1.03	1.16	3.85	1.96	1.79	3.22	1.24	1.65	1.77	1.03
Potri.009G047000	S vs. NE	9.53	10.13	24.38	7.29	13.09	27.77	7.99	20.36	14.38	9.53
Potri.009G048000	S vs. NW, S vs. NE	0.48	0.84	1.31	1.19	0.71	1.85	0.65	1.62	1.39	0.48
Potri.009G049800	S vs. NW, S vs. NE	18.23	22.55	1362.56	31.81	142.11	67.55	31.51	385.32	102.92	18.23
Potri.009G049900	NW vs. NE, S vs. NE	2.06	1.3	62.87	2.8	5.69	1.42	2.93	0.84	4.56	2.06
Potri.009G050300	S vs. NW, S vs. NE	4.71	0	0	0	0.46	0	0	0	0.2	4.71
Potri.009G050700	NW vs. NE, S vs. NE	20.44	7.66	12.3	8.02	10.42	1.41	23.29	11.89	14.19	20.44
Potri.009G051300	NW vs. NE, S vs. NW, S vs. NE	1.31	0.37	1.12	0.16	0.41	0.18	1.74	5.76	2.81	1.31
Potri.009G051800	S vs. NE	16.15	10.73	7.5	5.1	6.76	5.73	14.1	11.43	7.76	16.15
Potri.009G053500	NW vs. NE, S vs. NE	0.04	0.33	0.8	0.67	0.47	0.97	0.33	0.32	0.26	0.04
Potri.009G054900	S vs. NW, S vs. NE	0	0.03	1.2	0.04	0.38	0.31	0.03	1.29	0.33	0
Potri.009G055000	S vs. NW, S vs. NE	0.93	1.29	3.57	1.06	2.15	3.11	1.36	3.87	2.93	0.93
Potri.009G055100	S vs. NW	0.69	0.97	1.34	0.41	0.62	2.11	0.57	2.62	1.39	0.69
Potri.009G058800	NW vs. NE, S vs. NE	12.41	4.92	8.23	3.95	8.33	0.94	7.01	14.76	11.77	12.41
Potri.009G058900	NW vs. NE, S vs. NE	0.6	0.3	0.24	0.18	0.24	0.16	0.87	0.52	0.33	0.6
Potri.009G062700	S vs. NW, S vs. NE	4.03	8.09	17.39	7.73	10.92	9.76	9.77	24.77	13.26	4.03
Potri.009G063400	NW vs. NE, S vs. NE	6.18	0.42	0.39	5.52	2.69	2.96	10.97	10.49	2.91	6.18
Potri.009G063500	NW vs. NE	9.83	6.67	3.8	4.95	5.89	5.08	14.21	14.7	5.25	9.83
Potri.009G064300	S vs. NE	56.77	29.65	23.26	39.16	25.78	4.96	34.95	49.32	33.01	56.77
Potri.009G064800	NW vs. NE, S vs. NW	0.15	0.07	0.41	0.1	0.1	0	0.22	0.35	1.07	0.15
Potri.009G066200	NW vs. NE, S vs. NW	0.58	0.75	0.48	1.92	0.82	1.19	0.19	0.38	0.41	0.58
Potri.009G066500	S vs. NW	3.91	4.12	1.52	4.65	2.74	0.75	2.9	0.96	2.75	3.91
Potri.009G069100	NW vs. NE, S vs. NW, S vs. NE	28.61	9.29	3.33	2.95	7.48	4.66	2.53	39.01	176.05	28.61
Potri.009G070800	S vs. NW	0.87	0.75	1.94	0.67	0.78	1.93	0.55	0.92	0.58	0.87
Potri.009G073900	S vs. NE	2.24	0.7	0.2	0.58	0.49	0.43	0.4	1.44	1.24	2.24
Potri.009G076500	NW vs. NE, S vs. NE	1.24	0.48	0.55	0.82	0.25	0.12	1.63	0.43	0.91	1.24
Potri.009G077200	S vs. NE	10.85	9.29	1.09	6.14	4.36	1.55	7.44	3.46	4.63	10.85
Potri.009G078750	S vs. NE	0.8	0.95	1.67	1.46	0.7	4.25	2.24	0	1.76	0.8
Potri.009G083100	S vs. NW, S vs. NE	38.66	16.85	19.77	15.23	24.23	9	8.7	11.87	30.31	38.66
Potri.009G083300	S vs. NW	26.68	10.67	94.7	1.54	22.5	12.48	24.54	117.08	12.41	26.68
Potri.009G084666	S vs. NW	0.78	0.63	0	1.5	1.11	0	0.85	0	0.52	0.78
Potri.009G084700	S vs. NE	30.44	16.42	9.61	15.29	15.1	6.96	25.25	19.68	18.8	30.44
Potri.009G085500	S vs. NW, S vs. NE	0.17	0.08	0.67	0.09	0.26	1.26	0.55	0.43	1.04	0.17
Potri.009G085700	S vs. NW	1.83	1.89	2.89	1.58	1.97	1.3	5.39	3.46	2.48	1.83
Potri.009G086700	NW vs. NE, S vs. NE	9.73	2.21	7.12	0.88	6.55	0.37	10.16	6.79	6.76	9.73
Potri.009G086800	S vs. NW, S vs. NE	0	0.05	0.03	0.03	0.11	0.54	0	0.25	0.07	0
Potri.009G087500	NW vs. NE	0.27	0.37	0.17	1.09	0.12	0.52	0.11	0.06	0.08	0.27
Potri.009G087800	NW vs. NE	5.12	3.47	4.39	11.22	5.59	4.92	2.1	2.16	4.51	5.12
Potri.009G089400	NW vs. NE, S vs. NE	1.04	1.76	3.24	1.97	2.49	7.31	0.71	1.06	0.83	1.04
Potri.009G090900	S vs. NE	0.92	0.09	0.18	0.32	0.33	0.22	0.66	0.2	0.36	0.92
Potri.009G092900	S vs. NE	8.54	3.69	2.99	0.73	2.78	0.48	2.47	2.83	4.36	8.54
Potri.009G094600	NW vs. NE, S vs. NE	0.15	0.69	0.57	0.31	0	0	0.21	2.48	1.6	0.15
Potri.009G097201	NW vs. NE, S vs. NW	4.89	5.97	0.49	4.53	2.78	4.25	3.63	16.56	8.36	4.89
Potri.009G097800	NW vs. NE, S vs. NE	9.81	1.93	2.62	1.72	2.06	0.4	9.54	4.03	6.15	9.81
Potri.009G098966	NW vs. NE, S vs. NE	0	0.12	1.16	0.07	0.57	0.5	0.08	0.06	0.29	0
Potri.009G099032	NW vs. NE, S vs. NE	4.89	9.76	14.18	6.32	11.87	16.11	5.78	3.34	4.74	4.89
Potri.009G099200	S vs. NW, S vs. NE	1.69	4.73	3.62	4.3	3.99	10.6	1.83	7.54	7.07	1.69
Potri.009G100332	NW vs. NE, S vs. NW	0.68	0.19	0.69	0.44	0.36	0.17	0.03	0.27	0.14	0.68
Potri.009G101700	NW vs. NE, S vs. NE	1.04	2.09	1.06	6.13	1.95	2.4	0.89	0.91	1.74	1.04
Potri.009G101900	NW vs. NE, S vs. NE	0	0	5.01	0	0.03	0.11	0.05	0	0.05	0
Potri.009G102700	NW vs. NE, S vs. NE	1.84	0.58	0.43	0.13	0.65	0.13	2.65	0.19	1.8	1.84
Potri.009G103200	NW vs. NE, S vs. NE	1.66	1.93	0.34	1.24	0.57	0.21	2.91	2.72	2.6	1.66
Potri.009G103300	NW vs. NE	0.35	0.5	0.36	0.44	0.27	0.12	1.11	0.63	0.71	0.35
Potri.009G104000	NW vs. NE, S vs. NE	14.18	3.99	2.8	3.01	4.89	0.5	6.82	11.22	5.61	14.18
Potri.009G104100	NW vs. NE, S vs. NE	62.49	25.22	10.49	8.41	12.38	2.75	40.17	60.85	31.42	62.49
Potri.009G104300	S vs. NE	1.53	4.1	21.19	4.86	12.52	7.33	3.32	11.88	8.53	1.53
Potri.009G104400	S vs. NE	1.52	1.47	8.04	2.05	6.11	4.69	1.37	3.76	3.47	1.52
Potri.009G105100	S vs. NW	6.87	5.88	9.89	2.25	6.81	4.64	8.82	18.47	6.33	6.87
Potri.009G106200	S vs. NW	8.62	10.35	25.31	7.01	16.74	8.37	13.41	26.6	14.67	8.62
Potri.009G107550	S vs. NW	2	1.08	2.7	1.78	2.65	4.27	2.28	8.07	2.62	2
Potri.009G108900	S vs. NW	1.2	0.71	5.27	1.04	2.17	0.77	1.69	4.68	2.33	1.2
Potri.009G109700	S vs. NW, S vs. NE	0.91	0	0	0	0	0.03	0	0.1	0	0.91
Potri.009G109800	NW vs. NE, S vs. NE	36.55	11.04	12.12	8	13.93	4.74	24.98	30.56	13.82	36.55
Potri.009G109900	S vs. NE	75.44	49.11	34.05	15.89	37.03	15	52.45	56.22	31.08	75.44
Potri.009G110500	S vs. NE	13.11	27.8	32.73	24.42	35.73	32.03	19.92	7.4	30.81	13.11
Potri.009G110800	S vs. NE	2.17	5.33	4.09	3.4	3.92	1.76	2.37	1.38	2.2	2.17
Potri.009G111200	S vs. NE	0.72	1.85	1.89	1.03	1.62	2.83	1.29	1.15	1.06	0.72
Potri.009G112061	S vs. NW	0.45	0.42	0.31	0.19	0.19	0	0.36	0.03	0.1	0.45
Potri.009G112553	S vs. NW, S vs. NE	2.53	0	0	0	0.12	0	1.07	0.13	0.11	2.53
Potri.009G114001	NW vs. NE, S vs. NE	0.47	0	2.15	0.2	1.42	0.64	0.24	0.09	0.33	0.47
Potri.009G115600	S vs. NE	8.34	3.76	3.69	4.87	4.26	1.53	4.57	5.88	4.65	8.34
Potri.009G116600	NW vs. NE, S vs. NW, S vs. NE	67.17	75.41	194.45	140.63	95.33	793.52	86.48	32.82	38.63	67.17
Potri.009G116800	S vs. NW, S vs. NE	1.36	0.06	0.11	0	0.29	0	0.22	0.06	0.06	1.36
Potri.009G116900	S vs. NW, S vs. NE	1.56	0.12	0.11	0.06	0.17	0	0.49	0.24	0.41	1.56
Potri.009G121500	NW vs. NE	2.53	0.99	1.41	0.81	1.48	0.69	3.92	1.56	1.82	2.53
Potri.009G125600	NW vs. NE, S vs. NE	5.17	8.75	9.09	11.41	9.77	16.19	6.57	4.15	5.5	5.17
Potri.009G128800	S vs. NW	1.07	0.73	3.51	0.9	2.03	2.65	2.09	4.41	3.23	1.07
Potri.009G132100	NW vs. NE	4.66	2.45	2.13	3.53	1.51	0.2	5.34	4.85	6.66	4.66
Potri.009G132500	S vs. NE	3.27	2.04	1.98	1.69	0.7	0.34	3.08	2.49	2.3	3.27
Potri.009G133100	S vs. NW	1.53	3.54	2.41	12.04	0.48	0.49	5.91	7.76	6.18	1.53
Potri.009G133300	NW vs. NE, S vs. NW	10.89	11.27	3.01	5.78	5.66	12.21	8.23	49.07	37.03	10.89
Potri.009G133500	S vs. NE	0.37	1.49	2.65	2.61	1.05	6.56	0.86	2.03	1.81	0.37
Potri.009G133600	S vs. NW, S vs. NE	0.15	1.08	0.79	0.68	0.49	2.48	0.8	0.87	1.06	0.15
Potri.009G134700	S vs. NE	0.09	0.71	0.56	0.74	0.54	1.3	0.13	0.58	0.7	0.09
Potri.009G138700	NW vs. NE	0.49	0.17	0.46	0.34	0.33	0.11	0.31	0.96	1.01	0.49
Potri.009G139800	NW vs. NE, S vs. NE	21.08	9.84	0.08	8.65	4.42	0.09	22.11	0.6	5.91	21.08
[truncated: 1,661 more rows]
