# Supplementary material for: LncRNA evolution and DNA methylation variation participate in photosynthesis pathways of distinct lineages of Populus
Source: For Res (Fayettev). 2023 Feb 6;3:3. doi: 10.48130/FR-2023-0003 (PMC11524286; doi:10.48130/FR-2023-0003)
Supplement: Supplementary file 1 — Supplementary data to this article can be found online. [file FR-2023-0003-S1.zip › 10.48130_FR-2023-0003-Suppl-TableS19.xlsx]

## Sheet: Data S7
Data S7 Conserved and Species-specific lncRNA in P. tomentosa and P. simonii.
lncRNA_id	Type
Pto_XLOC_001709	Conserved lncRNA
Pto_XLOC_001708	Conserved lncRNA
Pto_XLOC_000135	Conserved lncRNA
Pto_XLOC_000134	Conserved lncRNA
Pto_XLOC_000338	Conserved lncRNA
Pto_XLOC_018821	Conserved lncRNA
Pto_XLOC_000373	Conserved lncRNA
Pto_XLOC_005259	Conserved lncRNA
Pto_XLOC_005263	Conserved lncRNA
Pto_XLOC_011465	Conserved lncRNA
Pto_XLOC_026646	Conserved lncRNA
Pto_XLOC_016018	Conserved lncRNA
Pto_XLOC_002462	Conserved lncRNA
Pto_XLOC_000757	Conserved lncRNA
Pto_XLOC_023992	Conserved lncRNA
Pto_XLOC_000802	Conserved lncRNA
Pto_XLOC_000874	Conserved lncRNA
Pto_XLOC_000873	Conserved lncRNA
Pto_XLOC_000878	Conserved lncRNA
Pto_XLOC_000980	Conserved lncRNA
Pto_XLOC_012091	Conserved lncRNA
Pto_XLOC_014473	Conserved lncRNA
Pto_XLOC_001065	Conserved lncRNA
Pto_XLOC_001156	Conserved lncRNA
Pto_XLOC_014394	Conserved lncRNA
Pto_XLOC_001174	Conserved lncRNA
Pto_XLOC_025464	Conserved lncRNA
Pto_XLOC_011640	Conserved lncRNA
Pto_XLOC_020155	Conserved lncRNA
Pto_XLOC_019618	Conserved lncRNA
Pto_XLOC_005657	Conserved lncRNA
Pto_XLOC_001227	Conserved lncRNA
Pto_XLOC_021521	Conserved lncRNA
Pto_XLOC_020558	Conserved lncRNA
Pto_XLOC_001834	Conserved lncRNA
Pto_XLOC_017459	Conserved lncRNA
Pto_XLOC_022339	Conserved lncRNA
Pto_XLOC_006337	Conserved lncRNA
Pto_XLOC_005745	Conserved lncRNA
Pto_XLOC_018315	Conserved lncRNA
Pto_XLOC_022932	Conserved lncRNA
Pto_XLOC_012991	Conserved lncRNA
Pto_XLOC_012505	Conserved lncRNA
Pto_XLOC_003962	Conserved lncRNA
Pto_XLOC_005394	Conserved lncRNA
Pto_XLOC_012500	Conserved lncRNA
Pto_XLOC_022029	Conserved lncRNA
Pto_XLOC_022028	Conserved lncRNA
Pto_XLOC_007371	Conserved lncRNA
Pto_XLOC_024849	Conserved lncRNA
Pto_XLOC_021356	Conserved lncRNA
Pto_XLOC_011615	Conserved lncRNA
Pto_XLOC_000170	Conserved lncRNA
Pto_XLOC_018231	Conserved lncRNA
Pto_XLOC_024848	Conserved lncRNA
Pto_XLOC_021544	Conserved lncRNA
Pto_XLOC_027330	Conserved lncRNA
Pto_XLOC_021543	Conserved lncRNA
Pto_XLOC_006384	Conserved lncRNA
Pto_XLOC_010264	Conserved lncRNA
Pto_XLOC_002006	Conserved lncRNA
Pto_XLOC_000026	Conserved lncRNA
Pto_XLOC_007535	Conserved lncRNA
Pto_XLOC_015143	Conserved lncRNA
Pto_XLOC_027357	Conserved lncRNA
Pto_XLOC_027924	Conserved lncRNA
Pto_XLOC_001815	Conserved lncRNA
Pto_XLOC_000152	Conserved lncRNA
Pto_XLOC_027255	Conserved lncRNA
Pto_XLOC_022735	Conserved lncRNA
Pto_XLOC_015142	Conserved lncRNA
Pto_XLOC_005393	Conserved lncRNA
Pto_XLOC_005958	Conserved lncRNA
Pto_XLOC_001840	Conserved lncRNA
Pto_XLOC_023528	Conserved lncRNA
Pto_XLOC_022481	Conserved lncRNA
Pto_XLOC_009025	Conserved lncRNA
Pto_XLOC_024869	Conserved lncRNA
Pto_XLOC_024868	Conserved lncRNA
Pto_XLOC_003377	Conserved lncRNA
Pto_XLOC_020591	Conserved lncRNA
Pto_XLOC_020400	Conserved lncRNA
Pto_XLOC_001544	Conserved lncRNA
Pto_XLOC_021240	Conserved lncRNA
Pto_XLOC_015141	Conserved lncRNA
Pto_XLOC_004954	Conserved lncRNA
Pto_XLOC_001600	Conserved lncRNA
Pto_XLOC_001556	Conserved lncRNA
Pto_XLOC_025658	Conserved lncRNA
Pto_XLOC_001318	Conserved lncRNA
Pto_XLOC_006087	Conserved lncRNA
Pto_XLOC_001370	Conserved lncRNA
Pto_XLOC_001464	Conserved lncRNA
Pto_XLOC_001471	Conserved lncRNA
Pto_XLOC_003322	Conserved lncRNA
Pto_XLOC_003255	Conserved lncRNA
Pto_XLOC_003375	Conserved lncRNA
Pto_XLOC_003409	Conserved lncRNA
Pto_XLOC_005902	Conserved lncRNA
Pto_XLOC_003327	Conserved lncRNA
Pto_XLOC_006304	Conserved lncRNA
Pto_XLOC_004053	Conserved lncRNA
Pto_XLOC_011886	Conserved lncRNA
Pto_XLOC_011885	Conserved lncRNA
Pto_XLOC_027717	Conserved lncRNA
Pto_XLOC_016596	Conserved lncRNA
Pto_XLOC_003299	Conserved lncRNA
Pto_XLOC_017176	Conserved lncRNA
Pto_XLOC_000033	Conserved lncRNA
Pto_XLOC_018041	Conserved lncRNA
Pto_XLOC_001811	Conserved lncRNA
Pto_XLOC_020977	Conserved lncRNA
Pto_XLOC_020979	Conserved lncRNA
Pto_XLOC_026190	Conserved lncRNA
Pto_XLOC_003110	Conserved lncRNA
Pto_XLOC_027843	Conserved lncRNA
Pto_XLOC_004298	Conserved lncRNA
Pto_XLOC_003550	Conserved lncRNA
Pto_XLOC_014538	Conserved lncRNA
Pto_XLOC_023096	Conserved lncRNA
Pto_XLOC_020952	Conserved lncRNA
Pto_XLOC_002041	Conserved lncRNA
Pto_XLOC_002124	Conserved lncRNA
Pto_XLOC_011351	Conserved lncRNA
Pto_XLOC_002212	Conserved lncRNA
Pto_XLOC_002384	Conserved lncRNA
Pto_XLOC_017441	Conserved lncRNA
Pto_XLOC_017393	Conserved lncRNA
Pto_XLOC_002617	Conserved lncRNA
Pto_XLOC_002677	Conserved lncRNA
Pto_XLOC_002685	Conserved lncRNA
Pto_XLOC_002704	Conserved lncRNA
Pto_XLOC_023636	Conserved lncRNA
Pto_XLOC_020337	Conserved lncRNA
Pto_XLOC_002875	Conserved lncRNA
Pto_XLOC_012229	Conserved lncRNA
Pto_XLOC_002951	Conserved lncRNA
Pto_XLOC_003047	Conserved lncRNA
Pto_XLOC_001353	Conserved lncRNA
Pto_XLOC_013099	Conserved lncRNA
Pto_XLOC_012677	Conserved lncRNA
Pto_XLOC_014391	Conserved lncRNA
Pto_XLOC_014453	Conserved lncRNA
Pto_XLOC_001548	Conserved lncRNA
Pto_XLOC_003320	Conserved lncRNA
Pto_XLOC_003250	Conserved lncRNA
Pto_XLOC_001640	Conserved lncRNA
Pto_XLOC_012474	Conserved lncRNA
Pto_XLOC_019440	Conserved lncRNA
Pto_XLOC_003716	Conserved lncRNA
Pto_XLOC_020370	Conserved lncRNA
Pto_XLOC_011391	Conserved lncRNA
Pto_XLOC_006370	Conserved lncRNA
Pto_XLOC_007172	Conserved lncRNA
Pto_XLOC_002669	Conserved lncRNA
Pto_XLOC_002796	Conserved lncRNA
Pto_XLOC_016327	Conserved lncRNA
Pto_XLOC_014949	Conserved lncRNA
Pto_XLOC_020592	Conserved lncRNA
Pto_XLOC_019058	Conserved lncRNA
Pto_XLOC_008524	Conserved lncRNA
Pto_XLOC_001813	Conserved lncRNA
Pto_XLOC_012204	Conserved lncRNA
Pto_XLOC_012203	Conserved lncRNA
Pto_XLOC_023424	Conserved lncRNA
Pto_XLOC_002954	Conserved lncRNA
Pto_XLOC_015140	Conserved lncRNA
Pto_XLOC_021347	Conserved lncRNA
Pto_XLOC_027083	Conserved lncRNA
Pto_XLOC_018050	Conserved lncRNA
Pto_XLOC_016442	Conserved lncRNA
Pto_XLOC_016441	Conserved lncRNA
Pto_XLOC_016498	Conserved lncRNA
Pto_XLOC_021968	Conserved lncRNA
Pto_XLOC_015645	Conserved lncRNA
Pto_XLOC_015660	Conserved lncRNA
Pto_XLOC_007908	Conserved lncRNA
Pto_XLOC_007907	Conserved lncRNA
Pto_XLOC_003294	Conserved lncRNA
Pto_XLOC_003240	Conserved lncRNA
Pto_XLOC_003553	Conserved lncRNA
Pto_XLOC_006115	Conserved lncRNA
Pto_XLOC_011355	Conserved lncRNA
Pto_XLOC_010524	Conserved lncRNA
Pto_XLOC_003306	Conserved lncRNA
Pto_XLOC_000156	Conserved lncRNA
Pto_XLOC_013277	Conserved lncRNA
Pto_XLOC_008316	Conserved lncRNA
Pto_XLOC_015978	Conserved lncRNA
Pto_XLOC_008848	Conserved lncRNA
Pto_XLOC_016793	Conserved lncRNA
Pto_XLOC_016250	Conserved lncRNA
Pto_XLOC_016293	Conserved lncRNA
Pto_XLOC_016296	Conserved lncRNA
Pto_XLOC_016343	Conserved lncRNA
Pto_XLOC_016425	Conserved lncRNA
Pto_XLOC_021087	Conserved lncRNA
Pto_XLOC_021079	Conserved lncRNA
Pto_XLOC_003634	Conserved lncRNA
Pto_XLOC_016497	Conserved lncRNA
Pto_XLOC_016499	Conserved lncRNA
Pto_XLOC_015533	Conserved lncRNA
Pto_XLOC_008696	Conserved lncRNA
Pto_XLOC_018015	Conserved lncRNA
Pto_XLOC_001950	Conserved lncRNA
Pto_XLOC_016836	Conserved lncRNA
Pto_XLOC_007255	Conserved lncRNA
Pto_XLOC_016890	Conserved lncRNA
Pto_XLOC_016900	Conserved lncRNA
Pto_XLOC_016915	Conserved lncRNA
Pto_XLOC_015886	Conserved lncRNA
Pto_XLOC_016918	Conserved lncRNA
Pto_XLOC_016966	Conserved lncRNA
Pto_XLOC_015930	Conserved lncRNA
Pto_XLOC_009419	Conserved lncRNA
Pto_XLOC_014534	Conserved lncRNA
Pto_XLOC_015882	Conserved lncRNA
Pto_XLOC_014681	Conserved lncRNA
Pto_XLOC_009118	Conserved lncRNA
Pto_XLOC_008303	Conserved lncRNA
Pto_XLOC_013681	Conserved lncRNA
Pto_XLOC_010572	Conserved lncRNA
Pto_XLOC_006039	Conserved lncRNA
Pto_XLOC_005368	Conserved lncRNA
Pto_XLOC_021732	Conserved lncRNA
Pto_XLOC_017160	Conserved lncRNA
Pto_XLOC_017120	Conserved lncRNA
Pto_XLOC_016166	Conserved lncRNA
Pto_XLOC_000184	Conserved lncRNA
Pto_XLOC_017344	Conserved lncRNA
Pto_XLOC_017337	Conserved lncRNA
Pto_XLOC_017341	Conserved lncRNA
Pto_XLOC_017348	Conserved lncRNA
Pto_XLOC_002776	Conserved lncRNA
Pto_XLOC_017544	Conserved lncRNA
Pto_XLOC_017591	Conserved lncRNA
Pto_XLOC_017616	Conserved lncRNA
Pto_XLOC_017674	Conserved lncRNA
Pto_XLOC_017731	Conserved lncRNA
Pto_XLOC_017848	Conserved lncRNA
Pto_XLOC_000132	Conserved lncRNA
Pto_XLOC_018011	Conserved lncRNA
Pto_XLOC_018013	Conserved lncRNA
Pto_XLOC_001717	Conserved lncRNA
Pto_XLOC_018099	Conserved lncRNA
Pto_XLOC_018101	Conserved lncRNA
Pto_XLOC_018100	Conserved lncRNA
Pto_XLOC_018097	Conserved lncRNA
Pto_XLOC_017315	Conserved lncRNA
Pto_XLOC_000796	Conserved lncRNA
Pto_XLOC_013484	Conserved lncRNA
Pto_XLOC_014965	Conserved lncRNA
Pto_XLOC_014816	Conserved lncRNA
Pto_XLOC_019199	Conserved lncRNA
Pto_XLOC_022680	Conserved lncRNA
Pto_XLOC_018083	Conserved lncRNA
Pto_XLOC_017275	Conserved lncRNA
Pto_XLOC_023734	Conserved lncRNA
Pto_XLOC_006600	Conserved lncRNA
Pto_XLOC_007770	Conserved lncRNA
Pto_XLOC_001503	Conserved lncRNA
Pto_XLOC_007976	Conserved lncRNA
Pto_XLOC_008331	Conserved lncRNA
Pto_XLOC_007100	Conserved lncRNA
Pto_XLOC_008317	Conserved lncRNA
Pto_XLOC_012759	Conserved lncRNA
Pto_XLOC_012758	Conserved lncRNA
Pto_XLOC_007099	Conserved lncRNA
Pto_XLOC_003313	Conserved lncRNA
Pto_XLOC_000661	Conserved lncRNA
Pto_XLOC_022901	Conserved lncRNA
Pto_XLOC_018258	Conserved lncRNA
Pto_XLOC_018355	Conserved lncRNA
Pto_XLOC_018391	Conserved lncRNA
Pto_XLOC_000383	Conserved lncRNA
Pto_XLOC_018609	Conserved lncRNA
Pto_XLOC_020284	Conserved lncRNA
Pto_XLOC_018823	Conserved lncRNA
Pto_XLOC_027654	Conserved lncRNA
Pto_XLOC_019429	Conserved lncRNA
Pto_XLOC_019507	Conserved lncRNA
Pto_XLOC_019508	Conserved lncRNA
Pto_XLOC_005389	Conserved lncRNA
Pto_XLOC_005388	Conserved lncRNA
Pto_XLOC_007946	Conserved lncRNA
Pto_XLOC_021771	Conserved lncRNA
Pto_XLOC_009173	Conserved lncRNA
Pto_XLOC_024329	Conserved lncRNA
Pto_XLOC_010446	Conserved lncRNA
Pto_XLOC_014679	Conserved lncRNA
Pto_XLOC_019737	Conserved lncRNA
Pto_XLOC_019812	Conserved lncRNA
Pto_XLOC_020063	Conserved lncRNA
Pto_XLOC_026925	Conserved lncRNA
Pto_XLOC_020352	Conserved lncRNA
Pto_XLOC_021332	Conserved lncRNA
Pto_XLOC_020406	Conserved lncRNA
Pto_XLOC_007520	Conserved lncRNA
Pto_XLOC_000714	Conserved lncRNA
Pto_XLOC_012615	Conserved lncRNA
Pto_XLOC_025010	Conserved lncRNA
Pto_XLOC_005019	Conserved lncRNA
Pto_XLOC_008561	Conserved lncRNA
Pto_XLOC_008727	Conserved lncRNA
Pto_XLOC_018860	Conserved lncRNA
Pto_XLOC_006881	Conserved lncRNA
Pto_XLOC_006381	Conserved lncRNA
Pto_XLOC_002423	Conserved lncRNA
Pto_XLOC_021882	Conserved lncRNA
Pto_XLOC_020518	Conserved lncRNA
Pto_XLOC_022704	Conserved lncRNA
Pto_XLOC_018620	Conserved lncRNA
Pto_XLOC_010287	Conserved lncRNA
Pto_XLOC_007627	Conserved lncRNA
Pto_XLOC_021629	Conserved lncRNA
Pto_XLOC_006669	Conserved lncRNA
Pto_XLOC_020862	Conserved lncRNA
Pto_XLOC_020867	Conserved lncRNA
Pto_XLOC_015616	Conserved lncRNA
Pto_XLOC_014417	Conserved lncRNA
Pto_XLOC_017369	Conserved lncRNA
Pto_XLOC_017368	Conserved lncRNA
Pto_XLOC_020939	Conserved lncRNA
Pto_XLOC_005392	Conserved lncRNA
Pto_XLOC_021045	Conserved lncRNA
Pto_XLOC_021054	Conserved lncRNA
Pto_XLOC_021089	Conserved lncRNA
Pto_XLOC_021246	Conserved lncRNA
Pto_XLOC_021317	Conserved lncRNA
Pto_XLOC_021367	Conserved lncRNA
Pto_XLOC_026673	Conserved lncRNA
Pto_XLOC_021474	Conserved lncRNA
Pto_XLOC_021499	Conserved lncRNA
Pto_XLOC_021500	Conserved lncRNA
Pto_XLOC_021475	Conserved lncRNA
Pto_XLOC_021558	Conserved lncRNA
Pto_XLOC_021770	Conserved lncRNA
Pto_XLOC_025103	Conserved lncRNA
Pto_XLOC_010993	Conserved lncRNA
Pto_XLOC_002595	Conserved lncRNA
Pto_XLOC_010232	Conserved lncRNA
Pto_XLOC_010602	Conserved lncRNA
Pto_XLOC_000488	Conserved lncRNA
Pto_XLOC_022305	Conserved lncRNA
Pto_XLOC_022222	Conserved lncRNA
Pto_XLOC_022390	Conserved lncRNA
Pto_XLOC_022450	Conserved lncRNA
Pto_XLOC_022492	Conserved lncRNA
Pto_XLOC_022497	Conserved lncRNA
Pto_XLOC_011537	Conserved lncRNA
Pto_XLOC_022605	Conserved lncRNA
Pto_XLOC_022788	Conserved lncRNA
Pto_XLOC_017596	Conserved lncRNA
Pto_XLOC_022975	Conserved lncRNA
Pto_XLOC_022990	Conserved lncRNA
Pto_XLOC_023067	Conserved lncRNA
Pto_XLOC_023255	Conserved lncRNA
Pto_XLOC_013792	Conserved lncRNA
Pto_XLOC_023539	Conserved lncRNA
Pto_XLOC_004816	Conserved lncRNA
Pto_XLOC_023572	Conserved lncRNA
Pto_XLOC_023623	Conserved lncRNA
Pto_XLOC_023665	Conserved lncRNA
Pto_XLOC_014085	Conserved lncRNA
Pto_XLOC_023895	Conserved lncRNA
Pto_XLOC_023926	Conserved lncRNA
Pto_XLOC_011212	Conserved lncRNA
Pto_XLOC_012095	Conserved lncRNA
Pto_XLOC_014994	Conserved lncRNA
Pto_XLOC_005799	Conserved lncRNA
Pto_XLOC_024445	Conserved lncRNA
Pto_XLOC_010931	Conserved lncRNA
Pto_XLOC_022579	Conserved lncRNA
Pto_XLOC_008930	Conserved lncRNA
Pto_XLOC_024443	Conserved lncRNA
Pto_XLOC_024473	Conserved lncRNA
Pto_XLOC_005274	Conserved lncRNA
Pto_XLOC_005187	Conserved lncRNA
Pto_XLOC_024786	Conserved lncRNA
Pto_XLOC_024813	Conserved lncRNA
Pto_XLOC_024812	Conserved lncRNA
Pto_XLOC_024887	Conserved lncRNA
Pto_XLOC_012574	Conserved lncRNA
Pto_XLOC_006035	Conserved lncRNA
Pto_XLOC_012624	Conserved lncRNA
Pto_XLOC_025019	Conserved lncRNA
Pto_XLOC_009178	Conserved lncRNA
Pto_XLOC_006582	Conserved lncRNA
Pto_XLOC_019694	Conserved lncRNA
Pto_XLOC_011753	Conserved lncRNA
Pto_XLOC_025108	Conserved lncRNA
Pto_XLOC_021222	Conserved lncRNA
Pto_XLOC_009748	Conserved lncRNA
Pto_XLOC_009747	Conserved lncRNA
Pto_XLOC_016191	Conserved lncRNA
Pto_XLOC_012714	Conserved lncRNA
Pto_XLOC_001831	Conserved lncRNA
Pto_XLOC_025622	Conserved lncRNA
Pto_XLOC_026330	Conserved lncRNA
Pto_XLOC_014419	Conserved lncRNA
Pto_XLOC_025682	Conserved lncRNA
Pto_XLOC_005154	Conserved lncRNA
Pto_XLOC_027525	Conserved lncRNA
Pto_XLOC_025728	Conserved lncRNA
Pto_XLOC_025753	Conserved lncRNA
Pto_XLOC_004982	Conserved lncRNA
Pto_XLOC_025837	Conserved lncRNA
Pto_XLOC_004842	Conserved lncRNA
Pto_XLOC_025912	Conserved lncRNA
Pto_XLOC_004637	Conserved lncRNA
Pto_XLOC_026171	Conserved lncRNA
Pto_XLOC_026223	Conserved lncRNA
Pto_XLOC_026350	Conserved lncRNA
Pto_XLOC_025670	Conserved lncRNA
Pto_XLOC_026474	Conserved lncRNA
Pto_XLOC_004084	Conserved lncRNA
Pto_XLOC_026481	Conserved lncRNA
Pto_XLOC_004958	Conserved lncRNA
Pto_XLOC_026644	Conserved lncRNA
Pto_XLOC_026643	Conserved lncRNA
Pto_XLOC_003687	Conserved lncRNA
Pto_XLOC_003671	Conserved lncRNA
Pto_XLOC_003688	Conserved lncRNA
Pto_XLOC_003652	Conserved lncRNA
Pto_XLOC_026672	Conserved lncRNA
Pto_XLOC_003608	Conserved lncRNA
Pto_XLOC_003506	Conserved lncRNA
Pto_XLOC_026818	Conserved lncRNA
Pto_XLOC_003486	Conserved lncRNA
Pto_XLOC_026863	Conserved lncRNA
Pto_XLOC_026606	Conserved lncRNA
Pto_XLOC_003794	Conserved lncRNA
Pto_XLOC_003766	Conserved lncRNA
Pto_XLOC_005554	Conserved lncRNA
Pto_XLOC_021223	Conserved lncRNA
Pto_XLOC_027503	Conserved lncRNA
Pto_XLOC_017811	Conserved lncRNA
Pto_XLOC_009628	Conserved lncRNA
Pto_XLOC_027402	Conserved lncRNA
Pto_XLOC_027205	Conserved lncRNA
Pto_XLOC_016167	Conserved lncRNA
Pto_XLOC_027371	Conserved lncRNA
Pto_XLOC_027381	Conserved lncRNA
Pto_XLOC_027382	Conserved lncRNA
Pto_XLOC_027397	Conserved lncRNA
Pto_XLOC_012160	Conserved lncRNA
Pto_XLOC_027451	Conserved lncRNA
Pto_XLOC_027466	Conserved lncRNA
Pto_XLOC_027473	Conserved lncRNA
Pto_XLOC_000761	Conserved lncRNA
Pto_XLOC_027670	Conserved lncRNA
Pto_XLOC_002801	Conserved lncRNA
Pto_XLOC_016718	Conserved lncRNA
Pto_XLOC_009213	Conserved lncRNA
Pto_XLOC_011203	Conserved lncRNA
Pto_XLOC_014189	Conserved lncRNA
Pto_XLOC_003480	Conserved lncRNA
Pto_XLOC_003484	Conserved lncRNA
Pto_XLOC_026819	Conserved lncRNA
Pto_XLOC_003491	Conserved lncRNA
Pto_XLOC_009790	Conserved lncRNA
Pto_XLOC_003681	Conserved lncRNA
Pto_XLOC_003875	Conserved lncRNA
Pto_XLOC_026372	Conserved lncRNA
Pto_XLOC_004196	Conserved lncRNA
Pto_XLOC_026368	Conserved lncRNA
Pto_XLOC_022668	Conserved lncRNA
Pto_XLOC_011149	Conserved lncRNA
Pto_XLOC_014176	Conserved lncRNA
Pto_XLOC_006418	Conserved lncRNA
Pto_XLOC_004411	Conserved lncRNA
Pto_XLOC_004622	Conserved lncRNA
Pto_XLOC_004766	Conserved lncRNA
Pto_XLOC_004767	Conserved lncRNA
Pto_XLOC_004859	Conserved lncRNA
Pto_XLOC_004875	Conserved lncRNA
Pto_XLOC_012655	Conserved lncRNA
Pto_XLOC_005036	Conserved lncRNA
Pto_XLOC_005086	Conserved lncRNA
Pto_XLOC_025745	Conserved lncRNA
Pto_XLOC_005107	Conserved lncRNA
Pto_XLOC_004160	Conserved lncRNA
Pto_XLOC_025674	Conserved lncRNA
Pto_XLOC_014483	Conserved lncRNA
Pto_XLOC_005276	Conserved lncRNA
Pto_XLOC_005282	Conserved lncRNA
Pto_XLOC_019028	Conserved lncRNA
Pto_XLOC_006972	Conserved lncRNA
Pto_XLOC_006431	Conserved lncRNA
Pto_XLOC_006401	Conserved lncRNA
Pto_XLOC_006404	Conserved lncRNA
Pto_XLOC_006402	Conserved lncRNA
Pto_XLOC_005584	Conserved lncRNA
Pto_XLOC_006042	Conserved lncRNA
Pto_XLOC_027329	Conserved lncRNA
Pto_XLOC_023803	Conserved lncRNA
Pto_XLOC_023804	Conserved lncRNA
Pto_XLOC_006119	Conserved lncRNA
Pto_XLOC_021455	Conserved lncRNA
Pto_XLOC_006405	Conserved lncRNA
Pto_XLOC_006403	Conserved lncRNA
Pto_XLOC_006959	Conserved lncRNA
Pto_XLOC_006948	Conserved lncRNA
Pto_XLOC_007003	Conserved lncRNA
Pto_XLOC_010408	Conserved lncRNA
Pto_XLOC_006565	Conserved lncRNA
Pto_XLOC_007135	Conserved lncRNA
Pto_XLOC_006772	Conserved lncRNA
Pto_XLOC_006916	Conserved lncRNA
Pto_XLOC_006921	Conserved lncRNA
Pto_XLOC_010875	Conserved lncRNA
Pto_XLOC_006451	Conserved lncRNA
Pto_XLOC_009816	Conserved lncRNA
Pto_XLOC_006617	Conserved lncRNA
Pto_XLOC_007324	Conserved lncRNA
Pto_XLOC_010273	Conserved lncRNA
Pto_XLOC_007426	Conserved lncRNA
Pto_XLOC_020353	Conserved lncRNA
Pto_XLOC_017333	Conserved lncRNA
Pto_XLOC_008053	Conserved lncRNA
Pto_XLOC_008103	Conserved lncRNA
Pto_XLOC_007539	Conserved lncRNA
Pto_XLOC_008196	Conserved lncRNA
Pto_XLOC_008181	Conserved lncRNA
Pto_XLOC_007745	Conserved lncRNA
Pto_XLOC_007832	Conserved lncRNA
Pto_XLOC_008382	Conserved lncRNA
Pto_XLOC_008384	Conserved lncRNA
Pto_XLOC_008385	Conserved lncRNA
Pto_XLOC_015344	Conserved lncRNA
Pto_XLOC_007323	Conserved lncRNA
Pto_XLOC_027136	Conserved lncRNA
Pto_XLOC_007918	Conserved lncRNA
Pto_XLOC_008492	Conserved lncRNA
Pto_XLOC_008535	Conserved lncRNA
Pto_XLOC_008537	Conserved lncRNA
Pto_XLOC_008567	Conserved lncRNA
Pto_XLOC_008710	Conserved lncRNA
Pto_XLOC_008737	Conserved lncRNA
Pto_XLOC_013310	Conserved lncRNA
Pto_XLOC_010093	Conserved lncRNA
Pto_XLOC_009411	Conserved lncRNA
Pto_XLOC_015925	Conserved lncRNA
Pto_XLOC_022117	Conserved lncRNA
Pto_XLOC_008841	Conserved lncRNA
Pto_XLOC_008907	Conserved lncRNA
Pto_XLOC_009298	Conserved lncRNA
Pto_XLOC_009371	Conserved lncRNA
Pto_XLOC_018129	Conserved lncRNA
Pto_XLOC_012599	Conserved lncRNA
Pto_XLOC_026237	Conserved lncRNA
Pto_XLOC_006204	Conserved lncRNA
Pto_XLOC_009636	Conserved lncRNA
Pto_XLOC_014955	Conserved lncRNA
Pto_XLOC_006860	Conserved lncRNA
Pto_XLOC_009787	Conserved lncRNA
Pto_XLOC_010463	Conserved lncRNA
Pto_XLOC_010486	Conserved lncRNA
Pto_XLOC_010270	Conserved lncRNA
Pto_XLOC_010269	Conserved lncRNA
Pto_XLOC_011438	Conserved lncRNA
Pto_XLOC_011435	Conserved lncRNA
Pto_XLOC_010903	Conserved lncRNA
Pto_XLOC_014806	Conserved lncRNA
Pto_XLOC_011302	Conserved lncRNA
Pto_XLOC_011343	Conserved lncRNA
Pto_XLOC_011352	Conserved lncRNA
Pto_XLOC_011928	Conserved lncRNA
Pto_XLOC_011395	Conserved lncRNA
Pto_XLOC_011059	Conserved lncRNA
Pto_XLOC_023567	Conserved lncRNA
Pto_XLOC_011692	Conserved lncRNA
Pto_XLOC_016030	Conserved lncRNA
Pto_XLOC_022748	Conserved lncRNA
Pto_XLOC_008203	Conserved lncRNA
Pto_XLOC_008424	Conserved lncRNA
Pto_XLOC_012052	Conserved lncRNA
Pto_XLOC_015099	Conserved lncRNA
Pto_XLOC_014629	Conserved lncRNA
Pto_XLOC_006472	Conserved lncRNA
Pto_XLOC_006245	Conserved lncRNA
Pto_XLOC_012069	Conserved lncRNA
Pto_XLOC_012072	Conserved lncRNA
Pto_XLOC_012601	Conserved lncRNA
Pto_XLOC_012074	Conserved lncRNA
Pto_XLOC_012073	Conserved lncRNA
Pto_XLOC_012414	Conserved lncRNA
Pto_XLOC_012413	Conserved lncRNA
Pto_XLOC_012412	Conserved lncRNA
Pto_XLOC_027298	Conserved lncRNA
Pto_XLOC_027297	Conserved lncRNA
Pto_XLOC_012529	Conserved lncRNA
Pto_XLOC_005730	Conserved lncRNA
Pto_XLOC_014660	Conserved lncRNA
Pto_XLOC_012795	Conserved lncRNA
Pto_XLOC_013097	Conserved lncRNA
Pto_XLOC_013151	Conserved lncRNA
Pto_XLOC_013180	Conserved lncRNA
Pto_XLOC_013659	Conserved lncRNA
Pto_XLOC_013373	Conserved lncRNA
Pto_XLOC_013372	Conserved lncRNA
Pto_XLOC_014032	Conserved lncRNA
Pto_XLOC_014407	Conserved lncRNA
Pto_XLOC_014390	Conserved lncRNA
Pto_XLOC_014701	Conserved lncRNA
Pto_XLOC_006139	Conserved lncRNA
Pto_XLOC_023454	Conserved lncRNA
Pto_XLOC_015059	Conserved lncRNA
Pto_XLOC_014193	Conserved lncRNA
Pto_XLOC_013735	Conserved lncRNA
Pto_XLOC_006628	Conserved lncRNA
Pto_XLOC_005903	Conserved lncRNA
Pto_XLOC_005264	Conserved lncRNA
Pto_XLOC_007667	Conserved lncRNA
Pto_XLOC_014221	Conserved lncRNA
Pto_XLOC_014801	Conserved lncRNA
Pto_XLOC_007732	Conserved lncRNA
Pto_XLOC_014930	Conserved lncRNA
Pto_XLOC_012246	Conserved lncRNA
Pto_XLOC_012256	Conserved lncRNA
Pto_XLOC_012252	Conserved lncRNA
Pto_XLOC_014826	Conserved lncRNA
Pto_XLOC_028024	Conserved lncRNA
Pto_XLOC_014933	Conserved lncRNA
Pto_XLOC_014377	Conserved lncRNA
Pto_XLOC_014378	Conserved lncRNA
Pto_XLOC_014336	Conserved lncRNA
Pto_XLOC_009846	Conserved lncRNA
Pto_XLOC_015090	Conserved lncRNA
Pto_XLOC_005939	Conserved lncRNA
Pto_XLOC_005937	Conserved lncRNA
Pto_XLOC_005934	Conserved lncRNA
Pto_XLOC_005931	Conserved lncRNA
Pto_XLOC_005927	Conserved lncRNA
Pto_XLOC_003254	Conserved lncRNA
Pto_XLOC_000040	Species-specific lncRNA
Pto_XLOC_000043	Species-specific lncRNA
Pto_XLOC_000050	Species-specific lncRNA
Pto_XLOC_000072	Species-specific lncRNA
Pto_XLOC_000073	Species-specific lncRNA
Pto_XLOC_000090	Species-specific lncRNA
Pto_XLOC_000129	Species-specific lncRNA
Pto_XLOC_000153	Species-specific lncRNA
Pto_XLOC_000279	Species-specific lncRNA
Pto_XLOC_000293	Species-specific lncRNA
Pto_XLOC_000313	Species-specific lncRNA
Pto_XLOC_000360	Species-specific lncRNA
Pto_XLOC_000394	Species-specific lncRNA
Pto_XLOC_000414	Species-specific lncRNA
Pto_XLOC_000462	Species-specific lncRNA
Pto_XLOC_000507	Species-specific lncRNA
Pto_XLOC_000546	Species-specific lncRNA
Pto_XLOC_000549	Species-specific lncRNA
Pto_XLOC_000550	Species-specific lncRNA
Pto_XLOC_000561	Species-specific lncRNA
Pto_XLOC_000591	Species-specific lncRNA
Pto_XLOC_000604	Species-specific lncRNA
Pto_XLOC_000610	Species-specific lncRNA
Pto_XLOC_000615	Species-specific lncRNA
Pto_XLOC_000644	Species-specific lncRNA
Pto_XLOC_000708	Species-specific lncRNA
Pto_XLOC_000732	Species-specific lncRNA
Pto_XLOC_000748	Species-specific lncRNA
Pto_XLOC_000755	Species-specific lncRNA
Pto_XLOC_000768	Species-specific lncRNA
Pto_XLOC_000825	Species-specific lncRNA
Pto_XLOC_000920	Species-specific lncRNA
Pto_XLOC_001043	Species-specific lncRNA
Pto_XLOC_001118	Species-specific lncRNA
Pto_XLOC_001126	Species-specific lncRNA
Pto_XLOC_001159	Species-specific lncRNA
Pto_XLOC_001167	Species-specific lncRNA
Pto_XLOC_001211	Species-specific lncRNA
Pto_XLOC_001241	Species-specific lncRNA
Pto_XLOC_001290	Species-specific lncRNA
Pto_XLOC_001309	Species-specific lncRNA
Pto_XLOC_001338	Species-specific lncRNA
Pto_XLOC_001376	Species-specific lncRNA
Pto_XLOC_001437	Species-specific lncRNA
Pto_XLOC_001444	Species-specific lncRNA
Pto_XLOC_001484	Species-specific lncRNA
Pto_XLOC_001550	Species-specific lncRNA
Pto_XLOC_001566	Species-specific lncRNA
Pto_XLOC_001594	Species-specific lncRNA
Pto_XLOC_001596	Species-specific lncRNA
Pto_XLOC_001611	Species-specific lncRNA
Pto_XLOC_001633	Species-specific lncRNA
Pto_XLOC_001641	Species-specific lncRNA
Pto_XLOC_001670	Species-specific lncRNA
Pto_XLOC_001725	Species-specific lncRNA
Pto_XLOC_001744	Species-specific lncRNA
Pto_XLOC_001756	Species-specific lncRNA
Pto_XLOC_001782	Species-specific lncRNA
Pto_XLOC_001790	Species-specific lncRNA
Pto_XLOC_001855	Species-specific lncRNA
Pto_XLOC_001876	Species-specific lncRNA
Pto_XLOC_001901	Species-specific lncRNA
Pto_XLOC_002063	Species-specific lncRNA
Pto_XLOC_002206	Species-specific lncRNA
Pto_XLOC_002250	Species-specific lncRNA
Pto_XLOC_002295	Species-specific lncRNA
Pto_XLOC_002298	Species-specific lncRNA
Pto_XLOC_002302	Species-specific lncRNA
Pto_XLOC_002307	Species-specific lncRNA
Pto_XLOC_002313	Species-specific lncRNA
Pto_XLOC_002356	Species-specific lncRNA
Pto_XLOC_002409	Species-specific lncRNA
Pto_XLOC_002412	Species-specific lncRNA
Pto_XLOC_002497	Species-specific lncRNA
Pto_XLOC_002499	Species-specific lncRNA
Pto_XLOC_002503	Species-specific lncRNA
Pto_XLOC_002520	Species-specific lncRNA
Pto_XLOC_002571	Species-specific lncRNA
Pto_XLOC_002577	Species-specific lncRNA
Pto_XLOC_002662	Species-specific lncRNA
Pto_XLOC_002664	Species-specific lncRNA
Pto_XLOC_002683	Species-specific lncRNA
Pto_XLOC_002715	Species-specific lncRNA
Pto_XLOC_002716	Species-specific lncRNA
Pto_XLOC_002737	Species-specific lncRNA
Pto_XLOC_002767	Species-specific lncRNA
Pto_XLOC_002808	Species-specific lncRNA
Pto_XLOC_002810	Species-specific lncRNA
Pto_XLOC_002848	Species-specific lncRNA
Pto_XLOC_002874	Species-specific lncRNA
Pto_XLOC_003015	Species-specific lncRNA
Pto_XLOC_003061	Species-specific lncRNA
Pto_XLOC_003109	Species-specific lncRNA
Pto_XLOC_003129	Species-specific lncRNA
Pto_XLOC_003135	Species-specific lncRNA
Pto_XLOC_003146	Species-specific lncRNA
Pto_XLOC_003147	Species-specific lncRNA
Pto_XLOC_003155	Species-specific lncRNA
Pto_XLOC_003179	Species-specific lncRNA
Pto_XLOC_003187	Species-specific lncRNA
Pto_XLOC_003193	Species-specific lncRNA
Pto_XLOC_003281	Species-specific lncRNA
Pto_XLOC_003310	Species-specific lncRNA
Pto_XLOC_003315	Species-specific lncRNA
Pto_XLOC_003316	Species-specific lncRNA
Pto_XLOC_003319	Species-specific lncRNA
Pto_XLOC_003404	Species-specific lncRNA
Pto_XLOC_003437	Species-specific lncRNA
Pto_XLOC_003445	Species-specific lncRNA
Pto_XLOC_003458	Species-specific lncRNA
Pto_XLOC_003526	Species-specific lncRNA
Pto_XLOC_003554	Species-specific lncRNA
Pto_XLOC_003562	Species-specific lncRNA
Pto_XLOC_003572	Species-specific lncRNA
Pto_XLOC_003589	Species-specific lncRNA
Pto_XLOC_003711	Species-specific lncRNA
Pto_XLOC_003744	Species-specific lncRNA
Pto_XLOC_003760	Species-specific lncRNA
Pto_XLOC_003822	Species-specific lncRNA
Pto_XLOC_003833	Species-specific lncRNA
Pto_XLOC_003939	Species-specific lncRNA
Pto_XLOC_003984	Species-specific lncRNA
Pto_XLOC_004019	Species-specific lncRNA
Pto_XLOC_004029	Species-specific lncRNA
Pto_XLOC_004178	Species-specific lncRNA
Pto_XLOC_004182	Species-specific lncRNA
Pto_XLOC_004198	Species-specific lncRNA
Pto_XLOC_004226	Species-specific lncRNA
Pto_XLOC_004229	Species-specific lncRNA
Pto_XLOC_004262	Species-specific lncRNA
Pto_XLOC_004315	Species-specific lncRNA
Pto_XLOC_004337	Species-specific lncRNA
Pto_XLOC_004340	Species-specific lncRNA
Pto_XLOC_004361	Species-specific lncRNA
Pto_XLOC_004423	Species-specific lncRNA
Pto_XLOC_004562	Species-specific lncRNA
Pto_XLOC_004579	Species-specific lncRNA
Pto_XLOC_004631	Species-specific lncRNA
Pto_XLOC_004638	Species-specific lncRNA
Pto_XLOC_004683	Species-specific lncRNA
Pto_XLOC_004712	Species-specific lncRNA
Pto_XLOC_004841	Species-specific lncRNA
Pto_XLOC_004850	Species-specific lncRNA
Pto_XLOC_004853	Species-specific lncRNA
Pto_XLOC_004871	Species-specific lncRNA
Pto_XLOC_004901	Species-specific lncRNA
Pto_XLOC_004914	Species-specific lncRNA
Pto_XLOC_004937	Species-specific lncRNA
Pto_XLOC_004966	Species-specific lncRNA
Pto_XLOC_004968	Species-specific lncRNA
Pto_XLOC_004969	Species-specific lncRNA
Pto_XLOC_004971	Species-specific lncRNA
Pto_XLOC_004974	Species-specific lncRNA
Pto_XLOC_004989	Species-specific lncRNA
Pto_XLOC_005022	Species-specific lncRNA
Pto_XLOC_005031	Species-specific lncRNA
Pto_XLOC_005039	Species-specific lncRNA
Pto_XLOC_005079	Species-specific lncRNA
Pto_XLOC_005097	Species-specific lncRNA
Pto_XLOC_005102	Species-specific lncRNA
Pto_XLOC_005126	Species-specific lncRNA
Pto_XLOC_005132	Species-specific lncRNA
Pto_XLOC_005147	Species-specific lncRNA
Pto_XLOC_005158	Species-specific lncRNA
Pto_XLOC_005192	Species-specific lncRNA
Pto_XLOC_005198	Species-specific lncRNA
Pto_XLOC_005218	Species-specific lncRNA
Pto_XLOC_005219	Species-specific lncRNA
Pto_XLOC_005234	Species-specific lncRNA
Pto_XLOC_005278	Species-specific lncRNA
Pto_XLOC_005302	Species-specific lncRNA
Pto_XLOC_005306	Species-specific lncRNA
Pto_XLOC_005318	Species-specific lncRNA
Pto_XLOC_005349	Species-specific lncRNA
Pto_XLOC_005357	Species-specific lncRNA
Pto_XLOC_005390	Species-specific lncRNA
Pto_XLOC_005471	Species-specific lncRNA
Pto_XLOC_005486	Species-specific lncRNA
Pto_XLOC_005507	Species-specific lncRNA
Pto_XLOC_005538	Species-specific lncRNA
Pto_XLOC_005547	Species-specific lncRNA
Pto_XLOC_005553	Species-specific lncRNA
Pto_XLOC_005569	Species-specific lncRNA
Pto_XLOC_005633	Species-specific lncRNA
Pto_XLOC_005663	Species-specific lncRNA
Pto_XLOC_005679	Species-specific lncRNA
Pto_XLOC_005686	Species-specific lncRNA
Pto_XLOC_005694	Species-specific lncRNA
Pto_XLOC_005702	Species-specific lncRNA
Pto_XLOC_005743	Species-specific lncRNA
Pto_XLOC_005765	Species-specific lncRNA
Pto_XLOC_005797	Species-specific lncRNA
Pto_XLOC_005804	Species-specific lncRNA
Pto_XLOC_005806	Species-specific lncRNA
Pto_XLOC_005807	Species-specific lncRNA
Pto_XLOC_005809	Species-specific lncRNA
Pto_XLOC_005810	Species-specific lncRNA
Pto_XLOC_005824	Species-specific lncRNA
Pto_XLOC_005830	Species-specific lncRNA
Pto_XLOC_005842	Species-specific lncRNA
Pto_XLOC_005856	Species-specific lncRNA
Pto_XLOC_005866	Species-specific lncRNA
Pto_XLOC_005891	Species-specific lncRNA
Pto_XLOC_005896	Species-specific lncRNA
Pto_XLOC_005899	Species-specific lncRNA
Pto_XLOC_005924	Species-specific lncRNA
Pto_XLOC_005935	Species-specific lncRNA
Pto_XLOC_005960	Species-specific lncRNA
Pto_XLOC_005962	Species-specific lncRNA
Pto_XLOC_006093	Species-specific lncRNA
Pto_XLOC_006136	Species-specific lncRNA
Pto_XLOC_006158	Species-specific lncRNA
Pto_XLOC_006179	Species-specific lncRNA
Pto_XLOC_006184	Species-specific lncRNA
Pto_XLOC_006243	Species-specific lncRNA
Pto_XLOC_006274	Species-specific lncRNA
Pto_XLOC_006296	Species-specific lncRNA
Pto_XLOC_006307	Species-specific lncRNA
Pto_XLOC_006323	Species-specific lncRNA
Pto_XLOC_006351	Species-specific lncRNA
Pto_XLOC_006363	Species-specific lncRNA
Pto_XLOC_006482	Species-specific lncRNA
Pto_XLOC_006491	Species-specific lncRNA
Pto_XLOC_006543	Species-specific lncRNA
Pto_XLOC_006591	Species-specific lncRNA
Pto_XLOC_006592	Species-specific lncRNA
Pto_XLOC_006635	Species-specific lncRNA
Pto_XLOC_006638	Species-specific lncRNA
Pto_XLOC_006641	Species-specific lncRNA
Pto_XLOC_006649	Species-specific lncRNA
Pto_XLOC_006655	Species-specific lncRNA
Pto_XLOC_006668	Species-specific lncRNA
Pto_XLOC_006678	Species-specific lncRNA
Pto_XLOC_006702	Species-specific lncRNA
Pto_XLOC_006706	Species-specific lncRNA
Pto_XLOC_006712	Species-specific lncRNA
Pto_XLOC_006758	Species-specific lncRNA
Pto_XLOC_006760	Species-specific lncRNA
Pto_XLOC_006882	Species-specific lncRNA
Pto_XLOC_006889	Species-specific lncRNA
Pto_XLOC_006937	Species-specific lncRNA
Pto_XLOC_006939	Species-specific lncRNA
Pto_XLOC_006969	Species-specific lncRNA
Pto_XLOC_006971	Species-specific lncRNA
Pto_XLOC_007015	Species-specific lncRNA
Pto_XLOC_007040	Species-specific lncRNA
Pto_XLOC_007043	Species-specific lncRNA
Pto_XLOC_007084	Species-specific lncRNA
Pto_XLOC_007089	Species-specific lncRNA
Pto_XLOC_007101	Species-specific lncRNA
Pto_XLOC_007103	Species-specific lncRNA
Pto_XLOC_007235	Species-specific lncRNA
Pto_XLOC_007290	Species-specific lncRNA
Pto_XLOC_007311	Species-specific lncRNA
Pto_XLOC_007316	Species-specific lncRNA
Pto_XLOC_007348	Species-specific lncRNA
Pto_XLOC_007368	Species-specific lncRNA
Pto_XLOC_007369	Species-specific lncRNA
Pto_XLOC_007395	Species-specific lncRNA
Pto_XLOC_007416	Species-specific lncRNA
Pto_XLOC_007519	Species-specific lncRNA
Pto_XLOC_007626	Species-specific lncRNA
Pto_XLOC_007650	Species-specific lncRNA
Pto_XLOC_007653	Species-specific lncRNA
Pto_XLOC_007654	Species-specific lncRNA
Pto_XLOC_007660	Species-specific lncRNA
Pto_XLOC_007718	Species-specific lncRNA
Pto_XLOC_007731	Species-specific lncRNA
Pto_XLOC_007738	Species-specific lncRNA
Pto_XLOC_007778	Species-specific lncRNA
Pto_XLOC_007823	Species-specific lncRNA
Pto_XLOC_007834	Species-specific lncRNA
Pto_XLOC_007835	Species-specific lncRNA
Pto_XLOC_007886	Species-specific lncRNA
Pto_XLOC_008126	Species-specific lncRNA
Pto_XLOC_008152	Species-specific lncRNA
Pto_XLOC_008207	Species-specific lncRNA
Pto_XLOC_008217	Species-specific lncRNA
Pto_XLOC_008219	Species-specific lncRNA
Pto_XLOC_008227	Species-specific lncRNA
Pto_XLOC_008246	Species-specific lncRNA
Pto_XLOC_008269	Species-specific lncRNA
Pto_XLOC_008338	Species-specific lncRNA
Pto_XLOC_008366	Species-specific lncRNA
Pto_XLOC_008437	Species-specific lncRNA
Pto_XLOC_008512	Species-specific lncRNA
Pto_XLOC_008523	Species-specific lncRNA
Pto_XLOC_008630	Species-specific lncRNA
Pto_XLOC_008697	Species-specific lncRNA
Pto_XLOC_008703	Species-specific lncRNA
Pto_XLOC_008713	Species-specific lncRNA
Pto_XLOC_008763	Species-specific lncRNA
Pto_XLOC_008771	Species-specific lncRNA
Pto_XLOC_008807	Species-specific lncRNA
Pto_XLOC_008815	Species-specific lncRNA
Pto_XLOC_008854	Species-specific lncRNA
Pto_XLOC_008867	Species-specific lncRNA
Pto_XLOC_008878	Species-specific lncRNA
Pto_XLOC_008909	Species-specific lncRNA
Pto_XLOC_008952	Species-specific lncRNA
Pto_XLOC_009019	Species-specific lncRNA
Pto_XLOC_009037	Species-specific lncRNA
Pto_XLOC_009046	Species-specific lncRNA
Pto_XLOC_009053	Species-specific lncRNA
Pto_XLOC_009097	Species-specific lncRNA
Pto_XLOC_009125	Species-specific lncRNA
Pto_XLOC_009135	Species-specific lncRNA
Pto_XLOC_009179	Species-specific lncRNA
Pto_XLOC_009203	Species-specific lncRNA
Pto_XLOC_009267	Species-specific lncRNA
Pto_XLOC_009268	Species-specific lncRNA
Pto_XLOC_009325	Species-specific lncRNA
Pto_XLOC_009332	Species-specific lncRNA
Pto_XLOC_009375	Species-specific lncRNA
Pto_XLOC_009426	Species-specific lncRNA
Pto_XLOC_009440	Species-specific lncRNA
Pto_XLOC_009512	Species-specific lncRNA
Pto_XLOC_009537	Species-specific lncRNA
Pto_XLOC_009559	Species-specific lncRNA
Pto_XLOC_009581	Species-specific lncRNA
Pto_XLOC_009627	Species-specific lncRNA
Pto_XLOC_009669	Species-specific lncRNA
Pto_XLOC_009673	Species-specific lncRNA
Pto_XLOC_009715	Species-specific lncRNA
Pto_XLOC_009720	Species-specific lncRNA
Pto_XLOC_009721	Species-specific lncRNA
Pto_XLOC_009746	Species-specific lncRNA
Pto_XLOC_009794	Species-specific lncRNA
Pto_XLOC_009802	Species-specific lncRNA
Pto_XLOC_009820	Species-specific lncRNA
Pto_XLOC_009829	Species-specific lncRNA
Pto_XLOC_009848	Species-specific lncRNA
Pto_XLOC_009861	Species-specific lncRNA
Pto_XLOC_009862	Species-specific lncRNA
Pto_XLOC_009879	Species-specific lncRNA
Pto_XLOC_009880	Species-specific lncRNA
Pto_XLOC_009885	Species-specific lncRNA
Pto_XLOC_009896	Species-specific lncRNA
Pto_XLOC_009963	Species-specific lncRNA
Pto_XLOC_009964	Species-specific lncRNA
Pto_XLOC_009971	Species-specific lncRNA
Pto_XLOC_010062	Species-specific lncRNA
Pto_XLOC_010096	Species-specific lncRNA
Pto_XLOC_010195	Species-specific lncRNA
Pto_XLOC_010257	Species-specific lncRNA
Pto_XLOC_010260	Species-specific lncRNA
Pto_XLOC_010299	Species-specific lncRNA
Pto_XLOC_010300	Species-specific lncRNA
Pto_XLOC_010312	Species-specific lncRNA
Pto_XLOC_010418	Species-specific lncRNA
Pto_XLOC_010438	Species-specific lncRNA
Pto_XLOC_010439	Species-specific lncRNA
Pto_XLOC_010440	Species-specific lncRNA
Pto_XLOC_010441	Species-specific lncRNA
Pto_XLOC_010445	Species-specific lncRNA
Pto_XLOC_010529	Species-specific lncRNA
Pto_XLOC_010560	Species-specific lncRNA
Pto_XLOC_010642	Species-specific lncRNA
Pto_XLOC_010655	Species-specific lncRNA
Pto_XLOC_010689	Species-specific lncRNA
Pto_XLOC_010714	Species-specific lncRNA
Pto_XLOC_010783	Species-specific lncRNA
Pto_XLOC_010925	Species-specific lncRNA
Pto_XLOC_010929	Species-specific lncRNA
Pto_XLOC_010933	Species-specific lncRNA
Pto_XLOC_010939	Species-specific lncRNA
Pto_XLOC_011054	Species-specific lncRNA
Pto_XLOC_011063	Species-specific lncRNA
Pto_XLOC_011105	Species-specific lncRNA
Pto_XLOC_011168	Species-specific lncRNA
Pto_XLOC_011181	Species-specific lncRNA
Pto_XLOC_011222	Species-specific lncRNA
Pto_XLOC_011252	Species-specific lncRNA
Pto_XLOC_011307	Species-specific lncRNA
Pto_XLOC_011341	Species-specific lncRNA
Pto_XLOC_011359	Species-specific lncRNA
Pto_XLOC_011415	Species-specific lncRNA
Pto_XLOC_011437	Species-specific lncRNA
Pto_XLOC_011439	Species-specific lncRNA
Pto_XLOC_011464	Species-specific lncRNA
Pto_XLOC_011466	Species-specific lncRNA
Pto_XLOC_011482	Species-specific lncRNA
Pto_XLOC_011549	Species-specific lncRNA
Pto_XLOC_011590	Species-specific lncRNA
Pto_XLOC_011604	Species-specific lncRNA
Pto_XLOC_011625	Species-specific lncRNA
Pto_XLOC_011630	Species-specific lncRNA
Pto_XLOC_011711	Species-specific lncRNA
Pto_XLOC_011723	Species-specific lncRNA
Pto_XLOC_011726	Species-specific lncRNA
Pto_XLOC_011748	Species-specific lncRNA
Pto_XLOC_011754	Species-specific lncRNA
Pto_XLOC_011869	Species-specific lncRNA
Pto_XLOC_011878	Species-specific lncRNA
Pto_XLOC_011892	Species-specific lncRNA
Pto_XLOC_011901	Species-specific lncRNA
Pto_XLOC_011921	Species-specific lncRNA
Pto_XLOC_011925	Species-specific lncRNA
Pto_XLOC_011927	Species-specific lncRNA
Pto_XLOC_011965	Species-specific lncRNA
Pto_XLOC_011995	Species-specific lncRNA
Pto_XLOC_012013	Species-specific lncRNA
Pto_XLOC_012014	Species-specific lncRNA
Pto_XLOC_012018	Species-specific lncRNA
Pto_XLOC_012020	Species-specific lncRNA
Pto_XLOC_012031	Species-specific lncRNA
Pto_XLOC_012048	Species-specific lncRNA
Pto_XLOC_012061	Species-specific lncRNA
Pto_XLOC_012063	Species-specific lncRNA
Pto_XLOC_012064	Species-specific lncRNA
Pto_XLOC_012180	Species-specific lncRNA
Pto_XLOC_012197	Species-specific lncRNA
Pto_XLOC_012223	Species-specific lncRNA
Pto_XLOC_012234	Species-specific lncRNA
Pto_XLOC_012245	Species-specific lncRNA
Pto_XLOC_012251	Species-specific lncRNA
Pto_XLOC_012304	Species-specific lncRNA
Pto_XLOC_012312	Species-specific lncRNA
Pto_XLOC_012338	Species-specific lncRNA
Pto_XLOC_012341	Species-specific lncRNA
Pto_XLOC_012348	Species-specific lncRNA
Pto_XLOC_012350	Species-specific lncRNA
Pto_XLOC_012374	Species-specific lncRNA
Pto_XLOC_012377	Species-specific lncRNA
Pto_XLOC_012381	Species-specific lncRNA
Pto_XLOC_012400	Species-specific lncRNA
Pto_XLOC_012416	Species-specific lncRNA
Pto_XLOC_012471	Species-specific lncRNA
Pto_XLOC_012479	Species-specific lncRNA
Pto_XLOC_012494	Species-specific lncRNA
Pto_XLOC_012504	Species-specific lncRNA
Pto_XLOC_012518	Species-specific lncRNA
Pto_XLOC_012521	Species-specific lncRNA
Pto_XLOC_012592	Species-specific lncRNA
Pto_XLOC_012595	Species-specific lncRNA
Pto_XLOC_012597	Species-specific lncRNA
Pto_XLOC_012608	Species-specific lncRNA
Pto_XLOC_012612	Species-specific lncRNA
Pto_XLOC_012618	Species-specific lncRNA
Pto_XLOC_012662	Species-specific lncRNA
Pto_XLOC_012676	Species-specific lncRNA
Pto_XLOC_012683	Species-specific lncRNA
Pto_XLOC_012705	Species-specific lncRNA
Pto_XLOC_012861	Species-specific lncRNA
Pto_XLOC_012883	Species-specific lncRNA
Pto_XLOC_012890	Species-specific lncRNA
Pto_XLOC_012891	Species-specific lncRNA
Pto_XLOC_012918	Species-specific lncRNA
Pto_XLOC_012955	Species-specific lncRNA
Pto_XLOC_012956	Species-specific lncRNA
Pto_XLOC_012958	Species-specific lncRNA
Pto_XLOC_013031	Species-specific lncRNA
Pto_XLOC_013032	Species-specific lncRNA
Pto_XLOC_013088	Species-specific lncRNA
Pto_XLOC_013090	Species-specific lncRNA
Pto_XLOC_013105	Species-specific lncRNA
Pto_XLOC_013122	Species-specific lncRNA
Pto_XLOC_013170	Species-specific lncRNA
Pto_XLOC_013185	Species-specific lncRNA
Pto_XLOC_013201	Species-specific lncRNA
Pto_XLOC_013215	Species-specific lncRNA
Pto_XLOC_013248	Species-specific lncRNA
Pto_XLOC_013318	Species-specific lncRNA
Pto_XLOC_013336	Species-specific lncRNA
Pto_XLOC_013364	Species-specific lncRNA
Pto_XLOC_013438	Species-specific lncRNA
Pto_XLOC_013451	Species-specific lncRNA
Pto_XLOC_013486	Species-specific lncRNA
Pto_XLOC_013503	Species-specific lncRNA
Pto_XLOC_013548	Species-specific lncRNA
Pto_XLOC_013570	Species-specific lncRNA
Pto_XLOC_013580	Species-specific lncRNA
Pto_XLOC_013636	Species-specific lncRNA
Pto_XLOC_013703	Species-specific lncRNA
Pto_XLOC_013755	Species-specific lncRNA
Pto_XLOC_013776	Species-specific lncRNA
Pto_XLOC_013823	Species-specific lncRNA
Pto_XLOC_013868	Species-specific lncRNA
Pto_XLOC_013893	Species-specific lncRNA
Pto_XLOC_013910	Species-specific lncRNA
Pto_XLOC_013929	Species-specific lncRNA
Pto_XLOC_013997	Species-specific lncRNA
Pto_XLOC_014017	Species-specific lncRNA
Pto_XLOC_014025	Species-specific lncRNA
Pto_XLOC_014061	Species-specific lncRNA
Pto_XLOC_014117	Species-specific lncRNA
Pto_XLOC_014118	Species-specific lncRNA
Pto_XLOC_014119	Species-specific lncRNA
Pto_XLOC_014133	Species-specific lncRNA
Pto_XLOC_014151	Species-specific lncRNA
Pto_XLOC_014152	Species-specific lncRNA
Pto_XLOC_014171	Species-specific lncRNA
Pto_XLOC_014185	Species-specific lncRNA
Pto_XLOC_014192	Species-specific lncRNA
Pto_XLOC_014217	Species-specific lncRNA
Pto_XLOC_014253	Species-specific lncRNA
Pto_XLOC_014261	Species-specific lncRNA
Pto_XLOC_014265	Species-specific lncRNA
Pto_XLOC_014278	Species-specific lncRNA
Pto_XLOC_014325	Species-specific lncRNA
Pto_XLOC_014344	Species-specific lncRNA
Pto_XLOC_014368	Species-specific lncRNA
Pto_XLOC_014429	Species-specific lncRNA
Pto_XLOC_014430	Species-specific lncRNA
Pto_XLOC_014450	Species-specific lncRNA
Pto_XLOC_014458	Species-specific lncRNA
Pto_XLOC_014459	Species-specific lncRNA
Pto_XLOC_014466	Species-specific lncRNA
Pto_XLOC_014474	Species-specific lncRNA
Pto_XLOC_014480	Species-specific lncRNA
Pto_XLOC_014490	Species-specific lncRNA
Pto_XLOC_014512	Species-specific lncRNA
Pto_XLOC_014516	Species-specific lncRNA
Pto_XLOC_014535	Species-specific lncRNA
Pto_XLOC_014540	Species-specific lncRNA
Pto_XLOC_014625	Species-specific lncRNA
Pto_XLOC_014630	Species-specific lncRNA
Pto_XLOC_014638	Species-specific lncRNA
Pto_XLOC_014639	Species-specific lncRNA
Pto_XLOC_014653	Species-specific lncRNA
Pto_XLOC_014659	Species-specific lncRNA
Pto_XLOC_014661	Species-specific lncRNA
Pto_XLOC_014674	Species-specific lncRNA
Pto_XLOC_014677	Species-specific lncRNA
Pto_XLOC_014680	Species-specific lncRNA
Pto_XLOC_014682	Species-specific lncRNA
Pto_XLOC_014683	Species-specific lncRNA
Pto_XLOC_014702	Species-specific lncRNA
Pto_XLOC_014739	Species-specific lncRNA
Pto_XLOC_014762	Species-specific lncRNA
Pto_XLOC_014764	Species-specific lncRNA
Pto_XLOC_014791	Species-specific lncRNA
Pto_XLOC_014804	Species-specific lncRNA
Pto_XLOC_014827	Species-specific lncRNA
Pto_XLOC_014870	Species-specific lncRNA
Pto_XLOC_014884	Species-specific lncRNA
Pto_XLOC_014906	Species-specific lncRNA
Pto_XLOC_014932	Species-specific lncRNA
Pto_XLOC_014952	Species-specific lncRNA
Pto_XLOC_014954	Species-specific lncRNA
Pto_XLOC_014977	Species-specific lncRNA
Pto_XLOC_014996	Species-specific lncRNA
Pto_XLOC_015008	Species-specific lncRNA
Pto_XLOC_015040	Species-specific lncRNA
Pto_XLOC_015062	Species-specific lncRNA
Pto_XLOC_015087	Species-specific lncRNA
Pto_XLOC_015098	Species-specific lncRNA
Pto_XLOC_015102	Species-specific lncRNA
Pto_XLOC_015103	Species-specific lncRNA
Pto_XLOC_015113	Species-specific lncRNA
Pto_XLOC_015134	Species-specific lncRNA
Pto_XLOC_015181	Species-specific lncRNA
Pto_XLOC_015307	Species-specific lncRNA
Pto_XLOC_015309	Species-specific lncRNA
Pto_XLOC_015328	Species-specific lncRNA
Pto_XLOC_015349	Species-specific lncRNA
Pto_XLOC_015384	Species-specific lncRNA
Pto_XLOC_015412	Species-specific lncRNA
Pto_XLOC_015458	Species-specific lncRNA
Pto_XLOC_015460	Species-specific lncRNA
Pto_XLOC_015468	Species-specific lncRNA
Pto_XLOC_015470	Species-specific lncRNA
Pto_XLOC_015484	Species-specific lncRNA
Pto_XLOC_015495	Species-specific lncRNA
Pto_XLOC_015510	Species-specific lncRNA
Pto_XLOC_015518	Species-specific lncRNA
Pto_XLOC_015617	Species-specific lncRNA
Pto_XLOC_015683	Species-specific lncRNA
Pto_XLOC_015709	Species-specific lncRNA
Pto_XLOC_015750	Species-specific lncRNA
Pto_XLOC_015820	Species-specific lncRNA
Pto_XLOC_015870	Species-specific lncRNA
Pto_XLOC_015950	Species-specific lncRNA
Pto_XLOC_015983	Species-specific lncRNA
Pto_XLOC_016101	Species-specific lncRNA
Pto_XLOC_016108	Species-specific lncRNA
Pto_XLOC_016117	Species-specific lncRNA
Pto_XLOC_016119	Species-specific lncRNA
Pto_XLOC_016163	Species-specific lncRNA
Pto_XLOC_016184	Species-specific lncRNA
Pto_XLOC_016192	Species-specific lncRNA
Pto_XLOC_016193	Species-specific lncRNA
Pto_XLOC_016217	Species-specific lncRNA
Pto_XLOC_016230	Species-specific lncRNA
Pto_XLOC_016354	Species-specific lncRNA
Pto_XLOC_016363	Species-specific lncRNA
Pto_XLOC_016430	Species-specific lncRNA
Pto_XLOC_016455	Species-specific lncRNA
Pto_XLOC_016474	Species-specific lncRNA
Pto_XLOC_016531	Species-specific lncRNA
Pto_XLOC_016533	Species-specific lncRNA
Pto_XLOC_016555	Species-specific lncRNA
Pto_XLOC_016569	Species-specific lncRNA
Pto_XLOC_016627	Species-specific lncRNA
Pto_XLOC_016703	Species-specific lncRNA
Pto_XLOC_016710	Species-specific lncRNA
Pto_XLOC_016719	Species-specific lncRNA
Pto_XLOC_016723	Species-specific lncRNA
Pto_XLOC_016738	Species-specific lncRNA
Pto_XLOC_016749	Species-specific lncRNA
Pto_XLOC_016752	Species-specific lncRNA
Pto_XLOC_016822	Species-specific lncRNA
Pto_XLOC_016875	Species-specific lncRNA
Pto_XLOC_016895	Species-specific lncRNA
Pto_XLOC_016981	Species-specific lncRNA
Pto_XLOC_017025	Species-specific lncRNA
Pto_XLOC_017027	Species-specific lncRNA
Pto_XLOC_017031	Species-specific lncRNA
Pto_XLOC_017041	Species-specific lncRNA
Pto_XLOC_017046	Species-specific lncRNA
Pto_XLOC_017068	Species-specific lncRNA
Pto_XLOC_017074	Species-specific lncRNA
Pto_XLOC_017188	Species-specific lncRNA
Pto_XLOC_017236	Species-specific lncRNA
Pto_XLOC_017276	Species-specific lncRNA
Pto_XLOC_017277	Species-specific lncRNA
Pto_XLOC_017326	Species-specific lncRNA
Pto_XLOC_017339	Species-specific lncRNA
Pto_XLOC_017345	Species-specific lncRNA
Pto_XLOC_017346	Species-specific lncRNA
Pto_XLOC_017347	Species-specific lncRNA
Pto_XLOC_017350	Species-specific lncRNA
Pto_XLOC_017362	Species-specific lncRNA
Pto_XLOC_017387	Species-specific lncRNA
Pto_XLOC_017395	Species-specific lncRNA
Pto_XLOC_017425	Species-specific lncRNA
Pto_XLOC_017453	Species-specific lncRNA
Pto_XLOC_017500	Species-specific lncRNA
Pto_XLOC_017514	Species-specific lncRNA
Pto_XLOC_017534	Species-specific lncRNA
Pto_XLOC_017687	Species-specific lncRNA
Pto_XLOC_017706	Species-specific lncRNA
Pto_XLOC_017723	Species-specific lncRNA
Pto_XLOC_017771	Species-specific lncRNA
Pto_XLOC_017804	Species-specific lncRNA
Pto_XLOC_017813	Species-specific lncRNA
Pto_XLOC_017870	Species-specific lncRNA
Pto_XLOC_017880	Species-specific lncRNA
Pto_XLOC_017976	Species-specific lncRNA
Pto_XLOC_017986	Species-specific lncRNA
Pto_XLOC_018002	Species-specific lncRNA
Pto_XLOC_018004	Species-specific lncRNA
Pto_XLOC_018012	Species-specific lncRNA
Pto_XLOC_018070	Species-specific lncRNA
Pto_XLOC_018081	Species-specific lncRNA
Pto_XLOC_018121	Species-specific lncRNA
Pto_XLOC_018135	Species-specific lncRNA
Pto_XLOC_018177	Species-specific lncRNA
Pto_XLOC_018236	Species-specific lncRNA
Pto_XLOC_018256	Species-specific lncRNA
Pto_XLOC_018438	Species-specific lncRNA
Pto_XLOC_018452	Species-specific lncRNA
Pto_XLOC_018472	Species-specific lncRNA
Pto_XLOC_018477	Species-specific lncRNA
Pto_XLOC_018511	Species-specific lncRNA
Pto_XLOC_018580	Species-specific lncRNA
Pto_XLOC_018587	Species-specific lncRNA
Pto_XLOC_018636	Species-specific lncRNA
Pto_XLOC_018637	Species-specific lncRNA
Pto_XLOC_018729	Species-specific lncRNA
Pto_XLOC_018737	Species-specific lncRNA
Pto_XLOC_018864	Species-specific lncRNA
Pto_XLOC_018910	Species-specific lncRNA
Pto_XLOC_018924	Species-specific lncRNA
Pto_XLOC_018934	Species-specific lncRNA
Pto_XLOC_018944	Species-specific lncRNA
Pto_XLOC_018959	Species-specific lncRNA
Pto_XLOC_018970	Species-specific lncRNA
Pto_XLOC_018975	Species-specific lncRNA
Pto_XLOC_019049	Species-specific lncRNA
Pto_XLOC_019050	Species-specific lncRNA
Pto_XLOC_019061	Species-specific lncRNA
Pto_XLOC_019108	Species-specific lncRNA
Pto_XLOC_019130	Species-specific lncRNA
Pto_XLOC_019154	Species-specific lncRNA
Pto_XLOC_019197	Species-specific lncRNA
Pto_XLOC_019209	Species-specific lncRNA
Pto_XLOC_019217	Species-specific lncRNA
Pto_XLOC_019234	Species-specific lncRNA
Pto_XLOC_019284	Species-specific lncRNA
Pto_XLOC_019328	Species-specific lncRNA
Pto_XLOC_019358	Species-specific lncRNA
Pto_XLOC_019437	Species-specific lncRNA
Pto_XLOC_019450	Species-specific lncRNA
Pto_XLOC_019463	Species-specific lncRNA
Pto_XLOC_019490	Species-specific lncRNA
Pto_XLOC_019499	Species-specific lncRNA
Pto_XLOC_019500	Species-specific lncRNA
Pto_XLOC_019509	Species-specific lncRNA
Pto_XLOC_019627	Species-specific lncRNA
Pto_XLOC_019637	Species-specific lncRNA
Pto_XLOC_019641	Species-specific lncRNA
Pto_XLOC_019663	Species-specific lncRNA
Pto_XLOC_019680	Species-specific lncRNA
Pto_XLOC_019697	Species-specific lncRNA
Pto_XLOC_019699	Species-specific lncRNA
Pto_XLOC_019702	Species-specific lncRNA
Pto_XLOC_019731	Species-specific lncRNA
Pto_XLOC_019859	Species-specific lncRNA
Pto_XLOC_019881	Species-specific lncRNA
Pto_XLOC_020049	Species-specific lncRNA
Pto_XLOC_020084	Species-specific lncRNA
Pto_XLOC_020085	Species-specific lncRNA
Pto_XLOC_020114	Species-specific lncRNA
Pto_XLOC_020205	Species-specific lncRNA
Pto_XLOC_020250	Species-specific lncRNA
Pto_XLOC_020272	Species-specific lncRNA
Pto_XLOC_020277	Species-specific lncRNA
Pto_XLOC_020310	Species-specific lncRNA
Pto_XLOC_020317	Species-specific lncRNA
Pto_XLOC_020320	Species-specific lncRNA
Pto_XLOC_020335	Species-specific lncRNA
Pto_XLOC_020336	Species-specific lncRNA
Pto_XLOC_020388	Species-specific lncRNA
Pto_XLOC_020401	Species-specific lncRNA
Pto_XLOC_020416	Species-specific lncRNA
Pto_XLOC_020473	Species-specific lncRNA
Pto_XLOC_020523	Species-specific lncRNA
Pto_XLOC_020534	Species-specific lncRNA
Pto_XLOC_020598	Species-specific lncRNA
Pto_XLOC_020635	Species-specific lncRNA
Pto_XLOC_020664	Species-specific lncRNA
Pto_XLOC_020729	Species-specific lncRNA
Pto_XLOC_020777	Species-specific lncRNA
Pto_XLOC_020841	Species-specific lncRNA
Pto_XLOC_020864	Species-specific lncRNA
Pto_XLOC_020868	Species-specific lncRNA
Pto_XLOC_020896	Species-specific lncRNA
Pto_XLOC_020897	Species-specific lncRNA
Pto_XLOC_020908	Species-specific lncRNA
Pto_XLOC_020911	Species-specific lncRNA
Pto_XLOC_020936	Species-specific lncRNA
Pto_XLOC_020976	Species-specific lncRNA
Pto_XLOC_020985	Species-specific lncRNA
Pto_XLOC_021070	Species-specific lncRNA
Pto_XLOC_021126	Species-specific lncRNA
Pto_XLOC_021168	Species-specific lncRNA
Pto_XLOC_021172	Species-specific lncRNA
Pto_XLOC_021215	Species-specific lncRNA
Pto_XLOC_021256	Species-specific lncRNA
Pto_XLOC_021259	Species-specific lncRNA
Pto_XLOC_021285	Species-specific lncRNA
Pto_XLOC_021287	Species-specific lncRNA
Pto_XLOC_021327	Species-specific lncRNA
Pto_XLOC_021345	Species-specific lncRNA
Pto_XLOC_021351	Species-specific lncRNA
Pto_XLOC_021352	Species-specific lncRNA
Pto_XLOC_021450	Species-specific lncRNA
Pto_XLOC_021460	Species-specific lncRNA
Pto_XLOC_021461	Species-specific lncRNA
Pto_XLOC_021489	Species-specific lncRNA
Pto_XLOC_021508	Species-specific lncRNA
Pto_XLOC_021535	Species-specific lncRNA
Pto_XLOC_021574	Species-specific lncRNA
Pto_XLOC_021661	Species-specific lncRNA
Pto_XLOC_021816	Species-specific lncRNA
Pto_XLOC_021854	Species-specific lncRNA
Pto_XLOC_021936	Species-specific lncRNA
Pto_XLOC_021939	Species-specific lncRNA
Pto_XLOC_021964	Species-specific lncRNA
Pto_XLOC_021983	Species-specific lncRNA
Pto_XLOC_022024	Species-specific lncRNA
Pto_XLOC_022103	Species-specific lncRNA
Pto_XLOC_022136	Species-specific lncRNA
Pto_XLOC_022179	Species-specific lncRNA
Pto_XLOC_022204	Species-specific lncRNA
Pto_XLOC_022261	Species-specific lncRNA
Pto_XLOC_022279	Species-specific lncRNA
Pto_XLOC_022303	Species-specific lncRNA
Pto_XLOC_022338	Species-specific lncRNA
Pto_XLOC_022373	Species-specific lncRNA
Pto_XLOC_022389	Species-specific lncRNA
Pto_XLOC_022392	Species-specific lncRNA
Pto_XLOC_022420	Species-specific lncRNA
Pto_XLOC_022432	Species-specific lncRNA
Pto_XLOC_022433	Species-specific lncRNA
Pto_XLOC_022434	Species-specific lncRNA
Pto_XLOC_022436	Species-specific lncRNA
Pto_XLOC_022463	Species-specific lncRNA
Pto_XLOC_022467	Species-specific lncRNA
Pto_XLOC_022474	Species-specific lncRNA
Pto_XLOC_022519	Species-specific lncRNA
Pto_XLOC_022534	Species-specific lncRNA
Pto_XLOC_022563	Species-specific lncRNA
Pto_XLOC_022577	Species-specific lncRNA
Pto_XLOC_022580	Species-specific lncRNA
Pto_XLOC_022612	Species-specific lncRNA
Pto_XLOC_022641	Species-specific lncRNA
Pto_XLOC_022648	Species-specific lncRNA
Pto_XLOC_022710	Species-specific lncRNA
Pto_XLOC_022723	Species-specific lncRNA
Pto_XLOC_022741	Species-specific lncRNA
Pto_XLOC_022772	Species-specific lncRNA
Pto_XLOC_022817	Species-specific lncRNA
Pto_XLOC_022907	Species-specific lncRNA
Pto_XLOC_022908	Species-specific lncRNA
Pto_XLOC_022933	Species-specific lncRNA
Pto_XLOC_022940	Species-specific lncRNA
Pto_XLOC_022967	Species-specific lncRNA
Pto_XLOC_022969	Species-specific lncRNA
Pto_XLOC_023025	Species-specific lncRNA
Pto_XLOC_023087	Species-specific lncRNA
Pto_XLOC_023097	Species-specific lncRNA
Pto_XLOC_023114	Species-specific lncRNA
Pto_XLOC_023116	Species-specific lncRNA
Pto_XLOC_023144	Species-specific lncRNA
Pto_XLOC_023256	Species-specific lncRNA
Pto_XLOC_023283	Species-specific lncRNA
Pto_XLOC_023302	Species-specific lncRNA
Pto_XLOC_023313	Species-specific lncRNA
Pto_XLOC_023316	Species-specific lncRNA
Pto_XLOC_023320	Species-specific lncRNA
Pto_XLOC_023323	Species-specific lncRNA
Pto_XLOC_023326	Species-specific lncRNA
Pto_XLOC_023354	Species-specific lncRNA
Pto_XLOC_023362	Species-specific lncRNA
Pto_XLOC_023372	Species-specific lncRNA
Pto_XLOC_023388	Species-specific lncRNA
Pto_XLOC_023389	Species-specific lncRNA
Pto_XLOC_023398	Species-specific lncRNA
Pto_XLOC_023460	Species-specific lncRNA
Pto_XLOC_023462	Species-specific lncRNA
Pto_XLOC_023477	Species-specific lncRNA
Pto_XLOC_023501	Species-specific lncRNA
Pto_XLOC_023514	Species-specific lncRNA
Pto_XLOC_023563	Species-specific lncRNA
Pto_XLOC_023565	Species-specific lncRNA
Pto_XLOC_023604	Species-specific lncRNA
Pto_XLOC_023605	Species-specific lncRNA
Pto_XLOC_023635	Species-specific lncRNA
Pto_XLOC_023637	Species-specific lncRNA
Pto_XLOC_023645	Species-specific lncRNA
Pto_XLOC_023657	Species-specific lncRNA
Pto_XLOC_023662	Species-specific lncRNA
Pto_XLOC_023677	Species-specific lncRNA
Pto_XLOC_023682	Species-specific lncRNA
Pto_XLOC_023684	Species-specific lncRNA
Pto_XLOC_023831	Species-specific lncRNA
Pto_XLOC_023859	Species-specific lncRNA
Pto_XLOC_023994	Species-specific lncRNA
Pto_XLOC_024075	Species-specific lncRNA
Pto_XLOC_024160	Species-specific lncRNA
Pto_XLOC_024223	Species-specific lncRNA
Pto_XLOC_024264	Species-specific lncRNA
Pto_XLOC_024283	Species-specific lncRNA
Pto_XLOC_024340	Species-specific lncRNA
Pto_XLOC_024418	Species-specific lncRNA
Pto_XLOC_024446	Species-specific lncRNA
Pto_XLOC_024476	Species-specific lncRNA
Pto_XLOC_024565	Species-specific lncRNA
Pto_XLOC_024607	Species-specific lncRNA
Pto_XLOC_024608	Species-specific lncRNA
Pto_XLOC_024627	Species-specific lncRNA
Pto_XLOC_024652	Species-specific lncRNA
Pto_XLOC_024708	Species-specific lncRNA
Pto_XLOC_024762	Species-specific lncRNA
Pto_XLOC_024766	Species-specific lncRNA
Pto_XLOC_024773	Species-specific lncRNA
Pto_XLOC_024818	Species-specific lncRNA
Pto_XLOC_024858	Species-specific lncRNA
Pto_XLOC_024882	Species-specific lncRNA
Pto_XLOC_024905	Species-specific lncRNA
Pto_XLOC_024950	Species-specific lncRNA
Pto_XLOC_025006	Species-specific lncRNA
Pto_XLOC_025025	Species-specific lncRNA
Pto_XLOC_025046	Species-specific lncRNA
Pto_XLOC_025124	Species-specific lncRNA
Pto_XLOC_025130	Species-specific lncRNA
Pto_XLOC_025223	Species-specific lncRNA
Pto_XLOC_025232	Species-specific lncRNA
Pto_XLOC_025234	Species-specific lncRNA
Pto_XLOC_025289	Species-specific lncRNA
Pto_XLOC_025341	Species-specific lncRNA
Pto_XLOC_025366	Species-specific lncRNA
Pto_XLOC_025379	Species-specific lncRNA
Pto_XLOC_025414	Species-specific lncRNA
Pto_XLOC_025444	Species-specific lncRNA
Pto_XLOC_025445	Species-specific lncRNA
Pto_XLOC_025450	Species-specific lncRNA
Pto_XLOC_025469	Species-specific lncRNA
Pto_XLOC_025472	Species-specific lncRNA
Pto_XLOC_025493	Species-specific lncRNA
Pto_XLOC_025574	Species-specific lncRNA
Pto_XLOC_025624	Species-specific lncRNA
Pto_XLOC_025704	Species-specific lncRNA
Pto_XLOC_025709	Species-specific lncRNA
Pto_XLOC_025712	Species-specific lncRNA
Pto_XLOC_025715	Species-specific lncRNA
Pto_XLOC_025735	Species-specific lncRNA
Pto_XLOC_025754	Species-specific lncRNA
Pto_XLOC_025755	Species-specific lncRNA
Pto_XLOC_025820	Species-specific lncRNA
Pto_XLOC_025986	Species-specific lncRNA
Pto_XLOC_025997	Species-specific lncRNA
Pto_XLOC_026010	Species-specific lncRNA
Pto_XLOC_026042	Species-specific lncRNA
Pto_XLOC_026053	Species-specific lncRNA
Pto_XLOC_026069	Species-specific lncRNA
Pto_XLOC_026105	Species-specific lncRNA
Pto_XLOC_026142	Species-specific lncRNA
Pto_XLOC_026170	Species-specific lncRNA
Pto_XLOC_026187	Species-specific lncRNA
Pto_XLOC_026242	Species-specific lncRNA
Pto_XLOC_026283	Species-specific lncRNA
Pto_XLOC_026288	Species-specific lncRNA
Pto_XLOC_026289	Species-specific lncRNA
Pto_XLOC_026290	Species-specific lncRNA
Pto_XLOC_026327	Species-specific lncRNA
Pto_XLOC_026328	Species-specific lncRNA
Pto_XLOC_026343	Species-specific lncRNA
Pto_XLOC_026345	Species-specific lncRNA
Pto_XLOC_026354	Species-specific lncRNA
Pto_XLOC_026401	Species-specific lncRNA
Pto_XLOC_026410	Species-specific lncRNA
Pto_XLOC_026413	Species-specific lncRNA
Pto_XLOC_026465	Species-specific lncRNA
Pto_XLOC_026500	Species-specific lncRNA
Pto_XLOC_026535	Species-specific lncRNA
Pto_XLOC_026537	Species-specific lncRNA
Pto_XLOC_026597	Species-specific lncRNA
Pto_XLOC_026609	Species-specific lncRNA
Pto_XLOC_026613	Species-specific lncRNA
Pto_XLOC_026656	Species-specific lncRNA
Pto_XLOC_026657	Species-specific lncRNA
Pto_XLOC_026679	Species-specific lncRNA
Pto_XLOC_026716	Species-specific lncRNA
Pto_XLOC_026732	Species-specific lncRNA
Pto_XLOC_026751	Species-specific lncRNA
Pto_XLOC_026763	Species-specific lncRNA
Pto_XLOC_026780	Species-specific lncRNA
Pto_XLOC_026812	Species-specific lncRNA
Pto_XLOC_026871	Species-specific lncRNA
Pto_XLOC_026876	Species-specific lncRNA
Pto_XLOC_026983	Species-specific lncRNA
Pto_XLOC_026986	Species-specific lncRNA
Pto_XLOC_027045	Species-specific lncRNA
Pto_XLOC_027080	Species-specific lncRNA
Pto_XLOC_027150	Species-specific lncRNA
Pto_XLOC_027209	Species-specific lncRNA
Pto_XLOC_027226	Species-specific lncRNA
Pto_XLOC_027227	Species-specific lncRNA
Pto_XLOC_027280	Species-specific lncRNA
Pto_XLOC_027290	Species-specific lncRNA
Pto_XLOC_027292	Species-specific lncRNA
Pto_XLOC_027308	Species-specific lncRNA
Pto_XLOC_027367	Species-specific lncRNA
Pto_XLOC_027542	Species-specific lncRNA
Pto_XLOC_027575	Species-specific lncRNA
Pto_XLOC_027601	Species-specific lncRNA
Pto_XLOC_027603	Species-specific lncRNA
Pto_XLOC_027624	Species-specific lncRNA
Pto_XLOC_027668	Species-specific lncRNA
Pto_XLOC_027737	Species-specific lncRNA
Pto_XLOC_027744	Species-specific lncRNA
Pto_XLOC_027793	Species-specific lncRNA
Pto_XLOC_027837	Species-specific lncRNA
Pto_XLOC_027857	Species-specific lncRNA
Pto_XLOC_027912	Species-specific lncRNA
Pto_XLOC_027916	Species-specific lncRNA
Pto_XLOC_027923	Species-specific lncRNA
Pto_XLOC_027927	Species-specific lncRNA
Pto_XLOC_027938	Species-specific lncRNA
Pto_XLOC_027943	Species-specific lncRNA
Pto_XLOC_027992	Species-specific lncRNA
Psi_XLOC_000007	Conserved lncRNA
Psi_XLOC_000008	Conserved lncRNA
Psi_XLOC_000140	Conserved lncRNA
Psi_XLOC_000141	Conserved lncRNA
Psi_XLOC_000312	Conserved lncRNA
Psi_XLOC_000346	Conserved lncRNA
Psi_XLOC_000430	Conserved lncRNA
Psi_XLOC_000545	Conserved lncRNA
Psi_XLOC_000699	Conserved lncRNA
Psi_XLOC_000706	Conserved lncRNA
Psi_XLOC_000747	Conserved lncRNA
Psi_XLOC_000828	Conserved lncRNA
Psi_XLOC_000832	Conserved lncRNA
Psi_XLOC_000924	Conserved lncRNA
Psi_XLOC_000965	Conserved lncRNA
Psi_XLOC_001015	Conserved lncRNA
Psi_XLOC_001114	Conserved lncRNA
Psi_XLOC_001130	Conserved lncRNA
Psi_XLOC_001198	Conserved lncRNA
Psi_XLOC_001276	Conserved lncRNA
Psi_XLOC_001279	Conserved lncRNA
Psi_XLOC_001318	Conserved lncRNA
Psi_XLOC_001410	Conserved lncRNA
Psi_XLOC_001418	Conserved lncRNA
Psi_XLOC_001523	Conserved lncRNA
Psi_XLOC_001551	Conserved lncRNA
Psi_XLOC_001571	Conserved lncRNA
Psi_XLOC_001581	Conserved lncRNA
Psi_XLOC_001627	Conserved lncRNA
Psi_XLOC_001648	Conserved lncRNA
Psi_XLOC_001789	Conserved lncRNA
Psi_XLOC_002005	Conserved lncRNA
Psi_XLOC_002010	Conserved lncRNA
Psi_XLOC_002097	Conserved lncRNA
Psi_XLOC_002190	Conserved lncRNA
Psi_XLOC_002327	Conserved lncRNA
Psi_XLOC_002351	Conserved lncRNA
Psi_XLOC_002410	Conserved lncRNA
Psi_XLOC_002583	Conserved lncRNA
Psi_XLOC_002641	Conserved lncRNA
Psi_XLOC_002648	Conserved lncRNA
Psi_XLOC_002662	Conserved lncRNA
Psi_XLOC_002726	Conserved lncRNA
Psi_XLOC_002868	Conserved lncRNA
Psi_XLOC_002948	Conserved lncRNA
Psi_XLOC_003032	Conserved lncRNA
Psi_XLOC_003047	Conserved lncRNA
Psi_XLOC_003112	Conserved lncRNA
Psi_XLOC_003250	Conserved lncRNA
Psi_XLOC_003261	Conserved lncRNA
Psi_XLOC_003262	Conserved lncRNA
Psi_XLOC_003270	Conserved lncRNA
Psi_XLOC_003271	Conserved lncRNA
Psi_XLOC_003304	Conserved lncRNA
Psi_XLOC_003306	Conserved lncRNA
Psi_XLOC_003322	Conserved lncRNA
Psi_XLOC_003640	Conserved lncRNA
Psi_XLOC_003659	Conserved lncRNA
Psi_XLOC_003844	Conserved lncRNA
Psi_XLOC_003855	Conserved lncRNA
Psi_XLOC_004094	Conserved lncRNA
Psi_XLOC_004132	Conserved lncRNA
Psi_XLOC_004146	Conserved lncRNA
Psi_XLOC_004182	Conserved lncRNA
Psi_XLOC_004196	Conserved lncRNA
Psi_XLOC_004200	Conserved lncRNA
Psi_XLOC_004370	Conserved lncRNA
Psi_XLOC_004371	Conserved lncRNA
Psi_XLOC_004378	Conserved lncRNA
Psi_XLOC_004425	Conserved lncRNA
Psi_XLOC_004429	Conserved lncRNA
Psi_XLOC_004472	Conserved lncRNA
Psi_XLOC_004559	Conserved lncRNA
Psi_XLOC_004566	Conserved lncRNA
Psi_XLOC_004601	Conserved lncRNA
Psi_XLOC_004630	Conserved lncRNA
Psi_XLOC_004632	Conserved lncRNA
Psi_XLOC_004726	Conserved lncRNA
Psi_XLOC_004784	Conserved lncRNA
Psi_XLOC_004937	Conserved lncRNA
Psi_XLOC_004965	Conserved lncRNA
Psi_XLOC_004992	Conserved lncRNA
Psi_XLOC_005002	Conserved lncRNA
Psi_XLOC_005015	Conserved lncRNA
Psi_XLOC_005017	Conserved lncRNA
Psi_XLOC_005060	Conserved lncRNA
Psi_XLOC_005180	Conserved lncRNA
Psi_XLOC_005189	Conserved lncRNA
Psi_XLOC_005201	Conserved lncRNA
Psi_XLOC_005229	Conserved lncRNA
Psi_XLOC_005363	Conserved lncRNA
Psi_XLOC_005377	Conserved lncRNA
Psi_XLOC_005444	Conserved lncRNA
Psi_XLOC_005543	Conserved lncRNA
Psi_XLOC_005614	Conserved lncRNA
Psi_XLOC_005664	Conserved lncRNA
Psi_XLOC_005679	Conserved lncRNA
Psi_XLOC_005726	Conserved lncRNA
Psi_XLOC_005748	Conserved lncRNA
Psi_XLOC_005749	Conserved lncRNA
Psi_XLOC_005804	Conserved lncRNA
Psi_XLOC_005864	Conserved lncRNA
Psi_XLOC_005986	Conserved lncRNA
Psi_XLOC_006009	Conserved lncRNA
Psi_XLOC_006096	Conserved lncRNA
Psi_XLOC_006172	Conserved lncRNA
Psi_XLOC_006209	Conserved lncRNA
Psi_XLOC_006210	Conserved lncRNA
Psi_XLOC_006265	Conserved lncRNA
Psi_XLOC_006266	Conserved lncRNA
Psi_XLOC_006267	Conserved lncRNA
Psi_XLOC_006268	Conserved lncRNA
Psi_XLOC_006269	Conserved lncRNA
Psi_XLOC_006270	Conserved lncRNA
Psi_XLOC_006276	Conserved lncRNA
Psi_XLOC_006307	Conserved lncRNA
Psi_XLOC_006337	Conserved lncRNA
Psi_XLOC_006416	Conserved lncRNA
Psi_XLOC_006455	Conserved lncRNA
Psi_XLOC_006553	Conserved lncRNA
Psi_XLOC_006592	Conserved lncRNA
Psi_XLOC_006677	Conserved lncRNA
Psi_XLOC_006806	Conserved lncRNA
Psi_XLOC_007027	Conserved lncRNA
Psi_XLOC_007028	Conserved lncRNA
Psi_XLOC_007032	Conserved lncRNA
Psi_XLOC_007033	Conserved lncRNA
Psi_XLOC_007218	Conserved lncRNA
Psi_XLOC_007636	Conserved lncRNA
Psi_XLOC_007724	Conserved lncRNA
Psi_XLOC_007725	Conserved lncRNA
Psi_XLOC_007867	Conserved lncRNA
Psi_XLOC_007875	Conserved lncRNA
Psi_XLOC_007992	Conserved lncRNA
Psi_XLOC_008034	Conserved lncRNA
Psi_XLOC_008214	Conserved lncRNA
Psi_XLOC_008289	Conserved lncRNA
Psi_XLOC_008533	Conserved lncRNA
Psi_XLOC_008540	Conserved lncRNA
Psi_XLOC_008589	Conserved lncRNA
Psi_XLOC_008618	Conserved lncRNA
Psi_XLOC_008634	Conserved lncRNA
Psi_XLOC_008690	Conserved lncRNA
Psi_XLOC_008750	Conserved lncRNA
Psi_XLOC_008764	Conserved lncRNA
Psi_XLOC_008939	Conserved lncRNA
Psi_XLOC_008945	Conserved lncRNA
Psi_XLOC_009145	Conserved lncRNA
Psi_XLOC_009149	Conserved lncRNA
Psi_XLOC_009156	Conserved lncRNA
Psi_XLOC_009356	Conserved lncRNA
Psi_XLOC_009365	Conserved lncRNA
Psi_XLOC_009386	Conserved lncRNA
Psi_XLOC_009394	Conserved lncRNA
Psi_XLOC_009550	Conserved lncRNA
Psi_XLOC_009609	Conserved lncRNA
Psi_XLOC_009662	Conserved lncRNA
Psi_XLOC_009750	Conserved lncRNA
Psi_XLOC_009806	Conserved lncRNA
Psi_XLOC_010010	Conserved lncRNA
Psi_XLOC_010011	Conserved lncRNA
Psi_XLOC_010031	Conserved lncRNA
Psi_XLOC_010114	Conserved lncRNA
Psi_XLOC_010225	Conserved lncRNA
Psi_XLOC_010406	Conserved lncRNA
Psi_XLOC_010430	Conserved lncRNA
Psi_XLOC_010446	Conserved lncRNA
Psi_XLOC_010528	Conserved lncRNA
Psi_XLOC_010580	Conserved lncRNA
Psi_XLOC_010617	Conserved lncRNA
Psi_XLOC_010625	Conserved lncRNA
Psi_XLOC_010728	Conserved lncRNA
Psi_XLOC_010907	Conserved lncRNA
Psi_XLOC_010992	Conserved lncRNA
Psi_XLOC_011098	Conserved lncRNA
Psi_XLOC_011122	Conserved lncRNA
Psi_XLOC_011130	Conserved lncRNA
Psi_XLOC_011211	Conserved lncRNA
Psi_XLOC_011359	Conserved lncRNA
Psi_XLOC_011453	Conserved lncRNA
Psi_XLOC_011671	Conserved lncRNA
Psi_XLOC_011693	Conserved lncRNA
Psi_XLOC_011744	Conserved lncRNA
Psi_XLOC_011780	Conserved lncRNA
Psi_XLOC_011791	Conserved lncRNA
Psi_XLOC_012015	Conserved lncRNA
Psi_XLOC_012046	Conserved lncRNA
Psi_XLOC_012128	Conserved lncRNA
Psi_XLOC_012470	Conserved lncRNA
Psi_XLOC_012582	Conserved lncRNA
Psi_XLOC_012593	Conserved lncRNA
Psi_XLOC_012613	Conserved lncRNA
Psi_XLOC_012629	Conserved lncRNA
Psi_XLOC_012640	Conserved lncRNA
Psi_XLOC_012712	Conserved lncRNA
Psi_XLOC_012885	Conserved lncRNA
Psi_XLOC_013037	Conserved lncRNA
Psi_XLOC_013061	Conserved lncRNA
Psi_XLOC_013131	Conserved lncRNA
Psi_XLOC_013156	Conserved lncRNA
Psi_XLOC_013191	Conserved lncRNA
Psi_XLOC_013213	Conserved lncRNA
Psi_XLOC_013281	Conserved lncRNA
Psi_XLOC_013285	Conserved lncRNA
Psi_XLOC_013369	Conserved lncRNA
Psi_XLOC_013430	Conserved lncRNA
Psi_XLOC_013669	Conserved lncRNA
Psi_XLOC_013674	Conserved lncRNA
Psi_XLOC_013760	Conserved lncRNA
Psi_XLOC_013856	Conserved lncRNA
Psi_XLOC_013872	Conserved lncRNA
Psi_XLOC_013895	Conserved lncRNA
Psi_XLOC_013939	Conserved lncRNA
Psi_XLOC_013962	Conserved lncRNA
Psi_XLOC_014016	Conserved lncRNA
Psi_XLOC_014067	Conserved lncRNA
Psi_XLOC_014168	Conserved lncRNA
Psi_XLOC_014190	Conserved lncRNA
Psi_XLOC_014232	Conserved lncRNA
Psi_XLOC_014299	Conserved lncRNA
Psi_XLOC_014515	Conserved lncRNA
Psi_XLOC_014561	Conserved lncRNA
Psi_XLOC_014571	Conserved lncRNA
Psi_XLOC_014596	Conserved lncRNA
Psi_XLOC_014719	Conserved lncRNA
Psi_XLOC_014840	Conserved lncRNA
Psi_XLOC_014846	Conserved lncRNA
Psi_XLOC_015036	Conserved lncRNA
Psi_XLOC_015104	Conserved lncRNA
Psi_XLOC_015163	Conserved lncRNA
Psi_XLOC_015170	Conserved lncRNA
Psi_XLOC_015179	Conserved lncRNA
Psi_XLOC_015185	Conserved lncRNA
Psi_XLOC_015221	Conserved lncRNA
Psi_XLOC_015308	Conserved lncRNA
Psi_XLOC_015309	Conserved lncRNA
Psi_XLOC_015316	Conserved lncRNA
Psi_XLOC_015331	Conserved lncRNA
Psi_XLOC_015374	Conserved lncRNA
Psi_XLOC_015386	Conserved lncRNA
Psi_XLOC_015462	Conserved lncRNA
Psi_XLOC_015464	Conserved lncRNA
Psi_XLOC_015465	Conserved lncRNA
Psi_XLOC_015470	Conserved lncRNA
Psi_XLOC_015563	Conserved lncRNA
Psi_XLOC_015778	Conserved lncRNA
Psi_XLOC_015831	Conserved lncRNA
Psi_XLOC_015949	Conserved lncRNA
Psi_XLOC_015961	Conserved lncRNA
Psi_XLOC_015962	Conserved lncRNA
Psi_XLOC_016010	Conserved lncRNA
Psi_XLOC_016013	Conserved lncRNA
Psi_XLOC_016031	Conserved lncRNA
Psi_XLOC_016039	Conserved lncRNA
Psi_XLOC_016100	Conserved lncRNA
Psi_XLOC_016150	Conserved lncRNA
Psi_XLOC_016272	Conserved lncRNA
Psi_XLOC_016318	Conserved lncRNA
Psi_XLOC_016379	Conserved lncRNA
Psi_XLOC_016402	Conserved lncRNA
Psi_XLOC_016478	Conserved lncRNA
Psi_XLOC_016779	Conserved lncRNA
Psi_XLOC_016783	Conserved lncRNA
Psi_XLOC_016791	Conserved lncRNA
Psi_XLOC_016792	Conserved lncRNA
Psi_XLOC_016807	Conserved lncRNA
Psi_XLOC_016850	Conserved lncRNA
Psi_XLOC_016909	Conserved lncRNA
Psi_XLOC_016918	Conserved lncRNA
Psi_XLOC_016980	Conserved lncRNA
Psi_XLOC_016990	Conserved lncRNA
Psi_XLOC_017111	Conserved lncRNA
Psi_XLOC_017151	Conserved lncRNA
Psi_XLOC_017338	Conserved lncRNA
Psi_XLOC_017369	Conserved lncRNA
Psi_XLOC_017482	Conserved lncRNA
Psi_XLOC_017484	Conserved lncRNA
Psi_XLOC_017550	Conserved lncRNA
Psi_XLOC_017649	Conserved lncRNA
Psi_XLOC_017691	Conserved lncRNA
Psi_XLOC_017716	Conserved lncRNA
Psi_XLOC_017739	Conserved lncRNA
Psi_XLOC_017769	Conserved lncRNA
Psi_XLOC_017770	Conserved lncRNA
Psi_XLOC_018016	Conserved lncRNA
Psi_XLOC_018115	Conserved lncRNA
Psi_XLOC_018215	Conserved lncRNA
Psi_XLOC_018231	Conserved lncRNA
Psi_XLOC_018307	Conserved lncRNA
Psi_XLOC_018338	Conserved lncRNA
Psi_XLOC_018387	Conserved lncRNA
Psi_XLOC_018434	Conserved lncRNA
Psi_XLOC_018439	Conserved lncRNA
Psi_XLOC_018461	Conserved lncRNA
Psi_XLOC_018462	Conserved lncRNA
Psi_XLOC_018513	Conserved lncRNA
Psi_XLOC_018540	Conserved lncRNA
Psi_XLOC_018663	Conserved lncRNA
Psi_XLOC_018679	Conserved lncRNA
Psi_XLOC_018683	Conserved lncRNA
Psi_XLOC_018748	Conserved lncRNA
Psi_XLOC_018850	Conserved lncRNA
Psi_XLOC_018860	Conserved lncRNA
Psi_XLOC_018861	Conserved lncRNA
Psi_XLOC_018876	Conserved lncRNA
Psi_XLOC_019091	Conserved lncRNA
Psi_XLOC_019114	Conserved lncRNA
Psi_XLOC_019200	Conserved lncRNA
Psi_XLOC_019266	Conserved lncRNA
Psi_XLOC_019284	Conserved lncRNA
Psi_XLOC_019324	Conserved lncRNA
Psi_XLOC_019329	Conserved lncRNA
Psi_XLOC_019364	Conserved lncRNA
Psi_XLOC_019430	Conserved lncRNA
Psi_XLOC_019435	Conserved lncRNA
Psi_XLOC_019481	Conserved lncRNA
Psi_XLOC_019505	Conserved lncRNA
Psi_XLOC_019539	Conserved lncRNA
Psi_XLOC_019761	Conserved lncRNA
Psi_XLOC_019864	Conserved lncRNA
Psi_XLOC_019866	Conserved lncRNA
Psi_XLOC_019887	Conserved lncRNA
Psi_XLOC_019904	Conserved lncRNA
Psi_XLOC_019931	Conserved lncRNA
Psi_XLOC_019935	Conserved lncRNA
Psi_XLOC_019937	Conserved lncRNA
Psi_XLOC_019938	Conserved lncRNA
Psi_XLOC_019997	Conserved lncRNA
Psi_XLOC_020062	Conserved lncRNA
Psi_XLOC_020170	Conserved lncRNA
Psi_XLOC_020235	Conserved lncRNA
Psi_XLOC_020306	Conserved lncRNA
Psi_XLOC_020315	Conserved lncRNA
Psi_XLOC_020349	Conserved lncRNA
Psi_XLOC_020353	Conserved lncRNA
Psi_XLOC_020359	Conserved lncRNA
Psi_XLOC_020430	Conserved lncRNA
Psi_XLOC_020431	Conserved lncRNA
Psi_XLOC_020432	Conserved lncRNA
Psi_XLOC_020433	Conserved lncRNA
Psi_XLOC_020436	Conserved lncRNA
Psi_XLOC_020477	Conserved lncRNA
Psi_XLOC_020491	Conserved lncRNA
Psi_XLOC_020528	Conserved lncRNA
Psi_XLOC_020598	Conserved lncRNA
Psi_XLOC_020719	Conserved lncRNA
Psi_XLOC_020785	Conserved lncRNA
Psi_XLOC_020929	Conserved lncRNA
Psi_XLOC_020930	Conserved lncRNA
Psi_XLOC_021250	Conserved lncRNA
Psi_XLOC_021432	Conserved lncRNA
Psi_XLOC_021449	Conserved lncRNA
Psi_XLOC_021473	Conserved lncRNA
Psi_XLOC_021479	Conserved lncRNA
Psi_XLOC_021551	Conserved lncRNA
Psi_XLOC_021606	Conserved lncRNA
Psi_XLOC_021667	Conserved lncRNA
Psi_XLOC_021718	Conserved lncRNA
Psi_XLOC_021777	Conserved lncRNA
Psi_XLOC_021811	Conserved lncRNA
Psi_XLOC_021871	Conserved lncRNA
Psi_XLOC_021874	Conserved lncRNA
Psi_XLOC_021953	Conserved lncRNA
Psi_XLOC_021985	Conserved lncRNA
Psi_XLOC_022017	Conserved lncRNA
Psi_XLOC_022019	Conserved lncRNA
Psi_XLOC_022087	Conserved lncRNA
Psi_XLOC_022239	Conserved lncRNA
Psi_XLOC_022240	Conserved lncRNA
Psi_XLOC_022256	Conserved lncRNA
Psi_XLOC_022293	Conserved lncRNA
Psi_XLOC_022356	Conserved lncRNA
Psi_XLOC_022415	Conserved lncRNA
Psi_XLOC_022416	Conserved lncRNA
Psi_XLOC_022417	Conserved lncRNA
Psi_XLOC_022471	Conserved lncRNA
Psi_XLOC_022534	Conserved lncRNA
Psi_XLOC_022701	Conserved lncRNA
Psi_XLOC_022727	Conserved lncRNA
Psi_XLOC_022771	Conserved lncRNA
Psi_XLOC_022781	Conserved lncRNA
Psi_XLOC_022902	Conserved lncRNA
Psi_XLOC_022976	Conserved lncRNA
Psi_XLOC_023264	Conserved lncRNA
Psi_XLOC_023294	Conserved lncRNA
Psi_XLOC_023316	Conserved lncRNA
Psi_XLOC_023436	Conserved lncRNA
Psi_XLOC_023472	Conserved lncRNA
Psi_XLOC_023515	Conserved lncRNA
Psi_XLOC_023555	Conserved lncRNA
Psi_XLOC_023893	Conserved lncRNA
Psi_XLOC_024012	Conserved lncRNA
Psi_XLOC_024031	Conserved lncRNA
Psi_XLOC_024041	Conserved lncRNA
Psi_XLOC_024052	Conserved lncRNA
Psi_XLOC_024115	Conserved lncRNA
Psi_XLOC_024138	Conserved lncRNA
Psi_XLOC_024183	Conserved lncRNA
Psi_XLOC_024184	Conserved lncRNA
[truncated: 614 more rows]
