# Supplementary material for: LncRNA evolution and DNA methylation variation participate in photosynthesis pathways of distinct lineages of Populus
Source: For Res (Fayettev). 2023 Feb 6;3:3. doi: 10.48130/FR-2023-0003 (PMC11524286; doi:10.48130/FR-2023-0003)
Supplement: Supplementary file 1 — Supplementary data to this article can be found online. [file FR-2023-0003-S1.zip › 10.48130_FR-2023-0003-Suppl-TableS20.xlsx]

## Sheet: Data S8
Data S8 GO term enrichment analyses of genes in MEbrown module in Populus tomentosa.
Ontology	Go_term	Category	P_value	EnrichmentScore	Gene_id
Molecular function	carboxy-lyase activity	GO:0016831	1.18647e-06	10.0221	Ptom.013G0791,Ptom.04G0690_Ptom.04G0691,Ptom.011G0484,Ptom.02G02623,Ptom.014G01040,Ptom.03G0463,Ptom.04G024,Ptom.02G02293,
Molecular function	carbon-carbon lyase activity	GO:0016830	3.51262e-05	6.40945	Ptom.013G0791,Ptom.04G0690_Ptom.04G0691,Ptom.011G0484,Ptom.02G02623,Ptom.014G01040,Ptom.03G0463,Ptom.04G024,Ptom.02G02293,
Molecular function	catalytic activity	GO:0003824	5.38669e-05	1.25443	Ptom.03G0340_Ptom.03G0341,Ptom.04G01887,Ptom.010G0920,Ptom.03G01806,Ptom.06G0610,Ptom.06G043,Ptom.015G0191,Ptom.010G0903,Ptom.01G03660,Ptom.011G0834,Ptom.09G01492,Ptom.02G02019,Ptom.08G01320,Ptom.08G0301,Ptom.016G01041,Ptom.09G0468,Ptom.014G0171,Ptom.09G0344,Ptom.08G01359,Ptom.05G02022,Ptom.07G0148_Ptom.07G0149,Ptom.08G013,Ptom.014G0339,Ptom.02G02364,Ptom.016G01349,Ptom.06G01078,Ptom.01G03556,Pto…
Molecular function	lyase activity	GO:0016829	0.000761612	3.17121	Ptom.013G0791,Ptom.04G0690_Ptom.04G0691,Ptom.09G047,Ptom.011G0484,Ptom.02G02623,Ptom.06G01668,Ptom.014G01040,Ptom.03G0463,Ptom.04G024,Ptom.015G01098,Ptom.02G02293,
Molecular function	vitamin binding	GO:0019842	0.00315854	3.65387	Ptom.08G013,Ptom.04G0690_Ptom.04G0691,Ptom.07G0550,Ptom.011G0484,Ptom.02G02623,Ptom.018G0219,Ptom.01G01975,
Molecular function	oxidoreductase activity	GO:0016491	0.00974599	1.51237	Ptom.04G01887,Ptom.06G0610,Ptom.011G0834,Ptom.08G0301,Ptom.016G01041,Ptom.09G0468,Ptom.04G01572,Ptom.018G027,Ptom.06G0510,Ptom.07G0550,Ptom.010G0519,Ptom.04G0719,Ptom.06G01957,Ptom.010G01545,Ptom.019G0694,Ptom.019G0686,Ptom.01G01098,Ptom.01G03274,Ptom.010G0783,Ptom.010G0481,Ptom.018G0169,Ptom.018G01288,Ptom.010G02104,Ptom.03G035,Ptom.013G0859,Ptom.010G02263,Ptom.012G0615,Ptom.016G0352,Ptom.03G017…
Molecular function	hydrolase activity, hydrolyzing O-glycosyl compounds	GO:0004553	0.0120554	2.11463	Ptom.03G01806,Ptom.010G0903,Ptom.014G0171,Ptom.06G01078,Ptom.01G03253,Ptom.017G0703,Ptom.01G02185,Ptom.06G0222,Ptom.05G01127,Ptom.03G01230,Ptom.09G0736,Ptom.06G01865,
Molecular function	vitamin B6 binding	GO:0070279	0.0129751	3.58863	Ptom.08G013,Ptom.04G0690_Ptom.04G0691,Ptom.02G02623,Ptom.018G0219,Ptom.01G01975,
Molecular function	pyridoxal phosphate binding	GO:0030170	0.0129751	3.58863	Ptom.08G013,Ptom.04G0690_Ptom.04G0691,Ptom.02G02623,Ptom.018G0219,Ptom.01G01975,
Molecular function	hydrolase activity, acting on glycosyl bonds	GO:0016798	0.0190482	1.98278	Ptom.03G01806,Ptom.010G0903,Ptom.014G0171,Ptom.06G01078,Ptom.01G03253,Ptom.017G0703,Ptom.01G02185,Ptom.06G0222,Ptom.05G01127,Ptom.03G01230,Ptom.09G0736,Ptom.06G01865,
Molecular function	calcium ion binding	GO:0005509	0.0241373	2.16823	Ptom.01G03548,Ptom.01G03544_Ptom.01G03545,Ptom.014G0171,Ptom.010G01955,Ptom.017G0703,Ptom.02G01960,Ptom.03G01130,Ptom.01G01927_Ptom.01G01928,Ptom.014G0632,
Molecular function	ion binding	GO:0043167	0.0263023	1.21064	Ptom.03G0340_Ptom.03G0341,Ptom.04G01887,Ptom.012G01008,Ptom.03G0186,Ptom.015G0191,Ptom.01G03548,Ptom.01G03544_Ptom.01G03545,Ptom.08G01320,Ptom.016G01041,Ptom.014G0171,Ptom.09G0344,Ptom.08G01359,Ptom.05G02022,Ptom.08G013,Ptom.014G0339,Ptom.06G01078,Ptom.01G03556,Ptom.013G0791,Ptom.014G0351,Ptom.018G027,Ptom.04G0690_Ptom.04G0691,Ptom.016G01250,Ptom.08G01005,Ptom.06G0510,Ptom.09G01212,Ptom.01G02127,…
Molecular function	metal ion binding	GO:0046872	0.0342016	1.36139	Ptom.012G01008,Ptom.03G0186,Ptom.01G03548,Ptom.01G03544_Ptom.01G03545,Ptom.016G01041,Ptom.014G0171,Ptom.018G027,Ptom.08G01005,Ptom.06G0510,Ptom.07G0550,Ptom.08G01038,Ptom.09G047,Ptom.03G0816,Ptom.010G01955,Ptom.04G01964,Ptom.017G0703,Ptom.011G0484,Ptom.02G01661,Ptom.010G02201,Ptom.06G01549,Ptom.02G01960,Ptom.018G01181,Ptom.03G01130,Ptom.011G0383,Ptom.016G0525,Ptom.010G0278,Ptom.013G0859,Ptom.01G0…
Molecular function	cation binding	GO:0043169	0.0377941	1.34389	Ptom.012G01008,Ptom.03G0186,Ptom.01G03548,Ptom.01G03544_Ptom.01G03545,Ptom.016G01041,Ptom.014G0171,Ptom.06G01078,Ptom.018G027,Ptom.08G01005,Ptom.06G0510,Ptom.07G0550,Ptom.08G01038,Ptom.09G047,Ptom.03G0816,Ptom.010G01955,Ptom.04G01964,Ptom.017G0703,Ptom.011G0484,Ptom.02G01661,Ptom.010G02201,Ptom.06G01549,Ptom.02G01960,Ptom.018G01181,Ptom.03G01130,Ptom.011G0383,Ptom.016G0525,Ptom.010G0278,Ptom.013G…
Molecular function	transferase activity, transferring phosphorus-containing groups	GO:0016772	0.0383629	1.37976	Ptom.03G0340_Ptom.03G0341,Ptom.015G0191,Ptom.08G01320,Ptom.09G0344,Ptom.08G01359,Ptom.016G01250,Ptom.08G02,Ptom.01G02127,Ptom.01G02816_Ptom.01G02817,Ptom.01G03120,Ptom.03G0816,Ptom.01G03281,Ptom.04G0776,Ptom.010G02201,Ptom.06G01421,Ptom.010G0496,Ptom.03G0512,Ptom.02G01970,Ptom.02G01960,Ptom.03G01130,Ptom.09G0736,Ptom.02G01816,Ptom.016G0775,Ptom.03G0685,Ptom.010G0278,Ptom.010G02047,Ptom.019G01036,…
Molecular function	magnesium ion binding	GO:0000287	0.0411301	2.65006	Ptom.011G0484,Ptom.010G02201,Ptom.06G01549,Ptom.010G0278,Ptom.01G03741,
Molecular function	kinase activity	GO:0016301	0.0491069	1.38496	Ptom.03G0340_Ptom.03G0341,Ptom.015G0191,Ptom.08G01320,Ptom.09G0344,Ptom.08G01359,Ptom.016G01250,Ptom.08G02,Ptom.01G02127,Ptom.01G03120,Ptom.01G03281,Ptom.04G0776,Ptom.06G01421,Ptom.010G0496,Ptom.03G0512,Ptom.02G01970,Ptom.02G01960,Ptom.03G01130,Ptom.09G0736,Ptom.02G01816,Ptom.016G0775,Ptom.03G0685,Ptom.010G02047,Ptom.019G01036,Ptom.08G01600,Ptom.04G01048,Ptom.014G0632,Ptom.07G0731,Ptom.01G01318,
Biological process	photosynthesis, light reaction	GO:0019684	0.00212179	5.4825	Ptom.06G0613,Ptom.018G01235,Ptom.018G01293,Ptom.010G02048_Ptom.010G02053,Ptom.012G0612,
Biological process	photosynthesis	GO:0015979	0.00299813	3.67375	Ptom.06G0613,Ptom.018G01235,Ptom.010G01955,Ptom.018G01293,Ptom.010G02048_Ptom.010G02053,Ptom.012G0615,Ptom.012G0612,
Biological process	small molecule metabolic process	GO:0044281	0.0135683	1.61236	Ptom.09G01492,Ptom.08G0301,Ptom.08G013,Ptom.014G0339,Ptom.013G0791,Ptom.013G0799,Ptom.04G0690_Ptom.04G0691,Ptom.016G093,Ptom.09G01212,Ptom.01G03274,Ptom.06G0222,Ptom.02G02623,Ptom.06G01549,Ptom.018G0219,Ptom.010G0278,Ptom.013G0863,Ptom.01G01975,Ptom.04G024,Ptom.013G0946,Ptom.013G0947,Ptom.06G02202,Ptom.012G0966,Ptom.01G03741,Ptom.015G01098,
Biological process	organonitrogen compound metabolic process	GO:1901564	0.0335501	1.20241	Ptom.03G0340_Ptom.03G0341,Ptom.06G0613,Ptom.015G0191,Ptom.011G0834,Ptom.09G01492,Ptom.02G02019,Ptom.08G01320,Ptom.08G01359,Ptom.07G0148_Ptom.07G0149,Ptom.08G013,Ptom.07G0984_Ptom.07G0985,Ptom.014G0339,Ptom.013G0799,Ptom.04G0690_Ptom.04G0691,Ptom.016G01250,Ptom.011G0994,Ptom.08G01364,Ptom.09G01212,Ptom.01G02127,Ptom.013G0698,Ptom.01G03120,Ptom.018G01235,Ptom.08G01169,Ptom.019G0597,Ptom.010G0753,Pt…
Biological process	cellular amino acid metabolic process	GO:0006520	0.037404	1.9129	Ptom.09G01492,Ptom.08G013,Ptom.014G0339,Ptom.04G0690_Ptom.04G0691,Ptom.09G01212,Ptom.02G02623,Ptom.018G0219,Ptom.01G01975,Ptom.06G02202,Ptom.01G03741,
Biological process	generation of precursor metabolites and energy	GO:0006091	0.0377688	2.09928	Ptom.06G0613,Ptom.06G01078,Ptom.018G01235,Ptom.018G01293,Ptom.014G01040,Ptom.010G02048_Ptom.010G02053,Ptom.012G0612,Ptom.02G02293,
