# Supplementary material for: LncRNA evolution and DNA methylation variation participate in photosynthesis pathways of distinct lineages of Populus
Source: For Res (Fayettev). 2023 Feb 6;3:3. doi: 10.48130/FR-2023-0003 (PMC11524286; doi:10.48130/FR-2023-0003)
Supplement: Supplementary file 1 — Supplementary data to this article can be found online. [file FR-2023-0003-S1.zip › 10.48130_FR-2023-0003-Suppl-TableS21.xlsx]

## Sheet: Data S9
Data S9 GO term enrichment analyses of genes in MEturquoise module in Populus simonii.
Ontology	Go_term	Category	P_value	EnrichmentScore	Gene_id
Molecular function	nucleotide binding	GO:0000166	0.000347507	1.40301	Potri.019G011169,Potri.011G015400,Potri.004G232400,Potri.005G209900,Potri.018G067900,Potri.003G086400,Potri.009G160300,Potri.010G099300,Potri.008G144900,Potri.005G217300,Potri.002G004000,Potri.001G307300,Potri.001G197900,Potri.002G230700,Potri.003G031800,Potri.019G014378,Potri.003G088900,Potri.009G170550,Potri.012G130400,Potri.017G013500,Potri.004G028532,Potri.002G254600,Potri.013G098550,Potri.01…
Molecular function	nucleoside phosphate binding	GO:1901265	0.000347507	1.40301	Potri.019G011169,Potri.011G015400,Potri.004G232400,Potri.005G209900,Potri.018G067900,Potri.003G086400,Potri.009G160300,Potri.010G099300,Potri.008G144900,Potri.005G217300,Potri.002G004000,Potri.001G307300,Potri.001G197900,Potri.002G230700,Potri.003G031800,Potri.019G014378,Potri.003G088900,Potri.009G170550,Potri.012G130400,Potri.017G013500,Potri.004G028532,Potri.002G254600,Potri.013G098550,Potri.01…
Molecular function	small molecule binding	GO:0036094	0.00042015	1.38399	Potri.019G011169,Potri.011G015400,Potri.004G232400,Potri.005G209900,Potri.018G067900,Potri.003G086400,Potri.009G160300,Potri.010G099300,Potri.008G144900,Potri.005G217300,Potri.002G004000,Potri.001G307300,Potri.001G197900,Potri.002G230700,Potri.003G031800,Potri.019G014378,Potri.003G088900,Potri.009G170550,Potri.012G130400,Potri.017G013500,Potri.004G028532,Potri.002G254600,Potri.013G098550,Potri.01…
Molecular function	ribonucleotide binding	GO:0032553	0.000645822	1.43574	Potri.019G011169,Potri.011G015400,Potri.004G232400,Potri.005G209900,Potri.018G067900,Potri.003G086400,Potri.010G099300,Potri.008G144900,Potri.005G217300,Potri.001G307300,Potri.001G197900,Potri.002G230700,Potri.003G031800,Potri.003G088900,Potri.009G170550,Potri.012G130400,Potri.017G013500,Potri.004G028532,Potri.002G254600,Potri.013G098550,Potri.011G072941,Potri.004G026100,Potri.002G047500,Potri.00…
Molecular function	carbohydrate derivative binding	GO:0097367	0.000848637	1.42214	Potri.019G011169,Potri.011G015400,Potri.004G232400,Potri.005G209900,Potri.018G067900,Potri.003G086400,Potri.010G099300,Potri.008G144900,Potri.005G217300,Potri.001G307300,Potri.001G197900,Potri.002G230700,Potri.003G031800,Potri.003G088900,Potri.009G170550,Potri.012G130400,Potri.017G013500,Potri.004G028532,Potri.002G254600,Potri.013G098550,Potri.011G072941,Potri.004G026100,Potri.002G047500,Potri.00…
Molecular function	adenyl ribonucleotide binding	GO:0032559	0.000989721	1.4492	Potri.019G011169,Potri.011G015400,Potri.004G232400,Potri.018G067900,Potri.003G086400,Potri.008G144900,Potri.001G307300,Potri.001G197900,Potri.003G031800,Potri.003G088900,Potri.009G170550,Potri.012G130400,Potri.017G013500,Potri.004G028532,Potri.002G254600,Potri.013G098550,Potri.011G072941,Potri.004G026100,Potri.002G047500,Potri.002G025600,Potri.004G231700,Potri.003G086000,Potri.015G095500,Potri.01…
Molecular function	adenyl nucleotide binding	GO:0030554	0.00103261	1.44686	Potri.019G011169,Potri.011G015400,Potri.004G232400,Potri.018G067900,Potri.003G086400,Potri.008G144900,Potri.001G307300,Potri.001G197900,Potri.003G031800,Potri.003G088900,Potri.009G170550,Potri.012G130400,Potri.017G013500,Potri.004G028532,Potri.002G254600,Potri.013G098550,Potri.011G072941,Potri.004G026100,Potri.002G047500,Potri.002G025600,Potri.004G231700,Potri.003G086000,Potri.015G095500,Potri.01…
Molecular function	purine ribonucleotide binding	GO:0032555	0.001051	1.42068	Potri.019G011169,Potri.011G015400,Potri.004G232400,Potri.005G209900,Potri.018G067900,Potri.003G086400,Potri.010G099300,Potri.008G144900,Potri.005G217300,Potri.001G307300,Potri.001G197900,Potri.003G031800,Potri.003G088900,Potri.009G170550,Potri.012G130400,Potri.017G013500,Potri.004G028532,Potri.002G254600,Potri.013G098550,Potri.011G072941,Potri.004G026100,Potri.002G047500,Potri.002G025600,Potri.00…
Molecular function	purine nucleotide binding	GO:0017076	0.00117663	1.41484	Potri.019G011169,Potri.011G015400,Potri.004G232400,Potri.005G209900,Potri.018G067900,Potri.003G086400,Potri.010G099300,Potri.008G144900,Potri.005G217300,Potri.001G307300,Potri.001G197900,Potri.003G031800,Potri.003G088900,Potri.009G170550,Potri.012G130400,Potri.017G013500,Potri.004G028532,Potri.002G254600,Potri.013G098550,Potri.011G072941,Potri.004G026100,Potri.002G047500,Potri.002G025600,Potri.00…
Molecular function	anion binding	GO:0043168	0.00118083	1.38851	Potri.019G011169,Potri.011G015400,Potri.004G232400,Potri.005G209900,Potri.018G067900,Potri.003G086400,Potri.010G099300,Potri.008G144900,Potri.005G217300,Potri.001G307300,Potri.001G197900,Potri.002G230700,Potri.003G031800,Potri.019G014378,Potri.003G088900,Potri.009G170550,Potri.012G130400,Potri.017G013500,Potri.004G028532,Potri.002G254600,Potri.013G098550,Potri.011G072941,Potri.016G064800,Potri.00…
Molecular function	iron-sulfur cluster binding	GO:0051536	0.00401258	3.99368	Potri.001G230604,Potri.004G218400,Potri.001G150001,Potri.009G054600,Potri.009G116000,Potri.012G011700,
Molecular function	metal cluster binding	GO:0051540	0.00401258	3.99368	Potri.001G230604,Potri.004G218400,Potri.001G150001,Potri.009G054600,Potri.009G116000,Potri.012G011700,
Molecular function	ion binding	GO:0043167	0.00401956	1.22605	Potri.019G011169,Potri.013G088100,Potri.001G346700,Potri.011G015400,Potri.004G232400,Potri.005G209900,Potri.015G050300,Potri.018G067900,Potri.012G015900,Potri.003G086400,Potri.010G099300,Potri.006G253900,Potri.008G144900,Potri.005G217300,Potri.006G123500,Potri.013G091300,Potri.001G307300,Potri.001G197900,Potri.002G230700,Potri.003G031800,Potri.019G014378,Potri.003G088900,Potri.003G038200,Potri.00…
Molecular function	ADP binding	GO:0043531	0.00649531	2.40909	Potri.019G011169,Potri.011G015400,Potri.001G307300,Potri.013G098550,Potri.012G121900,Potri.006G282900,Potri.014G003832,Potri.011G008868,Potri.011G013700,Potri.004G170300,Potri.011G008228,
Molecular function	purine ribonucleoside triphosphate binding	GO:0035639	0.0127608	1.32344	Potri.004G232400,Potri.005G209900,Potri.018G067900,Potri.003G086400,Potri.010G099300,Potri.008G144900,Potri.005G217300,Potri.001G197900,Potri.003G031800,Potri.003G088900,Potri.009G170550,Potri.012G130400,Potri.017G013500,Potri.004G028532,Potri.002G254600,Potri.011G072941,Potri.004G026100,Potri.002G047500,Potri.002G025600,Potri.004G231700,Potri.003G086000,Potri.015G095500,Potri.012G071700,Potri.00…
Molecular function	ATP binding	GO:0005524	0.0128075	1.34465	Potri.004G232400,Potri.018G067900,Potri.003G086400,Potri.008G144900,Potri.001G197900,Potri.003G031800,Potri.003G088900,Potri.009G170550,Potri.012G130400,Potri.017G013500,Potri.004G028532,Potri.002G254600,Potri.011G072941,Potri.004G026100,Potri.002G047500,Potri.002G025600,Potri.004G231700,Potri.003G086000,Potri.015G095500,Potri.012G071700,Potri.009G155200,Potri.005G141200,Potri.011G072866,Potri.01…
Molecular function	kinase activity	GO:0016301	0.0270816	1.36979	Potri.004G232400,Potri.008G144900,Potri.006G174700,Potri.003G088900,Potri.009G170550,Potri.012G130400,Potri.004G028532,Potri.002G254600,Potri.011G072941,Potri.004G026100,Potri.004G231700,Potri.012G071700,Potri.005G141200,Potri.011G072866,Potri.010G206900,Potri.007G126200,Potri.002G263000,Potri.001G385600,Potri.002G254500,Potri.007G054100,Potri.019G087000,Potri.011G073091,Potri.010G255600,Potri.01…
Molecular function	catalytic activity	GO:0003824	0.03658	1.10992	Potri.009G153900,Potri.013G088100,Potri.006G134300,Potri.001G346700,Potri.001G380500,Potri.008G022264,Potri.004G232400,Potri.018G067900,Potri.001G230604,Potri.012G015900,Potri.003G086400,Potri.006G156350,Potri.002G109200,Potri.003G030400,Potri.010G099300,Potri.006G131000,Potri.006G253900,Potri.004G058000,Potri.008G144900,Potri.005G217300,Potri.006G123500,Potri.007G075500,Potri.017G079400,Potri.00…
Molecular function	transferase activity, transferring phosphorus-containing groups	GO:0016772	0.0416085	1.30983	Potri.004G232400,Potri.012G015900,Potri.008G144900,Potri.007G075500,Potri.006G174700,Potri.003G088900,Potri.009G170550,Potri.012G130400,Potri.004G028532,Potri.002G254600,Potri.011G072941,Potri.004G026100,Potri.004G231700,Potri.012G071700,Potri.005G141200,Potri.011G072866,Potri.010G206900,Potri.007G126200,Potri.002G263000,Potri.001G385600,Potri.002G254500,Potri.007G054100,Potri.019G087000,Potri.01…
Molecular function	transferase activity	GO:0016740	0.0424063	1.21646	Potri.001G380500,Potri.004G232400,Potri.012G015900,Potri.002G109200,Potri.006G131000,Potri.008G144900,Potri.006G123500,Potri.007G075500,Potri.002G227300,Potri.011G139300,Potri.006G174700,Potri.003G088900,Potri.006G150500,Potri.009G170550,Potri.012G130400,Potri.004G028532,Potri.002G254600,Potri.011G072941,Potri.004G026100,Potri.010G094100,Potri.004G231700,Potri.017G114100,Potri.012G076100,Potri.00…
Cellular component	endoplasmic reticulum	GO:0005783	0.0391713	2.66225	Potri.002G143100,Potri.014G190600,Potri.017G114100,Potri.001G350700,Potri.011G007200,
Biological process	photosynthesis, light reaction	GO:0019684	0.00217799	5.46028	Potri.005G095900,Potri.011G074868,Potri.008G067300,Potri.005G258600,Potri.011G113575,
Biological process	signaling	GO:0023052	0.00228607	2.06093	Potri.008G206000,Potri.010G027100,Potri.011G015400,Potri.011G024000,Potri.001G307300,Potri.006G174700,Potri.013G098550,Potri.007G142600,Potri.010G215200,Potri.018G073925,Potri.006G282900,Potri.008G180000,Potri.011G008868,Potri.011G013700,Potri.013G009900,Potri.006G219500,Potri.011G008228,Potri.004G233400,Potri.011G012901,
Biological process	signal transduction	GO:0007165	0.00228607	2.06093	Potri.008G206000,Potri.010G027100,Potri.011G015400,Potri.011G024000,Potri.001G307300,Potri.006G174700,Potri.013G098550,Potri.007G142600,Potri.010G215200,Potri.018G073925,Potri.006G282900,Potri.008G180000,Potri.011G008868,Potri.011G013700,Potri.013G009900,Potri.006G219500,Potri.011G008228,Potri.004G233400,Potri.011G012901,
Biological process	cell communication	GO:0007154	0.00371044	1.86022	Potri.008G206000,Potri.010G027100,Potri.011G015400,Potri.011G024000,Potri.018G067900,Potri.001G307300,Potri.006G174700,Potri.013G098550,Potri.007G142600,Potri.010G215200,Potri.018G073925,Potri.006G282900,Potri.008G180000,Potri.011G008868,Potri.011G013700,Potri.011G125100,Potri.013G009900,Potri.006G219500,Potri.011G008228,Potri.004G233400,Potri.011G012901,Potri.011G125401,
Biological process	cellular response to stimulus	GO:0051716	0.00668559	1.74139	Potri.008G206000,Potri.010G027100,Potri.011G015400,Potri.011G024000,Potri.018G067900,Potri.001G307300,Potri.006G174700,Potri.013G098550,Potri.007G142600,Potri.010G237100,Potri.010G215200,Potri.001G150001,Potri.009G155200,Potri.018G073925,Potri.006G282900,Potri.008G180000,Potri.011G008868,Potri.011G013700,Potri.013G009900,Potri.006G219500,Potri.011G008228,Potri.004G233400,Potri.011G012901,
Biological process	electron transport chain	GO:0022900	0.010331	3.79008	Potri.004G218400,Potri.005G095900,Potri.011G074868,Potri.002G069200,Potri.011G113575,
Biological process	generation of precursor metabolites and energy	GO:0006091	0.0114876	2.45713	Potri.004G218400,Potri.005G095900,Potri.011G074868,Potri.006G115100,Potri.008G067300,Potri.002G069200,Potri.005G258600,Potri.001G391900,Potri.011G113575,
Biological process	photosynthesis	GO:0015979	0.0116761	2.85455	Potri.001G380500,Potri.001G438700,Potri.005G095900,Potri.011G074868,Potri.008G067300,Potri.005G258600,Potri.011G113575,
Biological process	glycerophospholipid metabolic process	GO:0006650	0.0189565	3.25411	Potri.006G253900,Potri.014G190600,Potri.003G088300,Potri.001G350700,Potri.019G087000,
Biological process	organophosphate metabolic process	GO:0019637	0.0247715	1.90437	Potri.001G230604,Potri.006G253900,Potri.002G004000,Potri.014G190600,Potri.003G088300,Potri.001G350700,Potri.010G206900,Potri.019G087000,Potri.015G057700,Potri.017G007500,Potri.005G057700,Potri.005G139800,
Biological process	glycerolipid metabolic process	GO:0046486	0.0283465	2.92869	Potri.006G253900,Potri.014G190600,Potri.003G088300,Potri.001G350700,Potri.019G087000,
Biological process	cellular lipid metabolic process	GO:0044255	0.0459462	1.84617	Potri.001G380500,Potri.006G253900,Potri.002G004000,Potri.004G005500,Potri.014G190600,Potri.004G227200,Potri.003G088300,Potri.001G350700,Potri.019G087000,Potri.008G178700,
Biological process	phospholipid metabolic process	GO:0006644	0.0492118	2.51685	Potri.006G253900,Potri.014G190600,Potri.003G088300,Potri.001G350700,Potri.019G087000,
