# Supplementary material for: LncRNA evolution and DNA methylation variation participate in photosynthesis pathways of distinct lineages of Populus
Source: For Res (Fayettev). 2023 Feb 6;3:3. doi: 10.48130/FR-2023-0003 (PMC11524286; doi:10.48130/FR-2023-0003)
Supplement: Supplementary file 1 — Supplementary data to this article can be found online. [file FR-2023-0003-S1.zip › 10.48130_FR-2023-0003-Suppl-TableS22.xlsx]

## Sheet: Data S10
Data S10 Polymorphisms around Differientially methylated regions of photosynthetic hubgenes used for linkage disequilibrium analysis of Populus tomentosa
Locus ID	Chr	Position	Allele	Pto_S1	Pto_S2	Pto_S3	Pto_NW	Pto_NW1	Pto_NW2	Pto_NW3	Pto_NE1	Pto_NE2	Pto_NE3
Chr10_18000051	Chr10	18000051	G/A	GA	GA	GA	GG	GG	GG	GA	GG	GG	GG
Chr10_18000185	Chr10	18000185	T/C	TC	TC	TC	TT	TT	TT	TT	TT	TT	TT
Chr10_18000270	Chr10	18000270	G/T	GT	GT	GT	GG	GG	GT	GG	GG	GG	GG
Chr10_18000678	Chr10	18000678	G/A	GA	GA	GA	GG	GG	GG	GG	GG	GG	GG
Chr10_18000680	Chr10	18000680	T/C	TC	TC	TC	TT	TT	TT	TT	TT	TT	TT
Chr10_18000682	Chr10	18000682	G/T	GT	GT	GT	GG	GG	GG	GG	GG	GG	GG
Chr10_18000699	Chr10	18000699	A/G	AG	AG	AG	AA	AA	AA	AA	AA	AA	AA
Chr10_18000738	Chr10	18000738	T/G	TG	TG	TG	TT	TT	TT	TT	TT	TT	TT
Chr10_18000764	Chr10	18000764	A/G	AG	AG	AG	AA	AA	AA	AA	AA	AA	AA
Chr10_18000806	Chr10	18000806	C/T	CT	CT	CT	CC	CC	CC	CC	CC	CC	CC
Chr10_18000806	Chr10	18000806	C/T	CT	CT	CT	CC	CC	CC	CC	CC	CC	CC
Chr10_18000853	Chr10	18000853	G/T	GT	GT	GT	GG	GG	GG	GG	GG	GG	GG
Chr10_18000853	Chr10	18000853	G/T	GT	GT	GT	GG	GG	GG	GG	GG	GG	GG
Chr10_18000863	Chr10	18000863	G/T	GT	GT	GT	GG	GG	GG	GG	GG	GG	GG
Chr10_18000863	Chr10	18000863	G/T	GT	GT	GT	GG	GG	GG	GG	GG	GG	GG
Chr10_18001026	Chr10	18001026	C/T	CT	CT	CT	CC	CC	CC	CT	CC	CC	CC
Chr10_18001026	Chr10	18001026	C/T	CT	CT	CT	CC	CC	CC	CT	CC	CC	CC
Chr10_18001079	Chr10	18001079	G/A	GA	GA	GA	GG	GG	GG	GG	GG	GG	GG
Chr10_18001079	Chr10	18001079	G/A	GA	GA	GA	GG	GG	GG	GG	GG	GG	GG
Chr10_18001133	Chr10	18001133	A/G	AG	AG	AG	AA	AA	AA	AA	AA	AA	AA
Chr10_18001133	Chr10	18001133	A/G	AG	AG	AG	AA	AA	AA	AA	AA	AA	AA
Chr10_18001155	Chr10	18001155	T/C	TC	TT	TC	TT	TT	TT	TT	TT	TT	TT
Chr10_18001155	Chr10	18001155	T/C	TC	TT	TC	TT	TT	TT	TT	TT	TT	TT
Chr10_18001174	Chr10	18001174	G/A	GA	GA	GA	GG	GG	GG	GG	GG	GG	GG
Chr10_18001174	Chr10	18001174	G/A	GA	GA	GA	GG	GG	GG	GG	GG	GG	GG
Chr10_18001213	Chr10	18001213	A/G	AG	AA	AG	AA	AA	AA	AA	AA	AA	AA
Chr10_18001213	Chr10	18001213	A/G	AG	AA	AG	AA	AA	AA	AA	AA	AA	AA
Chr10_18001243	Chr10	18001243	T/A	TA	TT	TA	TT	TT	TT	TT	TT	TT	TT
Chr10_18001243	Chr10	18001243	T/A	TA	TT	TA	TT	TT	TT	TT	TT	TT	TT
Chr10_18001246	Chr10	18001246	G/C	GC	GG	GC	GG	GG	GG	GG	GG	GG	GG
Chr10_18001246	Chr10	18001246	G/C	GC	GG	GC	GG	GG	GG	GG	GG	GG	GG
Chr10_18001254	Chr10	18001254	T/G	TG	TT	TG	TT	TT	TT	TT	TT	TT	TT
Chr10_18001254	Chr10	18001254	T/G	TG	TT	TG	TT	TT	TT	TT	TT	TT	TT
Chr10_18001276	Chr10	18001276	G/T	GT	GG	GT	GG	GG	GG	GG	GG	GG	GG
Chr10_18001276	Chr10	18001276	G/T	GT	GG	GT	GG	GG	GG	GG	GG	GG	GG
Chr10_18001299	Chr10	18001299	T/C	TC	TT	TC	TT	TT	TT	TT	TT	TT	TT
Chr10_18001299	Chr10	18001299	T/C	TC	TT	TC	TT	TT	TT	TT	TT	TT	TT
Chr10_18001349	Chr10	18001349	A/.	AA	AA	AA	AA	AA	AA	AA	AA	AA	AA
Chr10_18001349	Chr10	18001349	A/.	AA	AA	AA	AA	AA	AA	AA	AA	AA	AA
Chr10_18002490	Chr10	18002490	C/A	CA	CA	CA	CC	CC	CC	CC	CC	CC	CC
Chr10_18002490	Chr10	18002490	C/A	CA	CA	CA	CC	CC	CC	CC	CC	CC	CC
Chr10_18002516	Chr10	18002516	G/A	GA	GA	GA	GG	GG	GG	GG	GG	GG	GG
Chr10_18002516	Chr10	18002516	G/A	GA	GA	GA	GG	GG	GG	GG	GG	GG	GG
Chr10_18003270	Chr10	18003270	T/C	TC	TC	TT	TT	TT	TT	TT	TT	TT	TT
Chr10_18003270	Chr10	18003270	T/C	TC	TC	TT	TT	TT	TT	TT	TT	TT	TT
Chr10_18003362	Chr10	18003362	A/C	AA	AC	AA	AA	AA	AA	AA	AA	AA	AA
Chr10_18003362	Chr10	18003362	A/C	AA	AC	AA	AA	AA	AA	AA	AA	AA	AA
Chr10_18003768	Chr10	18003768	T/C	TC	TC	TC	TT	TT	TT	TT	TT	TT	TT
Chr10_18003768	Chr10	18003768	T/C	TC	TC	TC	TT	TT	TT	TT	TT	TT	TT
Chr10_18003838	Chr10	18003838	G/A	GA	GA	GA	GG	GG	GG	GG	GG	GG	GG
Chr10_18003838	Chr10	18003838	G/A	GA	GA	GA	GG	GG	GG	GG	GG	GG	GG
Chr10_18003948	Chr10	18003948	A/T	AT	AA	AT	AA	AA	AA	AA	AA	AA	AA
Chr10_18003948	Chr10	18003948	A/T	AT	AA	AT	AA	AA	AA	AA	AA	AA	AA
Chr10_18003995	Chr10	18003995	A/T	AT	AT	AT	AA	AA	AA	AA	AA	AA	AA
Chr10_18003995	Chr10	18003995	A/T	AT	AT	AT	AA	AA	AA	AA	AA	AA	AA
Chr10_18004010	Chr10	18004010	A/G	AG	AG	AG	AA	AA	AA	AA	AA	AA	AA
Chr10_18004010	Chr10	18004010	A/G	AG	AG	AG	AA	AA	AA	AA	AA	AA	AA
Chr10_18004091	Chr10	18004091	G/A	GA	GA	GA	GG	GG	GG	GG	GG	GG	GG
Chr10_18004091	Chr10	18004091	G/A	GA	GA	GA	GG	GG	GG	GG	GG	GG	GG
Chr10_18004119	Chr10	18004119	A/G	AG	AG	AG	AA	AA	AA	AA	AA	AA	AA
Chr10_18004119	Chr10	18004119	A/G	AG	AG	AG	AA	AA	AA	AA	AA	AA	AA
Chr10_18004211	Chr10	18004211	C/T	CT	CT	CT	CC	CC	CC	CC	CC	CC	CC
Chr10_18004211	Chr10	18004211	C/T	CT	CT	CT	CC	CC	CC	CC	CC	CC	CC
Chr10_18004217	Chr10	18004217	C/T	CT	CT	CT	CC	CC	CC	CC	CC	CC	CC
Chr10_18004217	Chr10	18004217	C/T	CT	CT	CT	CC	CC	CC	CC	CC	CC	CC
Chr10_18004317	Chr10	18004317	A/G	AG	AA	AG	AA	AA	AA	AA	AA	AA	AA
Chr10_18004317	Chr10	18004317	A/G	AG	AA	AG	AA	AA	AA	AA	AA	AA	AA
Chr10_18004410	Chr10	18004410	A/T	AT	AT	AT	AA	AA	AA	AA	AA	AA	AA
Chr10_18004410	Chr10	18004410	A/T	AT	AT	AT	AA	AA	AA	AA	AA	AA	AA
Chr10_18004652	Chr10	18004652	C/A	CA	CA	CA	CC	CC	CC	CC	CC	CC	CC
Chr10_18004652	Chr10	18004652	C/A	CA	CA	CA	CC	CC	CC	CC	CC	CC	CC
Chr10_18004665	Chr10	18004665	A/C	AC	AC	AC	AA	AA	AA	AA	AA	AA	AA
Chr10_18004665	Chr10	18004665	A/C	AC	AC	AC	AA	AA	AA	AA	AA	AA	AA
Chr10_18004703	Chr10	18004703	A/T	AT	AT	AT	AA	AA	AA	AA	AA	AA	AA
Chr10_18004703	Chr10	18004703	A/T	AT	AT	AT	AA	AA	AA	AA	AA	AA	AA
Chr10_18004711	Chr10	18004711	C/G	CG	CG	CG	CC	CC	CC	CC	CC	CC	CC
Chr10_18004711	Chr10	18004711	C/G	CG	CG	CG	CC	CC	CC	CC	CC	CC	CC
Chr10_18004719	Chr10	18004719	A/C	AC	AC	AC	AA	AA	AA	AA	AA	AA	AA
Chr10_18004719	Chr10	18004719	A/C	AC	AC	AC	AA	AA	AA	AA	AA	AA	AA
Chr10_18004734	Chr10	18004734	C/A	CA	CA	CC	CC	CC	CC	CC	CC	CC	CC
Chr10_18004734	Chr10	18004734	C/A	CA	CA	CC	CC	CC	CC	CC	CC	CC	CC
Chr10_18004835	Chr10	18004835	G/T	GT	GT	GG	GG	GG	GG	GG	GG	GG	GG
Chr10_18004835	Chr10	18004835	G/T	GT	GT	GG	GG	GG	GG	GG	GG	GG	GG
Chr12_7786991	Chr12	7786991	G/A	GA	GA	GA	GA	GA	GA	GA	GA	GA	GA
Chr12_7786994	Chr12	7786994	C/T	CT	CT	CT	CT	CT	CT	CT	CT	CT	CT
Chr12_7787001	Chr12	7787001	T/A	TA	TA	TA	TA	TA	TA	TA	TA	TA	TA
Chr12_7787011	Chr12	7787011	A/G	AG	AG	AG	AG	AG	AG	AG	AG	AG	AG
Chr12_7787015	Chr12	7787015	G/C	GC	GC	GC	GC	GC	GC	GC	GC	GC	GC
Chr12_7787023	Chr12	7787023	T/C	TC	TC	TC	TC	TT	TC	TC	TC	TC	TC
Chr12_7787026	Chr12	7787026	G/A	GA	GA	GA	GA	GG	GA	GA	GA	GA	GA
Chr12_7787073	Chr12	7787073	G/T	GT	GG	GG	GG	GG	GT	GG	GT	GT	GG
Chr12_7787087	Chr12	7787087	G/A	GA	GG	GG	GG	GG	GA	GG	GA	GA	GG
Chr12_7787089	Chr12	7787089	C/T	CC	CC	CC	TT	CC	CT	CC	CC	CC	CC
Chr12_7787117	Chr12	7787117	T/C	TT	TT	TT	CC	TT	TC	TT	TT	TT	TT
Chr12_7787133	Chr12	7787133	A/G	AA	AA	AA	GG	AA	AG	AA	AA	AA	AA
Chr12_7787134	Chr12	7787134	A/G	AG	AA	AA	AA	AA	AG	AA	AG	AG	AA
Chr12_7787180	Chr12	7787180	A/G	AA	AA	AA	GG	AA	GG	AA	AA	AA	AA
Chr12_7787210	Chr12	7787210	G/A	GG	GG	GG	AA	GG	AA	GG	GG	GG	GG
Chr12_7787233	Chr12	7787233	T/C	TT	TT	TT	CC	TT	CC	TT	TT	TT	TT
Chr12_7787250	Chr12	7787250	T/C	TT	TT	TT	CC	TT	CC	TT	TT	TT	TT
Chr12_7787261	Chr12	7787261	C/T	CC	CC	CC	TT	CC	TT	CC	CC	CC	CC
Chr12_7787262	Chr12	7787262	T/C	TT	TT	TT	CC	TT	CC	TT	TT	TT	TT
Chr12_7787327	Chr12	7787327	C/T	CC	CC	CC	TT	CC	TT	CC	CC	CC	CC
Chr12_7787459	Chr12	7787459	T/C	TT	TT	TT	CC	TT	CC	TT	TT	TT	TT
Chr12_7787496	Chr12	7787496	G/A	GG	GG	GG	AA	GG	AA	GG	GG	GG	GG
Chr12_7787506	Chr12	7787506	A/T	AA	AA	AA	TT	AA	TT	AA	AA	AA	AA
Chr12_7787566	Chr12	7787566	T/C	TT	TT	TT	CC	TT	CC	TC	TT	TT	TT
Chr12_7787620	Chr12	7787620	T/C	TT	TT	TT	CC	TT	CC	TC	TT	TT	TT
Chr12_7787622	Chr12	7787622	G/A	GG	GG	GG	AA	GG	AA	GG	GG	GG	GG
Chr12_7787628	Chr12	7787628	C/T	CC	CC	CC	TT	CC	TT	CC	CC	CC	CC
Chr12_7787637	Chr12	7787637	C/.	CC	CC	CC	CC	CC	CC	CC	CC	CC	CC
Chr12_7787653	Chr12	7787653	G/A	GG	GG	GG	AA	GG	AA	GA	GG	GG	GG
Chr12_7787700	Chr12	7787700	T/C	TT	TT	TT	CC	TT	CC	TC	TT	TT	TT
Chr12_7787701	Chr12	7787701	A/.	AA	AA	AA	AA	AA	AA	AA	AA	AA	AA
Chr12_7787707	Chr12	7787707	T/.	TT	TT	NN	TT	TT	TT	TT	TT	TT	TT
Chr12_7787756	Chr12	7787756	G/A	GA	GA	GA	GG	GG	GA	GG	NN	GG	GG
Chr12_7787765	Chr12	7787765	C/T	CT	CT	CT	CC	CC	CT	CC	NN	CC	CC
Chr12_7787771	Chr12	7787771	C/T	CT	CT	CT	CC	CC	CT	CC	NN	CC	CC
Chr12_7787774	Chr12	7787774	T/C	TC	TC	TC	TT	TT	TC	TT	NN	TT	TT
Chr12_7787778	Chr12	7787778	A/G	AG	AG	AG	AA	AA	AG	AA	AA	AA	AA
Chr12_7787792	Chr12	7787792	C/T	CT	CT	CT	CC	CC	CT	CC	CC	CC	CC
Chr12_7787803	Chr12	7787803	T/C	TT	TT	TT	CC	TT	TC	TC	TT	TT	TT
Chr12_7787824	Chr12	7787824	G/C	GC	GC	GC	GG	GG	GC	GG	NN	GG	GG
Chr12_7787843	Chr12	7787843	G/A	GA	GA	GA	GG	GG	GA	GG	NN	GG	GG
Chr12_7787844	Chr12	7787844	T/C	TC	TC	TC	TT	TT	TC	TT	NN	TT	TT
Chr12_7787851	Chr12	7787851	T/C	TC	TC	TC	TT	TT	TC	TT	TT	TT	TT
Chr12_7787852	Chr12	7787852	G/A	GA	GA	GA	GG	GG	GA	GG	GG	GG	GG
Chr12_7787869	Chr12	7787869	G/C	GC	GC	GC	GG	GG	GC	GG	NN	GG	NN
Chr12_7787883	Chr12	7787883	C/A	CA	CA	CC	CC	CC	CC	CC	CC	CC	CC
Chr12_7787886	Chr12	7787886	C/T	CT	CT	CT	CC	CC	CT	CC	CC	CC	CC
Chr12_7787903	Chr12	7787903	C/T	CT	CT	CT	CC	CC	CT	NN	CC	CC	NN
Chr12_7787908	Chr12	7787908	A/T	AA	AT	AT	AA	AA	AT	AA	AA	AA	AA
Chr12_7787926	Chr12	7787926	A/G	AG	AG	AG	AA	AA	AG	AA	AA	AA	AA
Chr12_7787935	Chr12	7787935	T/G	TT	TT	TT	GG	TT	TG	TT	TT	TT	TT
Chr12_7787949	Chr12	7787949	C/G	CC	CC	CC	GG	CC	CG	CC	CC	CC	CC
Chr12_7787954	Chr12	7787954	T/C	TC	TC	TC	TT	TT	TC	TT	TT	TT	TT
Chr12_7787984	Chr12	7787984	A/G	AG	AG	AG	AA	AA	AA	AA	AA	AA	AA
Chr12_7787987	Chr12	7787987	C/T	CT	CT	CT	CT	CT	CT	CT	CT	CT	CT
Chr12_7788005	Chr12	7788005	T/C	TC	TC	TC	TC	TC	TC	TC	TC	TC	TC
Chr12_7788376	Chr12	7788376	A/G	NN	AA	AA	GG	AA	GG	AA	AA	AA	AA
Chr12_7788412	Chr12	7788412	T/C	NN	TT	TT	CC	TT	CC	TT	TT	TT	TT
Chr12_7788418	Chr12	7788418	G/A	NN	GG	GG	AA	GG	AA	GG	GG	GG	GG
Chr12_7788440	Chr12	7788440	A/G	AA	AA	AA	GG	AA	GG	AG	AA	AA	AA
Chr12_7788450	Chr12	7788450	A/T	AA	AA	AA	TT	AA	TT	AT	AA	AA	AA
Chr12_7788493	Chr12	7788493	G/T	GG	GG	GG	TT	GG	TT	GG	GG	GG	GG
Chr12_7788521	Chr12	7788521	C/T	CC	CC	CC	TT	CC	TT	CC	CC	CC	CC
Chr12_7788612	Chr12	7788612	A/G	NN	AA	AA	AA	AG	AA	AA	AA	AA	AA
Chr12_7788613	Chr12	7788613	A/G	NN	AA	AA	AA	AG	AA	AA	AA	AA	AA
Chr12_7788729	Chr12	7788729	G/A	GG	GA	GG	GA	GA	GA	GA	GG	GA	GG
Chr12_7788732	Chr12	7788732	T/A	TT	TT	TT	TA	TT	TA	TT	TT	TT	TT
Chr12_7788755	Chr12	7788755	G/A	GG	GG	NN	GA	GG	GA	GG	GG	GG	GG
Chr12_7788756	Chr12	7788756	C/T	CC	CT	NN	CT	CT	CT	CT	CC	CT	CC
Chr12_7788761	Chr12	7788761	C/T	CC	CT	NN	CT	CT	CT	CT	CC	CT	CC
Chr12_7788769	Chr12	7788769	C/T	CC	CT	CC	CC	CC	CC	CC	CC	CC	CC
Chr12_7788778	Chr12	7788778	C/T	CC	CT	NN	CT	CT	CT	CT	CC	CT	CC
Chr12_7788782	Chr12	7788782	C/G	CC	CC	CC	CG	CC	CG	CC	CC	CC	CC
Chr12_7788785	Chr12	7788785	G/A	GG	GA	NN	GA	GA	GA	GA	GG	GA	GG
Chr12_7788788	Chr12	7788788	C/T	CT	CT	NN	CT	CT	CT	CT	CC	CT	CC
Chr12_7788792	Chr12	7788792	T/C	TC	TC	NN	TC	TC	TC	TC	TT	TC	TT
Chr12_7788793	Chr12	7788793	G/A	GA	GA	GG	GG	GG	GG	GG	GG	GG	GG
Chr12_7788798	Chr12	7788798	G/A	GA	GA	NN	GG	GG	GG	GG	GG	GG	GG
Chr12_7788799	Chr12	7788799	G/A	GA	GA	NN	GA	GA	GA	GA	GG	GA	GG
Chr12_7788802	Chr12	7788802	T/C	TC	TC	NN	TT	TC	TT	TC	CC	TC	CC
Chr12_7788818	Chr12	7788818	T/C	TT	TC	TT	TC	TC	TC	TC	TT	TC	TT
Chr12_7788862	Chr12	7788862	C/T	CC	CC	CC	CC	CT	CC	CT	CC	CC	CC
Chr12_7788882	Chr12	7788882	G/A	GG	GG	GG	GG	GG	GG	GA	GG	GG	GG
Chr12_7788928	Chr12	7788928	A/G	AA	AG	AA	GG	AA	GG	AG	AA	AA	AA
Chr12_7789014	Chr12	7789014	G/T	GG	GG	GG	TT	GG	TT	GG	GG	GG	GG
Chr12_7789277	Chr12	7789277	T/C	TT	TT	TT	CC	TT	CC	TT	TT	TT	TT
Chr12_7789303	Chr12	7789303	G/T	GG	GG	GG	TT	GG	TT	GG	GG	GG	GG
Chr12_7789320	Chr12	7789320	A/G	AA	AA	AA	GG	AA	GG	AG	AA	AA	AA
Chr12_7789382	Chr12	7789382	C/T	CC	CC	NN	TT	CC	TT	CC	CC	CC	CC
Chr12_7789432	Chr12	7789432	C/A	CC	CC	CA	CA	CC	CC	CA	CC	CA	CA
Chr12_7789435	Chr12	7789435	T/C	TC	TC	TC	TC	TT	TT	TC	TT	TC	TC
Chr12_7789437	Chr12	7789437	T/C	TC	TC	TC	TC	TT	TT	TC	TT	TT	TC
Chr12_7789447	Chr12	7789447	G/A	GA	GA	GA	GA	GG	GG	GA	GG	GG	GA
Chr12_7789452	Chr12	7789452	C/T	CC	CC	CT	CT	CC	CC	CT	CT	CC	CC
Chr12_7789481	Chr12	7789481	G/T	GG	GG	GT	GT	GG	GT	GT	GT	GT	GT
Chr12_7789486	Chr12	7789486	G/T	GT	GT	GT	GG	TT	GG	GT	GT	GT	GT
Chr12_7789492	Chr12	7789492	C/T	CC	CC	CT	CT	CC	CT	CT	CT	CT	CT
Chr12_7789493	Chr12	7789493	C/T	CC	CC	CT	CT	CC	CT	CT	CT	CT	CT
Chr12_7789546	Chr12	7789546	C/T	CC	CC	CT	CT	CC	CT	CT	CT	CT	CT
Chr12_7789553	Chr12	7789553	T/C	TC	TC	TC	TT	TT	TT	TT	TT	TT	TT
Chr12_7789556	Chr12	7789556	A/T	AA	AA	AT	AT	AA	AT	AT	AT	AT	AT
Chr12_7789574	Chr12	7789574	A/G	AG	AG	AG	AA	AA	AA	AA	AA	AA	AA
Chr12_7789613	Chr12	7789613	G/A	GA	GA	GA	GA	GA	GA	GA	GA	GA	GA
Chr12_7789647	Chr12	7789647	C/T	CT	CT	CT	CT	CT	CT	CT	CT	CT	CT
Chr12_7789682	Chr12	7789682	A/C	AC	AC	AC	AA	AA	AA	AA	AA	AA	AA
Chr12_7789704	Chr12	7789704	A/T	AT	AT	AT	AA	AA	AA	AA	AA	AA	AA
Chr12_7789718	Chr12	7789718	A/G	AG	AG	AG	AG	AG	AG	AG	AG	AG	AG
Chr12_7789738	Chr12	7789738	A/G	AG	AG	AG	AA	AG	AA	AG	AG	AG	AG
Chr12_7789755	Chr12	7789755	T/A	TT	TA	TA	TA	TA	TA	TA	TA	TA	TA
Chr12_7789756	Chr12	7789756	C/A	CA	CA	CC	CC	CC	CC	CC	CC	CC	CC
Chr12_7789768	Chr12	7789768	G/T	GT	GT	GT	GT	GT	GT	GT	GT	GT	GT
Chr12_7789806	Chr12	7789806	T/A	TA	TA	TA	TT	TA	TT	TA	TA	TA	TA
Chr12_7789808	Chr12	7789808	T/A	TA	TA	TA	TA	TA	TA	TA	TA	TA	TA
Chr12_7789844	Chr12	7789844	T/A	TA	TA	TA	TA	TA	TA	TA	TA	TA	TA
Chr12_7789935	Chr12	7789935	A/G	AG	AG	AG	AG	AG	AG	AG	AG	AG	AG
Chr12_7789937	Chr12	7789937	T/A	TA	TA	TT	TT	TT	TT	TT	TT	TT	TT
Chr12_7789942	Chr12	7789942	C/G	CG	CG	CC	CC	CC	CC	CC	CC	CC	CC
Chr12_7789944	Chr12	7789944	G/A	GA	GA	GG	GG	GG	GG	GG	GG	GG	GG
Chr12_7789969	Chr12	7789969	A/T	AT	AT	AT	AT	AT	AT	AT	AT	AT	AT
Chr12_7789970	Chr12	7789970	A/T	AT	AT	AT	AT	AT	AT	AT	AT	AT	AT
Chr12_7789975	Chr12	7789975	C/G	CG	CG	CC	CC	CC	CC	CC	CC	CC	CC
Chr12_7790002	Chr12	7790002	A/G	AG	AG	AG	AA	AG	AA	AG	AG	AG	AG
Chr12_7790007	Chr12	7790007	T/C	TC	TC	TC	TT	TT	TT	TT	TT	TT	TT
Chr12_7790022	Chr12	7790022	T/C	TC	TC	TC	TT	TT	TT	TT	TT	TT	TT
Chr12_7790027	Chr12	7790027	A/G	AA	AA	AA	AG	AA	AG	AG	AA	AA	AA
Chr12_7790032	Chr12	7790032	T/A	TA	TA	TA	TA	TA	TA	TA	TA	TA	TA
Chr12_7790033	Chr12	7790033	C/A	CA	CA	CA	CC	CA	CC	CA	CA	CA	CA
Chr12_7790102	Chr12	7790102	A/T	AT	AT	AT	AT	AT	AT	AT	AT	AT	AT
Chr12_7790110	Chr12	7790110	A/G	AG	AG	AG	AA	AA	AA	AA	AA	AA	AA
Chr12_7790120	Chr12	7790120	G/A	GA	GA	GA	GG	GG	GG	GG	GG	GG	GG
Chr12_7790159	Chr12	7790159	T/C	TT	TT	TT	CC	CC	CC	CC	TT	TT	TT
Chr12_7790233	Chr12	7790233	C/T	CT	CT	CT	CC	CC	CC	CC	CC	CC	CC
Chr12_7790263	Chr12	7790263	A/T	AT	AT	AT	AA	AA	AA	AA	AA	AA	AA
Chr12_7790266	Chr12	7790266	G/A	GA	GA	GA	GG	GG	GG	GG	GG	GG	GG
Chr12_7790305	Chr12	7790305	A/G	AG	AG	AG	AA	AA	AA	AA	AA	AA	AA
Chr12_7790449	Chr12	7790449	G/A	GA	GA	GA	GG	GG	GG	GG	GG	GG	GG
Chr12_7790510	Chr12	7790510	T/A	TA	TA	TA	TA	TA	TA	TA	TA	TA	TA
Chr12_7790612	Chr12	7790612	G/A	GA	GA	GA	GG	GG	GG	GG	GG	GG	GG
Chr12_7790613	Chr12	7790613	T/C	TC	TC	TC	TT	TT	TT	TT	TT	TT	TT
Chr12_7790770	Chr12	7790770	T/G	TG	TG	TG	TG	TG	TG	TG	TG	TG	TG
Chr12_7790804	Chr12	7790804	T/G	TG	TG	TG	TG	TG	TG	TG	TG	TG	TG
Chr12_7790808	Chr12	7790808	G/T	GT	GT	GT	GT	GT	GT	GT	GT	GT	GT
Chr12_7790812	Chr12	7790812	T/C	TT	TT	TT	TC	TT	TC	TC	TT	TT	TT
Chr12_7790881	Chr12	7790881	T/G	TG	TG	TG	TG	TG	TG	TG	TG	TG	TG
Chr12_7790895	Chr12	7790895	C/T	CT	CT	CT	CT	CT	CT	CT	CT	CT	CT
Chr12_7790919	Chr12	7790919	A/G	AG	AG	AG	AG	AG	AG	AG	AG	AG	AG
Chr12_7790959	Chr12	7790959	C/A	CC	CC	CC	CA	CC	CA	CC	CC	CC	CC
Chr12_7790977	Chr12	7790977	A/G	AA	AA	AA	AG	AA	AG	AA	AA	AA	AA
Chr12_7791010	Chr12	7791010	C/T	CT	CT	CT	CT	CT	CT	CT	CT	CT	CT
Chr12_7791016	Chr12	7791016	T/A	TA	TA	TA	TA	TA	TA	TA	TA	TA	TA
Chr12_7791020	Chr12	7791020	G/C	GC	GC	GC	GC	GC	GC	GC	GC	GC	GC
Chr12_7791030	Chr12	7791030	A/T	AT	AT	AT	AT	AT	AT	AT	AT	AT	AT
Chr12_7791054	Chr12	7791054	A/C	AC	AC	AC	AC	AC	AC	AC	AC	AC	AC
Chr12_7791054	Chr12	7791054	A/C	AC	AC	AC	AC	AC	AC	AC	AC	AC	AC
Chr12_7791105	Chr12	7791105	G/T	GT	GT	GT	GT	GT	GT	GT	GT	GT	GT
Chr12_7791119	Chr12	7791119	A/G	AG	AG	AG	AG	AA	AG	AA	AG	AG	AG
Chr12_7791150	Chr12	7791150	A/G	AG	AG	AG	AG	AG	AG	AG	AG	AG	AG
Chr12_7791189	Chr12	7791189	A/G	AG	AG	AG	AA	AA	AA	AA	AA	AA	AA
Chr12_7791245	Chr12	7791245	G/A	GA	GA	GA	GA	GA	GA	GA	GA	GA	GA
Chr12_7791265	Chr12	7791265	A/T	AT	AT	AT	AA	AA	AA	AA	AA	AA	AA
Chr12_7791359	Chr12	7791359	C/A	CA	CA	CC	CC	CC	CC	CC	CC	CC	CC
Chr12_7791434	Chr12	7791434	T/A	TA	TA	TA	TA	TT	TA	TT	TA	TA	TA
Chr12_7791453	Chr12	7791453	C/A	CA	CA	CA	CA	CA	CA	CA	CA	CA	CA
Chr12_7791483	Chr12	7791483	T/A	TA	TA	TA	TT	TT	TT	TT	TT	TT	TT
Chr12_7791523	Chr12	7791523	C/A	CA	CA	CA	CA	CA	CA	CA	CA	CA	CA
Chr12_7791525	Chr12	7791525	T/C	TC	TC	TC	TC	TC	TC	TC	TC	TC	TC
Chr12_7791534	Chr12	7791534	A/G	AG	AG	AG	AG	AG	AG	AG	AG	AG	AG
Chr12_7791606	Chr12	7791606	T/C	TC	TC	TC	TT	TT	TT	TT	TT	TT	TT
Chr12_7791669	Chr12	7791669	C/T	CT	CT	CT	CT	CT	CT	CT	CT	CT	CT
Chr12_7791696	Chr12	7791696	C/A	CA	CA	CA	CA	CA	CA	CA	CA	CA	CA
Chr12_7791717	Chr12	7791717	T/A	TA	TA	TA	TA	TA	TA	TA	TA	TA	TA
Chr12_7791747	Chr12	7791747	A/T	AT	AT	AT	AT	AT	AT	AT	AT	AT	AT
Chr12_7791882	Chr12	7791882	A/C	AC	AC	AC	AA	AA	AA	AA	AA	AA	AA
Chr12_7791903	Chr12	7791903	T/C	TC	TC	TC	TC	TC	TC	TC	TC	TC	TC
Chr12_7791924	Chr12	7791924	T/C	TT	TT	TT	TC	TT	TC	TC	TT	TT	TT
Chr12_7791932	Chr12	7791932	A/G	AA	AA	AA	AG	AA	AG	AG	AA	AA	AA
Chr12_7792041	Chr12	7792041	C/T	CT	CT	CT	CT	CT	CT	CT	CT	CT	CT
Chr12_7792053	Chr12	7792053	G/A	GA	GA	GA	GA	GA	GA	GA	GA	GA	GA
Chr12_7792185	Chr12	7792185	G/A	GA	GA	GA	GG	GG	GG	GG	GG	GG	GG
Chr12_7792200	Chr12	7792200	T/C	TC	TC	TC	TC	TC	TC	TC	TC	TC	TC
Chr12_7792212	Chr12	7792212	A/G	AG	AG	AG	AG	AG	AG	AG	AG	AG	AG
Chr12_7792247	Chr12	7792247	T/A	TA	TA	TA	TT	TT	TT	TT	TT	TT	TT
Chr12_7792258	Chr12	7792258	A/G	AG	AG	AG	AA	AA	AA	AA	AA	AA	AA
Chr12_7792276	Chr12	7792276	T/C	TT	TT	TT	TC	TT	TC	TT	TT	TT	TT
Chr12_7792280	Chr12	7792280	T/C	TC	TC	TC	TC	TC	TC	TC	TC	TC	TC
Chr12_7792300	Chr12	7792300	G/A	GG	GG	GG	GA	GG	GA	GG	GG	GG	GG
Chr12_7792303	Chr12	7792303	A/G	AG	AG	AG	AA	AA	AA	AA	AA	AA	AA
Chr12_7792336	Chr12	7792336	C/T	CT	CT	CT	CT	CT	CT	CT	CT	CT	CT
Chr12_7792349	Chr12	7792349	T/C	TC	TC	TC	TT	TT	TT	TT	TT	TT	TT
Chr12_7792409	Chr12	7792409	T/G	TG	TG	TG	TG	TG	TG	TG	TG	TG	TG
Chr12_7792445	Chr12	7792445	G/C	GC	GC	GC	GC	GC	GC	GC	GC	GC	GC
Chr12_7792453	Chr12	7792453	G/A	GA	GA	GA	GA	GA	GA	GA	GA	GA	GA
Chr12_7792494	Chr12	7792494	G/A	GA	GA	GA	GA	GA	GA	GA	GA	GA	GA
Chr12_7792512	Chr12	7792512	C/T	CT	CT	CT	CT	CT	CT	CT	CT	CT	CT
Chr12_7792542	Chr12	7792542	G/T	GT	GT	GT	GT	GT	GT	GT	GT	GT	GT
Chr12_7792575	Chr12	7792575	T/A	TA	TA	TA	TT	TA	TT	TA	TA	TA	TA
Chr12_7792594	Chr12	7792594	A/T	AT	AT	AT	AT	AT	AT	AT	AT	AT	AT
Chr12_7792595	Chr12	7792595	T/A	TA	TA	TA	TA	TA	TA	TA	TA	TA	TA
Chr12_7792600	Chr12	7792600	T/C	TC	TC	TT	TT	TT	TT	TT	TT	TT	TT
Chr12_7792660	Chr12	7792660	T/G	TG	TG	TG	TG	TG	TG	TG	TG	TG	TG
Chr12_7792661	Chr12	7792661	A/T	AT	AT	AT	AT	AT	AT	AT	AT	AT	AT
Chr12_7792669	Chr12	7792669	G/A	GA	GA	GA	GA	GA	GA	GA	GA	GA	GA
Chr12_7792719	Chr12	7792719	A/T	AT	AT	AT	AT	AT	AT	AT	AT	AT	AT
Chr12_7792723	Chr12	7792723	T/A	TT	TT	TT	TA	TT	TA	TT	TT	TT	TT
Chr12_7792740	Chr12	7792740	C/G	CG	CG	CG	CC	CG	CC	CG	CG	CG	CG
Chr12_7792791	Chr12	7792791	T/C	TC	TC	TC	TT	TT	TT	TT	TT	TT	TT
Chr12_7792799	Chr12	7792799	A/T	AT	AT	AT	AT	AT	AT	AT	AT	AT	AT
Chr12_7792817	Chr12	7792817	T/G	TG	TG	TG	TT	TT	TT	TT	TT	TT	TT
Chr12_7792827	Chr12	7792827	A/C	AA	AC	AC	AC	AA	AC	AA	AC	AC	AC
Chr12_7792854	Chr12	7792854	C/A	CA	CA	CA	CC	CC	CC	CC	CC	CC	CC
Chr12_7792906	Chr12	7792906	T/A	TA	TA	TA	TT	TA	TT	TA	TA	TA	TA
Chr12_7792924	Chr12	7792924	C/G	CG	CG	CG	CG	CG	CG	CG	CG	CG	CG
Chr12_7792951	Chr12	7792951	G/A	GA	GA	GA	GA	GA	GA	GA	GA	GA	GA
Chr12_7792967	Chr12	7792967	A/T	AT	AT	AT	AT	AT	AT	AT	AT	AT	AT
Chr12_7792969	Chr12	7792969	G/A	GA	GA	GA	GG	GG	GG	GG	GG	GG	GG
Chr12_7792973	Chr12	7792973	G/T	GG	GG	GG	GT	GG	GT	GG	GG	GG	GG
Chr12_7793054	Chr12	7793054	A/G	AG	AG	AG	AA	AA	AA	AA	AA	AA	AA
Chr12_7793072	Chr12	7793072	C/A	CA	CA	CA	CA	CA	CA	CA	CA	CA	CA
Chr12_7793073	Chr12	7793073	C/T	CT	CT	CT	CC	CC	CC	CC	CC	CC	CC
Chr12_7793089	Chr12	7793089	A/T	AT	AT	AT	AA	AA	AA	AA	AA	AA	AA
Chr12_7793090	Chr12	7793090	C/T	CT	CT	CT	CT	CT	CT	CT	CT	CT	CT
Chr12_7793109	Chr12	7793109	T/G	TG	TG	TG	TT	TG	TT	TG	TG	TG	TG
Chr12_7793118	Chr12	7793118	A/G	AG	AG	AG	AG	AG	AG	AG	AG	AG	AG
Chr12_7793121	Chr12	7793121	A/T	AT	AT	AT	AT	AT	AT	AT	AT	AT	AT
Chr12_7793139	Chr12	7793139	A/C	AC	AC	AC	AC	AC	AC	AC	AC	AC	AC
Chr12_7793170	Chr12	7793170	T/C	TC	TC	TC	TC	TC	TC	TC	TC	TC	TC
Chr12_7793177	Chr12	7793177	T/C	TC	TC	TC	TC	TC	TC	TC	TC	TC	TC
Chr12_7793178	Chr12	7793178	C/A	CA	CC	CA	CC	CC	CC	CC	CC	CC	CC
Chr12_7793188	Chr12	7793188	T/G	TG	TT	TG	TT	TT	TT	TT	TT	TT	TT
Chr12_7793244	Chr12	7793244	G/A	GA	GA	GA	GA	GA	GA	GA	GA	GA	GA
Chr12_7793272	Chr12	7793272	C/T	CT	CT	CT	CT	CT	CT	CT	CT	CT	CT
Chr12_7793276	Chr12	7793276	C/T	CT	CT	CT	CT	CT	CT	CT	CT	CT	CT
Chr12_7793282	Chr12	7793282	G/C	GC	GC	GC	GG	GG	GG	GG	GG	GG	GG
Chr12_7793298	Chr12	7793298	G/A	GA	GA	GA	GA	GA	GA	GA	GA	GA	GA
Chr12_7793300	Chr12	7793300	C/T	CC	CC	CC	CT	CC	CT	CC	CC	CC	CC
Chr12_7793313	Chr12	7793313	T/C	TC	TC	TC	TC	TC	TC	TC	TC	TC	TC
Chr12_7793314	Chr12	7793314	C/T	CT	CT	CT	CT	CC	CC	CC	CC	CC	CC
Chr12_7793328	Chr12	7793328	G/T	GT	GT	GT	GG	GT	GG	GT	GT	GT	GT
Chr12_7793343	Chr12	7793343	T/C	TC	TC	TC	TT	TT	TT	TT	TT	TT	TT
Chr12_7793349	Chr12	7793349	G/T	GT	GT	GT	GG	GT	GG	GT	GT	GT	GT
Chr12_7793357	Chr12	7793357	T/C	TC	TC	TC	TC	TC	TC	TC	TC	TC	TC
Chr12_7793367	Chr12	7793367	T/G	TT	TT	TT	TG	TT	TG	TT	TT	TT	TT
Chr12_7793373	Chr12	7793373	T/C	TC	TC	TC	TT	TC	TT	TC	TC	TC	TC
Chr12_7793375	Chr12	7793375	G/A	GA	GA	GA	GA	GA	GA	GA	GA	GA	GA
Chr12_7793396	Chr12	7793396	C/T	CT	CT	CT	CC	CT	CC	CT	CT	CT	CT
Chr12_7793446	Chr12	7793446	A/G	AG	AG	AG	AA	AA	AA	AA	AA	AA	AA
Chr12_7793451	Chr12	7793451	A/C	AC	AC	AC	AC	AC	AC	AC	AC	AC	AC
Chr12_7793460	Chr12	7793460	G/T	GT	GT	GT	GT	GT	GT	GT	GT	GT	GT
Chr12_7793462	Chr12	7793462	G/A	GA	GA	GA	GG	GA	GG	GA	GA	GA	GA
Chr12_7793463	Chr12	7793463	C/T	CT	CT	CT	CT	CC	CT	CC	CC	CC	CC
Chr12_7793485	Chr12	7793485	C/T	CT	CT	CT	CC	CT	CC	CT	CT	CT	CT
Chr12_7793494	Chr12	7793494	G/A	GG	GG	GG	GA	GG	GA	GG	GG	GG	GG
Chr12_7793509	Chr12	7793509	G/A	GA	GA	GA	GG	GG	GG	GG	GG	GG	GG
Chr12_7793518	Chr12	7793518	C/T	CT	CT	CT	CC	CC	CC	CT	CC	CC	CC
Chr12_7793519	Chr12	7793519	A/G	AG	AG	AG	AG	AG	AG	AG	AG	AG	AG
Chr12_7793523	Chr12	7793523	A/G	AG	AG	AG	AG	AG	AG	AG	AG	AG	AG
Chr12_7793545	Chr12	7793545	G/T	GT	GT	GT	GG	GG	GG	GG	GG	GG	GG
Chr12_7793552	Chr12	7793552	G/A	GA	GA	GA	GG	GG	GG	GG	GG	GG	GG
Chr12_7793565	Chr12	7793565	C/T	CT	CT	CT	CC	CC	CC	CC	CC	CC	CC
Chr12_7793645	Chr12	7793645	C/T	CT	CT	CT	CC	CC	CC	CC	CC	CC	CC
Chr12_7793649	Chr12	7793649	C/T	CT	CT	CT	CC	CC	CC	CC	CC	CC	CC
Chr12_7793652	Chr12	7793652	G/A	GA	GA	GA	GA	GG	GA	GG	GG	GG	GG
Chr12_7793655	Chr12	7793655	A/C	AC	AC	AC	AC	AC	AC	AC	AC	AC	AC
Chr12_7793662	Chr12	7793662	C/T	CT	CT	CT	CC	CT	CC	CT	CT	CT	CT
Chr12_7793685	Chr12	7793685	C/T	CT	CT	CT	CT	CT	CT	CT	CT	CT	CT
Chr12_7793688	Chr12	7793688	G/A	GA	GA	GA	GG	GG	GG	GG	GG	GG	GG
Chr12_7793694	Chr12	7793694	G/A	GA	GA	GA	GA	GA	GA	GA	GA	GA	GA
Chr12_7793695	Chr12	7793695	G/A	GA	GA	GA	GA	GA	GA	GA	GA	GA	GA
Chr12_7793701	Chr12	7793701	T/C	TC	TC	TC	TT	TC	TT	TC	TC	TC	TC
Chr12_7793710	Chr12	7793710	G/T	GT	GT	GT	GG	GG	GG	GG	GG	GG	GG
Chr12_7793711	Chr12	7793711	G/A	GG	GG	GG	GA	GG	GA	GG	GG	GG	GG
Chr12_7793732	Chr12	7793732	T/C	TC	TC	TC	TC	TC	TC	TC	TC	TC	TC
Chr12_7793757	Chr12	7793757	G/A	GA	GA	GA	GA	GA	GG	GA	GA	GA	GA
Chr12_7793761	Chr12	7793761	T/C	TT	TT	TT	TC	TT	TC	TT	TT	TT	TT
Chr12_7793763	Chr12	7793763	G/A	GA	GA	GA	GA	GA	GA	GA	GA	GA	GA
Chr12_7793770	Chr12	7793770	T/A	TA	TA	TA	TA	TA	TA	TA	TA	TA	TA
Chr12_7793803	Chr12	7793803	A/G	AG	AG	AG	AG	AG	AG	AG	AG	AG	AG
Chr12_7793814	Chr12	7793814	C/T	CT	CT	CT	CT	CT	CT	CT	CT	CT	CT
Chr12_7793815	Chr12	7793815	T/A	TT	TA	TA	TA	TA	TT	TT	TA	TT	TT
Chr12_7793822	Chr12	7793822	C/T	CT	CT	CT	CC	CC	CC	CC	CC	CC	CC
Chr12_7793823	Chr12	7793823	A/T	AA	AT	AT	AT	AT	AA	AA	AT	AA	AA
Chr12_7793838	Chr12	7793838	C/A	CA	CA	CA	CC	CC	CC	CC	CC	CC	CC
Chr12_7793842	Chr12	7793842	A/G	AG	AG	AG	AG	AA	AG	AG	AG	AA	AA
Chr12_7793846	Chr12	7793846	T/G	TT	TG	TG	TG	TT	TG	TT	TG	TT	TT
Chr12_7793850	Chr12	7793850	C/T	CC	CT	CT	CT	CC	CT	CC	CT	CC	CC
Chr12_7793853	Chr12	7793853	G/A	GA	GA	GA	GG	GG	GG	GG	GG	GG	GG
Chr12_7793877	Chr12	7793877	C/T	CC	CT	CT	CC	CC	CT	CC	CT	CC	CC
Chr12_7793878	Chr12	7793878	C/T	CT	CT	CT	CT	CC	CC	CT	CC	CT	CC
Chr12_7793880	Chr12	7793880	G/A	GG	GA	GA	GG	GG	GA	GG	GA	GG	GG
Chr12_7793886	Chr12	7793886	G/A	GA	GA	GA	GA	GG	GG	GA	GG	GA	GA
Chr12_7793889	Chr12	7793889	G/T	GG	GT	GT	GT	GG	GG	GT	GG	GT	GT
Chr12_7793895	Chr12	7793895	T/C	TT	TC	TC	TC	TT	TC	TC	TC	TC	TC
Chr12_7793897	Chr12	7793897	T/C	TC	TC	TC	TC	TC	TC	TC	TC	TC	TC
Chr12_7793904	Chr12	7793904	C/G	CG	CG	CG	CC	CC	CC	CC	CC	CC	CC
Chr12_7793915	Chr12	7793915	C/T	CT	CT	CT	CC	CC	CC	CC	CC	CC	CC
Chr12_7793921	Chr12	7793921	C/T	CT	CT	CT	CC	CC	CC	CC	CC	CC	CC
Chr12_7793928	Chr12	7793928	T/C	TT	TC	TC	TC	TT	TC	TC	TT	TC	TC
Chr12_7793933	Chr12	7793933	T/G	TG	TG	TG	TG	TG	TG	TG	TG	TG	TG
Chr12_7793940	Chr12	7793940	C/T	CC	CT	CT	CT	CC	CT	CT	CC	CT	CT
Chr12_7793950	Chr12	7793950	C/T	CT	CT	CT	CT	CT	CT	CT	CT	CT	CT
Chr12_7793961	Chr12	7793961	C/T	CT	CT	CT	CC	CC	CT	CC	CT	CC	CC
Chr12_7793982	Chr12	7793982	A/G	AG	AG	AG	AG	AG	AG	AA	AG	AG	AG
Chr12_7793983	Chr12	7793983	A/G	AG	AA	AG	AA	AA	AA	AA	AA	AA	AA
Chr12_7793986	Chr12	7793986	C/T	CC	CT	CT	CT	CC	CT	CC	CC	CT	CT
Chr12_7793992	Chr12	7793992	A/T	AT	AA	AT	AA	AA	AA	AA	AA	AA	AA
Chr12_7794008	Chr12	7794008	C/T	CC	CT	CT	CT	CT	CT	CC	CT	CT	CT
Chr12_7794020	Chr12	7794020	C/T	CC	CC	CT	CC	CC	CC	CC	CC	CC	CC
Chr12_7794029	Chr12	7794029	A/C	AA	AC	AA	AC	AC	AC	AA	AC	AC	AC
Chr12_7794041	Chr12	7794041	C/T	CC	CC	CC	CT	CC	CT	CC	CC	CC	CC
Chr12_7794056	Chr12	7794056	A/G	AA	AG	AG	AG	AG	AG	AA	AG	AA	AG
Chr12_7794060	Chr12	7794060	T/C	TT	TC	TC	CC	TC	CC	TC	TC	TT	TC
Chr12_7794076	Chr12	7794076	C/T	TT	CT	CT	CC	CT	CC	CT	CT	CT	CT
Chr12_7794078	Chr12	7794078	G/A	GG	GA	GA	GG	GG	GG	GG	GG	GG	GG
Chr12_7794082	Chr12	7794082	T/C	TT	TC	TC	TC	TC	TC	TT	TC	TC	TC
Chr12_7794088	Chr12	7794088	T/C	TC	TT	TC	TT	TT	TT	TT	TT	TT	TT
Chr12_7794094	Chr12	7794094	A/G	AG	AG	AG	AG	AA	AG	AA	AA	AA	AA
Chr12_7794141	Chr12	7794141	C/A	CA	CA	CA	CC	CA	CC	CA	CA	CA	CA
Chr12_7794149	Chr12	7794149	G/T	GT	GT	GT	GT	GT	GT	GG	GT	GT	GT
Chr12_7794170	Chr12	7794170	C/T	CT	CC	CT	CC	CC	CC	CC	CC	CC	CC
Chr12_7794178	Chr12	7794178	A/G	AG	AG	AG	AG	AG	AG	AG	AG	AG	AG
Chr12_7794180	Chr12	7794180	C/T	CT	CC	CT	CC	CC	CC	CC	CC	CC	CC
Chr12_7794184	Chr12	7794184	A/G	AG	AG	AG	AA	AG	AA	AG	AG	AG	AG
Chr12_7794188	Chr12	7794188	G/A	GA	GA	GA	GA	GA	GA	GA	GA	GA	GA
Chr12_7794189	Chr12	7794189	A/G	AG	AG	AG	AG	AG	AG	AG	AG	AG	AG
Chr12_7794198	Chr12	7794198	A/G	AG	AG	AG	AG	AG	AG	AG	AG	AG	AG
Chr12_7794200	Chr12	7794200	T/C	TC	TC	TC	TC	TC	TC	TC	TC	TC	TC
Chr12_7794204	Chr12	7794204	G/A	GA	GA	GA	GA	GA	GA	GA	GA	GA	GA
Chr12_7794222	Chr12	7794222	C/A	CC	CC	CC	CA	CC	CA	CC	CC	CC	CC
Chr12_7794223	Chr12	7794223	G/A	GG	GG	GG	GA	GG	GA	GA	GG	GG	GG
Chr12_7794225	Chr12	7794225	G/A	GA	GG	GA	GG	GG	GG	GG	GG	GG	GG
Chr12_7794238	Chr12	7794238	A/G	AG	AG	AG	AG	AG	AG	AG	AG	AG	AG
Chr12_7794244	Chr12	7794244	A/G	AG	AG	AG	AG	AG	AG	AG	AG	AG	AG
Chr12_7794246	Chr12	7794246	A/G	AG	AG	AG	AG	AG	AG	AG	AG	AG	AG
Chr12_7794256	Chr12	7794256	C/T	CT	CT	CT	CC	CC	CC	CC	CC	CC	CC
Chr12_7794258	Chr12	7794258	C/T	CT	CT	CT	CC	CC	CC	CC	CC	CC	CC
Chr12_7794262	Chr12	7794262	G/A	GA	GA	GA	GG	GG	GG	GG	GG	GG	GG
Chr12_7794266	Chr12	7794266	G/A	GA	GA	GA	GG	GG	GG	GG	GG	GG	GG
Chr12_7794267	Chr12	7794267	G/A	GA	GA	GA	GG	GG	GG	GG	GG	GG	GG
Chr12_7794276	Chr12	7794276	T/A	TT	TT	TT	TA	TT	TA	TT	TT	TT	TT
Chr12_7794279	Chr12	7794279	C/T	CT	CT	CT	CC	CT	CC	CT	CT	CT	CT
Chr12_7794281	Chr12	7794281	G/A	GG	GG	GG	GA	GG	GA	GG	GG	GG	GG
Chr12_7794282	Chr12	7794282	C/T	CT	CT	CT	CT	CT	CT	CT	CT	CT	CT
Chr12_7794284	Chr12	7794284	C/T	CT	CT	CT	CC	CC	CC	CC	CC	CC	CC
Chr12_7794305	Chr12	7794305	A/C	AC	AC	AC	AC	AC	AC	AC	AC	AC	AC
Chr12_7794316	Chr12	7794316	C/T	CT	CT	CT	CC	CC	CC	CC	CC	CC	CC
Chr12_7794320	Chr12	7794320	C/T	CT	CT	CT	CC	CC	CC	CC	CC	CC	CC
Chr12_7794324	Chr12	7794324	C/T	CT	CT	CT	CC	CC	CC	CC	CC	CC	CC
Chr12_7794340	Chr12	7794340	A/G	AG	AG	AG	AG	AG	AG	AG	AG	AG	AG
Chr12_7794349	Chr12	7794349	T/C	TC	TC	TC	TC	TC	TC	TC	TC	TC	TC
Chr12_7794351	Chr12	7794351	G/A	GA	GA	GA	GG	GG	GG	GG	GG	GG	GG
Chr12_7794383	Chr12	7794383	T/C	TC	TC	TC	TC	TC	TC	TC	TC	TC	TC
Chr12_7794385	Chr12	7794385	G/A	GA	GA	GA	GA	GA	GA	GA	GA	GA	GA
Chr12_7794388	Chr12	7794388	C/T	CT	CT	CT	CT	CC	CT	CC	CC	CC	CC
Chr12_7794403	Chr12	7794403	T/C	TC	TC	TC	TC	TC	TC	TC	TC	TC	TC
Chr12_7794411	Chr12	7794411	C/T	CT	CT	CT	CC	CC	CC	CT	CC	CC	CC
Chr12_7794419	Chr12	7794419	G/A	GA	GA	GA	GG	GG	GG	GG	GG	GG	GG
Chr12_7794421	Chr12	7794421	T/C	TC	TC	TC	TT	TC	TT	TC	TC	TC	TC
Chr12_7794444	Chr12	7794444	G/A	GA	GA	GA	GA	GA	GA	GA	GA	GA	GA
Chr12_7794453	Chr12	7794453	T/C	TC	TC	TC	TC	TC	TC	TC	TC	TC	TC
Chr12_7794483	Chr12	7794483	G/A	GA	GA	GA	GA	GA	GA	GA	GA	GA	GA
Chr12_7794492	Chr12	7794492	T/C	TC	TC	TC	TC	TC	TC	TC	TC	TC	TC
Chr12_7794493	Chr12	7794493	T/C	TC	TC	TC	TC	TC	TC	TC	TC	TC	TC
Chr12_7794494	Chr12	7794494	G/A	GA	GA	GA	GA	GA	GA	GA	GA	GA	GA
Chr12_7794502	Chr12	7794502	G/A	GA	GA	GA	GA	GA	GA	GA	GA	GA	GA
Chr12_7794507	Chr12	7794507	C/T	CC	CT	CT	CC	CC	CC	CC	CC	CC	CC
Chr12_7794510	Chr12	7794510	G/A	GA	GA	GA	GG	GA	GG	GA	GA	GA	GA
Chr12_7794519	Chr12	7794519	A/G	AA	AG	AG	AA	AA	AA	AA	AA	AA	AA
Chr12_7794524	Chr12	7794524	G/A	GA	GA	GA	GA	GA	GA	GA	GA	GA	GA
Chr12_7794581	Chr12	7794581	C/T	CC	CT	CT	CC	CC	CC	CC	CC	CC	CC
Chr12_7794593	Chr12	7794593	C/A	CC	CA	CA	CC	CC	CC	CC	CC	CC	CC
Chr12_7794606	Chr12	7794606	G/A	GA	GA	GA	GA	GA	GA	GA	GA	GA	GA
Chr12_7794607	Chr12	7794607	C/T	CT	CT	CT	CT	CT	CT	CT	CT	CT	CT
Chr12_7794626	Chr12	7794626	A/T	AT	AT	AT	AA	AA	AA	AA	AA	AA	AA
Chr12_7794638	Chr12	7794638	G/A	GA	GA	GA	GG	GA	GG	GA	GA	GA	GA
Chr12_7794650	Chr12	7794650	T/C	TC	TC	TC	TC	TC	TC	TC	TC	TC	TC
Chr12_7794651	Chr12	7794651	C/T	CT	CT	CT	CC	CT	CC	CT	CT	CT	CT
Chr12_7794661	Chr12	7794661	C/T	CT	CT	CT	CT	CT	CT	CT	CT	CT	CT
Chr12_7794675	Chr12	7794675	C/A	CC	CC	CC	CA	CC	CA	CA	CC	CC	CC
Chr12_7794686	Chr12	7794686	C/T	CC	CC	CC	CT	CC	CT	CT	CC	CC	CC
Chr12_7794689	Chr12	7794689	T/C	TC	TC	TC	TC	TC	TC	TC	TC	TC	TC
Chr12_7794694	Chr12	7794694	C/T	CT	CT	CT	CC	CC	CC	CC	CC	CC	CC
Chr12_7794697	Chr12	7794697	C/T	CT	CT	CT	CC	CT	CC	CT	CT	CT	CT
Chr12_7794735	Chr12	7794735	A/G	AA	AA	AA	AG	AA	AG	AG	AA	AA	AA
Chr12_7794740	Chr12	7794740	G/T	GT	GT	GT	GG	GG	GG	GG	GG	GG	GG
Chr12_7794743	Chr12	7794743	T/C	TC	TC	TC	TC	TC	TC	TC	TC	TC	TC
Chr12_7794748	Chr12	7794748	C/T	CT	CT	CT	CT	CT	CT	CT	CT	CT	CT
Chr12_7794751	Chr12	7794751	C/T	CT	CT	CT	CT	CT	CT	CT	CT	CT	CT
Chr12_7794752	Chr12	7794752	C/T	CT	CT	CT	CC	CC	CC	CC	CC	CC	CC
Chr12_7794762	Chr12	7794762	C/T	CC	CC	CC	CT	CC	CT	CC	CC	CC	CC
Chr12_7794771	Chr12	7794771	G/A	GG	GG	GG	GA	GG	GA	GA	GG	GG	GG
Chr12_7794781	Chr12	7794781	T/C	TC	TC	TC	TC	TT	TC	TC	TT	TT	TT
Chr12_7794786	Chr12	7794786	A/G	AA	AA	AA	AG	AA	AG	AG	AA	AA	AA
Chr12_7794796	Chr12	7794796	T/G	TG	TG	TG	TT	TT	TT	TT	TT	TT	TT
Chr12_7794801	Chr12	7794801	C/T	CC	CC	CC	CT	CC	CT	CC	CC	CC	CC
Chr12_7794816	Chr12	7794816	G/A	GG	GG	GG	GA	GG	GA	GG	GG	GG	GG
Chr12_7794817	Chr12	7794817	G/A	GA	GA	GA	GA	GA	GA	GA	GA	GA	GA
Chr12_7794822	Chr12	7794822	C/T	CT	CT	CT	CC	CT	CC	CT	CT	CT	CT
Chr12_7794823	Chr12	7794823	T/C	TC	TC	TC	TC	TC	TC	TC	TC	TC	TC
Chr12_7794825	Chr12	7794825	G/A	GA	GA	GA	GG	GG	GG	GG	GG	GG	GG
Chr12_7794833	Chr12	7794833	T/C	TC	TC	TC	TC	TC	TC	TC	TC	TC	TC
Chr12_7794839	Chr12	7794839	C/T	CT	CT	CT	CC	CC	CC	CC	CC	CC	CC
Chr12_7794845	Chr12	7794845	T/A	TA	TA	TA	TA	TA	TA	TA	TA	TA	TA
Chr12_7794851	Chr12	7794851	T/A	TA	TA	TA	TA	TA	TA	TA	TA	TA	TA
Chr12_7794855	Chr12	7794855	T/G	TG	TG	TG	TT	TT	TT	TT	TT	TT	TT
Chr12_7794880	Chr12	7794880	G/A	GA	GA	GA	GG	GG	GG	GG	GG	GG	GG
Chr12_7794882	Chr12	7794882	G/T	GT	GT	GT	GT	GT	GT	GT	GT	GT	GT
Chr12_7794885	Chr12	7794885	T/C	TC	TC	TC	TT	TT	TT	TT	TT	TT	TT
Chr12_7794891	Chr12	7794891	C/T	CT	CT	CT	CC	CC	CC	CC	CC	CC	CC
Chr12_7794914	Chr12	7794914	A/G	AG	AG	AG	AG	AG	AG	AG	AG	AG	AG
Chr12_7794939	Chr12	7794939	G/T	GT	GT	GT	GT	GT	GT	GT	GT	GT	GT
Chr12_7794948	Chr12	7794948	G/A	GA	GA	GA	GG	GA	GG	GA	GA	GA	GA
Chr12_7794971	Chr12	7794971	T/A	TA	TA	TA	TA	TA	TA	TA	TA	TA	TA
Chr12_7794983	Chr12	7794983	C/T	CT	CT	CT	CT	CT	CT	CT	CT	CT	CT
Chr12_7794987	Chr12	7794987	A/G	AG	AG	AG	AG	AG	AG	AG	AG	AG	AG
Chr12_7794994	Chr12	7794994	C/G	CG	CG	CG	CC	CG	CC	CG	CG	CG	CG
Chr12_7795011	Chr12	7795011	A/G	AG	AG	AG	AG	AG	AG	AG	AG	AG	AG
Chr12_7795014	Chr12	7795014	G/A	GA	GA	GA	GG	GA	GG	GA	GA	GA	GA
Chr12_7795017	Chr12	7795017	C/G	CG	CG	CG	CG	CG	CG	CG	CG	CG	CG
Chr12_7795028	Chr12	7795028	T/C	TC	TC	TC	TC	TC	TC	TC	TC	TC	TC
Chr12_7795030	Chr12	7795030	C/T	CC	CC	CC	CT	CC	CT	CT	CC	CC	CC
Chr12_7795041	Chr12	7795041	C/A	CA	CA	CA	CC	CA	CC	CA	CA	CA	CA
Chr12_7795058	Chr12	7795058	C/T	CT	CT	CC	CT	CT	CT	CT	CT	CT	CT
Chr12_7795065	Chr12	7795065	C/T	CT	CT	CC	CT	CT	CT	CT	CT	CT	CT
Chr12_7795067	Chr12	7795067	T/C	TT	TT	TT	TC	TT	TC	TT	TT	TT	TT
Chr12_7795080	Chr12	7795080	T/A	TT	TT	TT	TA	TT	TA	TT	TT	TT	TT
Chr12_7795086	Chr12	7795086	T/C	TC	TC	TT	TC	TC	TC	TC	TC	TC	TC
Chr12_7795091	Chr12	7795091	G/A	GA	GA	GG	GA	GA	GA	GA	GA	GA	GA
Chr12_7795096	Chr12	7795096	T/C	TT	TT	TT	TT	TC	TT	TT	TT	TT	TT
Chr12_7795113	Chr12	7795113	C/A	CC	CC	CC	CA	CC	CA	CC	CC	CC	CC
Chr12_7795119	Chr12	7795119	C/A	CA	CC	CC	CA	CA	CA	CA	CA	CA	CA
Chr12_7795121	Chr12	7795121	G/A	GG	GG	GG	GA	GG	GA	GA	GG	GG	GG
Chr12_7795148	Chr12	7795148	C/T	CC	CC	CC	CT	CC	CT	CT	CC	CC	CC
Chr18_13395705	Chr18	13395705	T/C	TC	TC	TC	TT	TT	TT	TT	TT	TT	TT
Chr18_13395726	Chr18	13395726	G/T	GT	GT	GT	GG	GG	GG	GG	GG	GG	GG
Chr18_13395727	Chr18	13395727	G/A	GA	GA	GA	GG	GG	GG	GG	GG	GG	GG
Chr18_13395749	Chr18	13395749	G/A	GA	GA	GA	GG	GG	GG	GG	GG	GG	GG
Chr18_13395793	Chr18	13395793	G/T	GT	GT	GT	GG	GG	GG	GG	GG	GG	GG
Chr18_13395837	Chr18	13395837	G/A	GA	GA	GA	AA	GG	AA	GA	GG	GG	GG
Chr18_13395960	Chr18	13395960	T/C	TT	TT	TT	CC	TT	CC	TC	TT	TT	TT
Chr18_13396083	Chr18	13396083	T/A	TA	TA	TA	TT	TT	TT	TT	TT	TT	TT
Chr18_13396091	Chr18	13396091	C/A	CA	CA	CA	CC	CC	CC	CC	CC	CC	CC
Chr18_13396117	Chr18	13396117	A/C	AC	AC	AC	AA	AA	AA	AA	AA	AA	AA
Chr18_13396124	Chr18	13396124	A/G	AG	AG	AG	AA	AA	AA	AA	AA	AA	AA
Chr18_13396176	Chr18	13396176	A/C	AC	AC	AC	AA	AA	AA	AA	AA	AA	AA
Chr18_13396284	Chr18	13396284	T/C	TC	TT	TC	NN	TT	NN	TC	TT	TT	TT
Chr18_13396294	Chr18	13396294	C/T	CT	CC	CT	NN	CC	NN	TT	CC	CC	CC
Chr18_13396315	Chr18	13396315	G/A	GG	GG	GG	NN	GG	NN	GA	GG	GG	GG
Chr18_13396429	Chr18	13396429	G/A	GG	GG	GG	AA	GG	AA	GA	GG	GG	GG
Chr18_13396443	Chr18	13396443	G/A	GG	GG	GG	AA	GG	AA	GA	GG	GG	GG
Chr18_13396479	Chr18	13396479	G/T	GG	GG	GG	TT	GG	TT	GT	GG	GG	GG
Chr18_13396490	Chr18	13396490	C/T	CC	CC	CC	TT	CC	TT	CT	CC	CC	CC
Chr18_13396492	Chr18	13396492	A/G	AA	AA	AA	GG	AA	GG	AG	AA	AA	AA
Chr18_13396584	Chr18	13396584	C/G	CC	CC	CC	GG	CC	GG	CG	CC	CC	CC
Chr18_13396600	Chr18	13396600	C/A	CA	CA	CA	CC	CC	CC	CC	CC	CC	CC
Chr18_13396721	Chr18	13396721	A/C	AC	AC	AC	AA	AA	AA	AA	AA	AA	AA
Chr18_13396759	Chr18	13396759	G/T	GT	GT	GT	GG	GG	GG	GG	GG	GG	GG
Chr18_13396843	Chr18	13396843	T/C	TC	TC	TC	TT	TT	TT	TT	TT	TT	TT
Chr18_13396847	Chr18	13396847	A/G	AG	AG	AG	GG	AA	GG	GG	AA	AA	AA
Chr18_13396927	Chr18	13396927	T/C	TC	TC	TC	TT	TT	TT	TT	TT	TT	TT
Chr18_13396932	Chr18	13396932	G/A	GA	GA	GA	AA	GG	AA	AA	GG	GG	GG
Chr18_13396942	Chr18	13396942	A/T	AT	AT	AT	AA	AA	AA	AA	AA	AA	AA
Chr18_13397082	Chr18	13397082	T/A	TA	TA	TA	TT	TT	TT	TT	TT	TT	TT
Chr18_13397085	Chr18	13397085	C/T	CT	CT	CT	CC	CC	CC	CC	CC	CC	CC
Chr18_13397105	Chr18	13397105	A/G	AA	AA	AA	GG	AA	GG	AG	AA	AA	AA
Chr18_13397107	Chr18	13397107	A/G	AG	AG	AG	AA	AA	AA	AA	AA	AA	AA
Chr18_13397151	Chr18	13397151	C/T	CC	CC	CC	TT	CC	TT	CT	CC	CC	CC
Chr18_13397198	Chr18	13397198	A/G	AG	AG	AG	AA	AA	AA	AA	AA	AA	AA
Chr18_13397201	Chr18	13397201	G/C	GC	GC	GC	GG	GG	GG	GG	GG	GG	GG
Chr18_13397266	Chr18	13397266	A/T	AT	AT	AT	AA	AA	AA	AA	AA	AA	AA
Chr18_13397336	Chr18	13397336	G/A	GA	GA	GA	GG	GG	GG	GG	GG	GG	GG
Chr18_13397412	Chr18	13397412	A/G	AA	AA	AG	AA	AA	AA	AA	AA	AA	AA
Chr18_13397418	Chr18	13397418	C/T	CC	CC	CT	CC	CC	CC	CC	CC	CC	CC
Chr18_13397457	Chr18	13397457	C/T	CC	CC	CC	TT	CC	TT	TT	CC	CC	CC
Chr18_13397484	Chr18	13397484	A/G	AA	AA	AA	GG	AA	GG	AG	AA	AA	AA
Chr18_13397506	Chr18	13397506	A/T	AA	AA	AA	TT	AA	TT	AT	AA	AA	AA
Chr18_13397522	Chr18	13397522	G/A	GG	GG	GG	AA	GG	AA	GA	GG	GG	GG
Chr18_13397532	Chr18	13397532	G/A	GG	GG	GG	AA	GG	AA	GA	GG	GG	GG
Chr18_13397616	Chr18	13397616	T/C	TT	TT	TT	CC	TT	CC	TC	TT	TT	TT
Chr18_13397675	Chr18	13397675	A/G	AA	AA	AA	GG	AA	GG	AG	AA	AA	AA
Chr18_13397685	Chr18	13397685	G/A	GG	GG	GG	AA	GG	AA	GA	GG	GG	GG
Chr18_13397721	Chr18	13397721	C/T	CC	CC	CC	TT	CC	TT	CT	CC	CC	CC
Chr18_13397760	Chr18	13397760	T/C	TC	TC	TC	TT	TT	TT	TC	TT	TT	TT
Chr18_13397762	Chr18	13397762	G/A	GA	GA	GA	GG	GG	GG	GG	GG	GG	GG
Chr18_13397784	Chr18	13397784	G/A	GA	GA	GA	AA	GG	AA	GA	GG	GG	GG
Chr18_13397786	Chr18	13397786	C/T	CT	CT	CT	CC	CC	CC	CT	CC	CC	CC
Chr18_13397796	Chr18	13397796	G/A	GA	GA	GA	GG	GG	GG	GG	GG	GG	GG
Chr18_13397802	Chr18	13397802	C/T	CT	CT	CT	CC	CC	CC	CT	CC	CC	CC
Chr18_13397804	Chr18	13397804	T/C	TC	TC	TC	TT	TT	TT	TT	TT	TT	TT
Chr18_13397811	Chr18	13397811	C/T	CT	CT	CT	CC	CC	CC	CC	CC	CC	CC
Chr18_13397815	Chr18	13397815	G/T	GT	GT	GT	GG	GG	GG	GG	GG	GG	GG
Chr18_13397821	Chr18	13397821	G/A	GA	GA	GA	GG	GG	GG	GG	GG	GG	GG
Chr18_13397824	Chr18	13397824	A/G	AG	AG	AG	AA	AA	AA	AA	AA	AA	AA
Chr18_13397826	Chr18	13397826	C/T	CT	CT	CT	CC	CC	CC	CT	CC	CC	CC
Chr18_13397835	Chr18	13397835	T/C	TC	CC	TC	TT	TT	TT	TT	TT	TT	TT
Chr18_13397845	Chr18	13397845	T/C	TC	TT	TC	TT	TT	TT	TT	TT	TT	TT
Chr18_13397972	Chr18	13397972	T/C	TC	TC	TC	TT	TT	TT	TT	TT	TT	TT
Chr18_13397984	Chr18	13397984	G/T	GT	GT	GT	GG	GG	GG	GG	GG	GG	GG
Chr18_13398002	Chr18	13398002	A/G	AG	AG	AG	AA	AA	AA	AA	AA	AA	AA
Chr18_13398058	Chr18	13398058	G/C	GG	GG	GG	CC	GG	CC	GC	GG	GG	GG
Chr18_13398135	Chr18	13398135	T/G	TT	TT	TT	GG	TT	GG	GG	TT	TT	TT
Chr18_13398142	Chr18	13398142	A/T	AA	AA	AA	TT	AA	TT	AT	AA	AA	AA
Chr18_13398173	Chr18	13398173	T/A	TT	TT	TT	AA	TT	AA	TA	TT	TT	TT
Chr18_13398627	Chr18	13398627	T/G	TT	TG	TG	TT	TT	TT	TT	TT	TT	TT
Chr18_13398667	Chr18	13398667	G/A	GA	GA	GA	GG	GG	GG	GG	GG	GG	GG
Chr18_13398741	Chr18	13398741	C/T	CT	CT	CT	TT	CC	TT	TT	CC	CC	CC
Chr18_13398771	Chr18	13398771	C/T	CT	CT	CT	CC	CC	CC	CC	CC	CC	CC
Chr18_13398797	Chr18	13398797	A/G	AG	AG	AG	AA	AA	AA	AA	AA	AA	AA
Chr18_13398825	Chr18	13398825	C/A	CA	CA	CA	CC	CC	CC	CC	CC	CC	CC
Chr18_13398852	Chr18	13398852	C/T	CC	CC	CC	TT	CC	TT	CT	CC	CC	CC
Chr18_13398855	Chr18	13398855	T/C	TC	NN	TC	CC	TT	CC	TC	TT	TT	TT
Chr18_13398875	Chr18	13398875	C/T	CT	CC	CT	TT	CC	TT	TT	CC	CC	CC
Chr18_13398883	Chr18	13398883	G/A	GA	GG	GA	GG	GG	GG	GG	GG	GG	GG
Chr18_13398886	Chr18	13398886	T/C	TT	TT	TT	CC	TT	CC	TC	TT	TT	TT
Chr18_13398891	Chr18	13398891	A/G	AG	AA	AG	AA	AA	AA	AA	AA	AA	AA
Chr18_13398892	Chr18	13398892	T/C	TT	TT	TT	CC	TT	CC	TC	TT	TT	TT
Chr18_13398894	Chr18	13398894	A/G	AG	AA	AG	GG	AA	GG	AG	AA	AA	AA
Chr18_13398902	Chr18	13398902	T/G	TG	TT	TG	TT	TT	TT	TT	TT	TT	TT
Chr18_13398910	Chr18	13398910	G/A	GA	GG	GA	GG	GG	GG	GG	GG	GG	GG
Chr18_13398922	Chr18	13398922	T/C	TC	TT	TC	CC	TT	CC	TC	TT	TT	TT
Chr18_13398943	Chr18	13398943	A/T	AA	AA	AA	TT	AA	TT	AT	AA	AA	AA
Chr18_13398944	Chr18	13398944	T/A	TT	TT	TT	AA	TT	AA	TA	TT	TT	TT
Chr18_13398974	Chr18	13398974	T/C	TT	TT	TC	CC	TT	CC	CC	TT	TT	TT
Chr18_13398979	Chr18	13398979	C/A	CC	CC	CA	AA	CC	AA	CA	CC	CC	CC
Chr18_13398980	Chr18	13398980	T/C	TT	TT	TC	CC	TT	CC	TC	TT	TT	TT
Chr18_13398982	Chr18	13398982	T/C	TT	TT	TC	TT	TT	TT	TT	TT	TT	TT
Chr18_13399023	Chr18	13399023	G/A	GG	GG	GA	AA	GG	AA	GA	GG	GG	GG
Chr18_13399030	Chr18	13399030	A/G	AA	AA	AG	AA	AA	AA	AA	AA	AA	AA
Chr18_13399042	Chr18	13399042	A/T	AA	AA	AT	AA	AA	AA	AA	AA	AA	AA
Chr18_13399063	Chr18	13399063	T/C	TT	TT	TC	TT	TT	TT	TT	TT	TT	TT
Chr18_13399082	Chr18	13399082	G/A	GG	GG	GG	AA	GG	AA	GA	GG	GG	GG
Chr18_13399094	Chr18	13399094	T/C	TT	TT	TT	CC	TT	CC	TC	TT	TT	TT
Chr18_13399114	Chr18	13399114	T/G	TG	TG	TG	TT	TT	TT	TT	TT	TT	TT
Chr18_13399117	Chr18	13399117	T/C	TC	TC	TC	TT	TT	TT	TT	TT	TT	TT
Chr18_13399125	Chr18	13399125	C/T	CC	CC	CC	TT	CC	TT	CT	CC	CC	CC
Chr18_13399143	Chr18	13399143	T/C	TC	TC	TC	TT	TT	TT	TT	TT	TT	TT
Chr18_13399147	Chr18	13399147	C/T	CT	CT	CT	CC	CC	CC	CC	CC	CC	CC
Chr18_13399148	Chr18	13399148	C/T	CT	CT	CT	CC	CC	CC	CC	CC	CC	CC
Chr18_13399159	Chr18	13399159	T/C	TC	TC	TC	TT	TT	TT	TT	TT	TT	TT
Chr18_13399164	Chr18	13399164	C/T	CC	CC	CC	TT	CC	TT	CT	CC	CC	CC
Chr18_13399175	Chr18	13399175	A/G	AG	AG	AG	GG	AA	GG	AG	AA	AA	AA
Chr18_13399215	Chr18	13399215	C/T	CT	CT	CT	TT	CC	TT	CT	CC	CC	CC
Chr18_13399277	Chr18	13399277	A/G	AG	AG	AG	AA	AA	AA	AA	AA	AA	AA
Chr18_13399281	Chr18	13399281	C/T	CT	CT	CT	TT	CC	TT	CT	CC	CC	CC
Chr18_13399289	Chr18	13399289	T/C	TC	TC	TC	TT	TT	TT	TT	TT	TT	TT
Chr18_13399304	Chr18	13399304	A/T	AT	AT	AT	TT	AA	TT	TT	AA	AA	AA
Chr18_13399309	Chr18	13399309	A/G	AA	AA	AA	GG	AA	GG	AG	AA	AA	AA
Chr18_13399349	Chr18	13399349	C/T	CT	CT	CT	CC	CC	CC	CC	CC	CC	CC
Chr18_13399350	Chr18	13399350	T/C	TC	TC	TC	TT	TT	TT	TT	TT	TT	TT
Chr18_13399355	Chr18	13399355	C/T	CT	CT	CT	CC	CC	CC	CC	CC	CC	CC
Chr18_13399358	Chr18	13399358	A/G	AG	AG	AG	GG	AA	GG	AG	AA	AA	AA
Chr18_13399359	Chr18	13399359	A/G	AG	AG	AG	GG	AA	GG	AG	AA	AA	AA
Chr18_13399365	Chr18	13399365	C/T	CC	CC	CC	TT	CC	TT	CT	CC	CC	CC
Chr18_13399371	Chr18	13399371	T/C	TC	TC	TC	TT	TT	TT	TT	TT	TT	TT
Chr18_13399374	Chr18	13399374	A/G	AG	AG	AG	GG	AA	GG	AG	AA	AA	AA
Chr18_13399376	Chr18	13399376	C/T	CT	CT	CT	CC	CC	CC	CC	CC	CC	CC
Chr18_13399388	Chr18	13399388	C/T	CT	CT	CT	CC	CC	CC	CC	CC	CC	CC
Chr18_13399422	Chr18	13399422	C/T	CT	CT	CT	CC	CC	CC	CC	CC	CC	CC
Chr18_13399456	Chr18	13399456	A/G	AG	AG	AG	GG	AA	GG	AG	AA	AA	AA
Chr18_13399465	Chr18	13399465	C/T	CT	CT	CT	TT	CC	TT	CT	CC	CC	CC
Chr18_13399475	Chr18	13399475	T/C	TC	TC	TC	CC	TT	CC	TC	TT	TT	TT
Chr18_13399488	Chr18	13399488	A/G	AG	AG	AG	GG	AA	GG	AG	AA	AA	AA
Chr18_13399505	Chr18	13399505	A/G	AG	AG	AG	AA	AA	AA	AA	AA	AA	AA
Chr18_13399532	Chr18	13399532	C/T	CC	CC	CC	TT	CC	TT	CT	CC	CC	CC
Chr18_13399536	Chr18	13399536	A/G	AG	AG	AG	GG	AA	GG	AG	AA	AA	AA
Chr18_13399541	Chr18	13399541	C/T	CT	CT	CT	CC	CC	CC	CC	CC	CC	CC
Chr18_13399547	Chr18	13399547	A/T	AT	AT	AT	AA	AA	AA	AA	AA	AA	AA
Chr18_13399552	Chr18	13399552	C/T	CT	CT	CT	CC	CC	CC	CC	CC	CC	CC
Chr18_13399569	Chr18	13399569	C/T	CT	CT	CT	CC	CC	CC	CC	CC	CC	CC
Chr18_13399594	Chr18	13399594	C/T	CT	CT	CT	CC	CC	CC	CC	CC	CC	CC
Chr18_13399690	Chr18	13399690	C/A	CC	CC	CC	AA	CC	AA	CA	CC	CC	CC
Chr18_13399731	Chr18	13399731	T/C	TC	TC	TC	TT	TT	TT	TT	TT	TT	TT
Chr18_13399882	Chr18	13399882	C/T	CC	CC	CC	TT	CC	TT	CT	CC	CC	CC
Chr18_13399919	Chr18	13399919	C/A	CA	CA	CA	CC	CC	CC	CC	CC	CC	CC
